# Supplementary material for: Computational Design, Synthesis, and Photochemistry of Cy7‐PPG, an Efficient NIR‐Activated Photolabile Protecting Group for Therapeutic Applications
Source: Angew Chem Int Ed Engl. 2022 Mar 10;61(27):e202201308. doi: 10.1002/anie.202201308 (PMC9311213; doi:10.1002/anie.202201308)
Supplement: Supplementary file 2 — Supporting Information [file ANIE-61-0-s003.cif]

data_cu_anmga236_0ma_a
_audit_creation_date               2021-08-01
_audit_creation_method
;
Olex2 1.3
(compiled 2020.11.12 svn.r5f609507 for OlexSys, GUI svn.r6272)
;
_shelx_SHELXL_version_number       '2018/1'
_audit_contact_author_address      ?
_audit_contact_author_email        ?
_audit_contact_author_name         ''
_audit_contact_author_phone        ?
_publ_contact_author_id_orcid      ?
_publ_section_references
;
Dolomanov, O.V., Bourhis, L.J., Gildea, R.J, Howard, J.A.K. & Puschmann, H.
 (2009), J. Appl. Cryst. 42, 339-341.

Sheldrick, G.M. (2008). Acta Cryst. A64, 112-122.

Sheldrick, G.M. (2015). Acta Cryst. C71, 3-8.
;
_chemical_name_common              ?
_chemical_name_systematic          ?
_chemical_formula_moiety           'Cl, C16 H16 N3 O6'
_chemical_formula_sum              'C16 H16 Cl N3 O6'
_chemical_formula_weight           381.77
_chemical_melting_point            ?
loop_
  _atom_type_symbol
  _atom_type_description
  _atom_type_scat_dispersion_real
  _atom_type_scat_dispersion_imag
  _atom_type_scat_source
 'C' 'C' 0.0181 0.0091 'International Tables Vol C Tables 4.2.6.8 and 6.1.1.4'
 'H' 'H' 0.0000 0.0000 'International Tables Vol C Tables 4.2.6.8 and 6.1.1.4'
 'Cl' 'Cl' 0.3639 0.7018 'International Tables Vol C Tables 4.2.6.8 and 6.1.1.4'
 'N' 'N' 0.0311 0.0180 'International Tables Vol C Tables 4.2.6.8 and 6.1.1.4'
 'O' 'O' 0.0492 0.0322 'International Tables Vol C Tables 4.2.6.8 and 6.1.1.4'

_shelx_space_group_comment
;
The symmetry employed for this shelxl refinement is uniquely defined
by the following loop, which should always be used as a source of
symmetry information in preference to the above space-group names.
They are only intended as comments.
;
_space_group_crystal_system        'monoclinic'
_space_group_IT_number             14
_space_group_name_H-M_alt          'P 1 21/c 1'
_space_group_name_Hall             '-P 2ybc'
loop_
  _space_group_symop_operation_xyz
 'x, y, z'
 '-x, y+1/2, -z+1/2'
 '-x, -y, -z'
 'x, -y-1/2, z-1/2'

_cell_length_a                     13.1848(4)
_cell_length_b                     11.4723(3)
_cell_length_c                     11.5868(3)
_cell_angle_alpha                  90
_cell_angle_beta                   91.0590(10)
_cell_angle_gamma                  90
_cell_volume                       1752.32(8)
_cell_formula_units_Z              4
_cell_measurement_reflns_used      9968
_cell_measurement_temperature      100(2)
_cell_measurement_theta_max        74.31
_cell_measurement_theta_min        3.35
_shelx_estimated_absorpt_T_max     0.854
_shelx_estimated_absorpt_T_min     0.660
_exptl_absorpt_coefficient_mu      2.290
_exptl_absorpt_correction_T_max    0.7538
_exptl_absorpt_correction_T_min    0.5250
_exptl_absorpt_correction_type     multi-scan
_exptl_absorpt_process_details
;
SADABS-2016/2 (Bruker,2016/2) was used for absorption correction.
wR2(int) was 0.1293 before and 0.0792 after correction.
The Ratio of minimum to maximum transmission is 0.6965.
The \l/2 correction factor is Not present.
;
_exptl_absorpt_special_details     ?
_exptl_crystal_colour              yellow
_exptl_crystal_colour_primary      yellow
_exptl_crystal_density_diffrn      1.447
_exptl_crystal_density_meas        ?
_exptl_crystal_density_method      ?
_exptl_crystal_description         block
_exptl_crystal_F_000               792
_exptl_crystal_size_max            0.198
_exptl_crystal_size_mid            0.181
_exptl_crystal_size_min            0.071
_exptl_transmission_factor_max     ?
_exptl_transmission_factor_min     ?
_diffrn_reflns_av_R_equivalents    0.0610
_diffrn_reflns_av_unetI/netI       0.0424
_diffrn_reflns_Laue_measured_fraction_full  0.996
_diffrn_reflns_Laue_measured_fraction_max  0.989
_diffrn_reflns_limit_h_max         16
_diffrn_reflns_limit_h_min         -16
_diffrn_reflns_limit_k_max         14
_diffrn_reflns_limit_k_min         -14
_diffrn_reflns_limit_l_max         14
_diffrn_reflns_limit_l_min         -11
_diffrn_reflns_number              20839
_diffrn_reflns_point_group_measured_fraction_full  0.996
_diffrn_reflns_point_group_measured_fraction_max  0.989
_diffrn_reflns_theta_full          67.679
_diffrn_reflns_theta_max           74.446
_diffrn_reflns_theta_min           3.352
_diffrn_ambient_temperature        100.0
_diffrn_detector_area_resol_mean   ?
_diffrn_measured_fraction_theta_full  0.996
_diffrn_measured_fraction_theta_max  0.989
_diffrn_measurement_device_type    'Bruker APEX-II CCD'
_diffrn_measurement_method         '\f and \w scans'
_diffrn_radiation_type             CuK\a
_diffrn_radiation_wavelength       1.54178
_diffrn_source                     ?
_diffrn_source_current             1.0
_diffrn_source_power               0.05
_diffrn_source_voltage             50.0
_diffrn_standards_number           0
_reflns_Friedel_coverage           0.000
_reflns_Friedel_fraction_full      .
_reflns_Friedel_fraction_max       .
_reflns_number_gt                  3134
_reflns_number_total               3541
_reflns_special_details
;
 Reflections were merged by SHELXL according to the crystal
 class for the calculation of statistics and refinement.
 
 _reflns_Friedel_fraction is defined as the number of unique
 Friedel pairs measured divided by the number that would be
 possible theoretically, ignoring centric projections and
 systematic absences.
;
_reflns_threshold_expression       'I > 2\s(I)'
_computing_cell_refinement         'SAINT V8.40A (Bruker, 2019)'
_computing_data_collection         ?
_computing_data_reduction          'SAINT V8.40A (Bruker, 2019)'
_computing_molecular_graphics      'Olex2 1.3 (Dolomanov et al., 2009)'
_computing_publication_material    'Olex2 1.3 (Dolomanov et al., 2009)'
_computing_structure_refinement    'SHELXL 2018/1 (Sheldrick, 2015)'
_computing_structure_solution      'SHELXS  (Sheldrick, 2008)'
_refine_diff_density_max           0.441
_refine_diff_density_min           -0.293
_refine_diff_density_rms           0.061
_refine_ls_extinction_coef         0.0018(4)
_refine_ls_extinction_expression  
 'Fc^*^=kFc[1+0.001xFc^2^\l^3^/sin(2\q)]^-1/4^'
_refine_ls_extinction_method       'SHELXL-2018/1 (Sheldrick 2018)'
_refine_ls_goodness_of_fit_ref     1.086
_refine_ls_hydrogen_treatment      constr
_refine_ls_matrix_type             full
_refine_ls_number_parameters       239
_refine_ls_number_reflns           3541
_refine_ls_number_restraints       0
_refine_ls_R_factor_all            0.0468
_refine_ls_R_factor_gt             0.0417
_refine_ls_restrained_S_all        1.086
_refine_ls_shift/su_max            0.001
_refine_ls_shift/su_mean           0.000
_refine_ls_structure_factor_coef   Fsqd
_refine_ls_weighting_details      
 'w=1/[\s^2^(Fo^2^)+(0.0574P)^2^+1.1117P] where P=(Fo^2^+2Fc^2^)/3'
_refine_ls_weighting_scheme        calc
_refine_ls_wR_factor_gt            0.1138
_refine_ls_wR_factor_ref           0.1187
_refine_special_details            ?
_olex2_refinement_description
;
1. Fixed Uiso
 At 1.2 times of:
  All C(H) groups
 At 1.5 times of:
  All C(H,H,H) groups
2.a Aromatic/amide H refined with riding coordinates:
 C00E(H00E), C00F(H00F), C00G(H00G), C00H(H00H), C00I(H00I), C00J(H00J),
 C00L(H00L)
2.b Idealised Me refined as rotating group:
 C00N(H00A,H00B,H00C), C00P(H00D,H00K,H00M), C00Q(H00N,H00O,H00P)
;
_atom_sites_solution_hydrogens     geom
_atom_sites_solution_primary       direct
_atom_sites_solution_secondary     ?
loop_
  _atom_site_label
  _atom_site_type_symbol
  _atom_site_fract_x
  _atom_site_fract_y
  _atom_site_fract_z
  _atom_site_U_iso_or_equiv
  _atom_site_adp_type
  _atom_site_occupancy
  _atom_site_site_symmetry_order
  _atom_site_calc_flag
  _atom_site_refinement_flags_posn
  _atom_site_refinement_flags_adp
  _atom_site_refinement_flags_occupancy
  _atom_site_disorder_assembly
  _atom_site_disorder_group
 Cl01 Cl 0.66011(3) 0.56766(4) 0.02312(3) 0.02365(15) Uani 1 1 d . . . . .
 N1 N 0.56961(12) 0.62415(13) 0.57227(13) 0.0227(3) Uani 1 1 d . . . . .
 O1 O 0.94447(12) 0.66568(17) 0.59648(14) 0.0466(4) Uani 1 1 d . . . . .
 O002 O 0.18035(10) 0.66622(12) 0.14232(11) 0.0259(3) Uani 1 1 d . . . . .
 O003 O 0.48156(10) 0.61200(14) 0.53874(12) 0.0318(3) Uani 1 1 d . . . . .
 O004 O 0.59635(11) 0.61826(13) 0.67395(11) 0.0314(3) Uani 1 1 d . . . . .
 O005 O 0.19822(11) 0.56002(13) 0.30490(13) 0.0335(3) Uani 1 1 d . . . . .
 N006 N 0.52681(11) 0.68988(13) 0.32646(12) 0.0188(3) Uani 1 1 d . . . . .
 O009 O 0.99625(12) 0.6190(2) 0.42538(15) 0.0520(5) Uani 1 1 d . . . . .
 C00B C 0.64922(13) 0.64398(15) 0.48704(15) 0.0199(4) Uani 1 1 d . . . . .
 C00C C 0.33391(13) 0.73649(15) 0.24343(14) 0.0198(4) Uani 1 1 d . . . . .
 C00D C 0.62834(13) 0.66685(15) 0.37015(15) 0.0197(4) Uani 1 1 d . . . . .
 C00E C 0.37837(13) 0.80545(15) 0.32970(15) 0.0214(4) Uani 1 1 d . . . . .
 H00E H 0.341734 0.869050 0.360864 0.026 Uiso 1 1 calc R U . . .
 C00F C 0.47515(13) 0.78169(15) 0.36988(14) 0.0205(4) Uani 1 1 d . . . . .
 H00F H 0.505615 0.829469 0.427815 0.025 Uiso 1 1 calc R U . . .
 C00G C 0.74823(14) 0.63619(15) 0.52779(16) 0.0227(4) Uani 1 1 d . . . . .
 H00G H 0.763066 0.623041 0.607274 0.027 Uiso 1 1 calc R U . . .
 C00H C 0.48700(13) 0.62358(15) 0.23992(15) 0.0207(4) Uani 1 1 d . . . . .
 H00H H 0.525466 0.561310 0.209032 0.025 Uiso 1 1 calc R U . . .
 C00I C 0.39142(13) 0.64613(15) 0.19687(15) 0.0209(4) Uani 1 1 d . . . . .
 H00I H 0.364254 0.600341 0.135377 0.025 Uiso 1 1 calc R U . . .
 C00J C 0.70699(14) 0.67294(16) 0.29335(16) 0.0236(4) Uani 1 1 d . . . . .
 H00J H 0.692775 0.684170 0.213445 0.028 Uiso 1 1 calc R U . . .
 C00K C 0.22903(13) 0.76746(16) 0.19558(15) 0.0219(4) Uani 1 1 d . . . . .
 C00L C 0.80692(14) 0.66270(17) 0.33247(17) 0.0266(4) Uani 1 1 d . . . . .
 H00L H 0.861549 0.665651 0.280225 0.032 Uiso 1 1 calc R U . . .
 C00M C 0.82448(14) 0.64813(16) 0.44927(17) 0.0244(4) Uani 1 1 d . . . . .
 C00N C 0.15936(14) 0.82017(19) 0.28567(17) 0.0293(4) Uani 1 1 d . . . . .
 H00A H 0.186144 0.896029 0.310396 0.044 Uiso 1 1 calc R U . . .
 H00B H 0.156048 0.767939 0.352419 0.044 Uiso 1 1 calc R U . . .
 H00C H 0.091218 0.830351 0.251974 0.044 Uiso 1 1 calc R U . . .
 C00O C 0.16591(14) 0.57041(17) 0.20760(18) 0.0288(4) Uani 1 1 d . . . . .
 C00P C 0.24180(15) 0.84998(17) 0.09404(17) 0.0279(4) Uani 1 1 d . . . . .
 H00D H 0.282347 0.811906 0.034850 0.042 Uiso 1 1 calc R U . . .
 H00K H 0.276306 0.921048 0.120463 0.042 Uiso 1 1 calc R U . . .
 H00M H 0.174969 0.870112 0.061407 0.042 Uiso 1 1 calc R U . . .
 C00Q C 0.10688(17) 0.4806(2) 0.1400(2) 0.0411(5) Uani 1 1 d . . . . .
 H00N H 0.046202 0.516847 0.105470 0.062 Uiso 1 1 calc R U . . .
 H00O H 0.086667 0.417413 0.191551 0.062 Uiso 1 1 calc R U . . .
 H00P H 0.149263 0.449138 0.078772 0.062 Uiso 1 1 calc R U . . .
 N1A N 0.92986(13) 0.64376(17) 0.49374(16) 0.0355(4) Uani 1 1 d . . . . .

loop_
  _atom_site_aniso_label
  _atom_site_aniso_U_11
  _atom_site_aniso_U_22
  _atom_site_aniso_U_33
  _atom_site_aniso_U_23
  _atom_site_aniso_U_13
  _atom_site_aniso_U_12
 Cl01 0.0295(3) 0.0185(2) 0.0229(2) 0.00077(15) -0.00071(16) 0.00030(15)
 N1 0.0263(8) 0.0179(7) 0.0239(7) -0.0002(6) 0.0022(6) 0.0026(6)
 O1 0.0312(8) 0.0653(12) 0.0427(9) 0.0038(8) -0.0138(7) -0.0090(8)
 O002 0.0231(7) 0.0219(7) 0.0325(7) -0.0003(5) -0.0051(5) -0.0024(5)
 O003 0.0217(7) 0.0415(9) 0.0324(7) 0.0049(6) 0.0031(5) -0.0003(6)
 O004 0.0374(8) 0.0353(8) 0.0216(6) -0.0007(6) 0.0015(5) 0.0006(6)
 O005 0.0291(8) 0.0302(8) 0.0412(8) 0.0106(6) 0.0026(6) 0.0016(6)
 N006 0.0183(7) 0.0172(7) 0.0209(7) -0.0007(6) -0.0004(5) 0.0002(5)
 O009 0.0209(8) 0.0833(14) 0.0520(10) 0.0065(9) 0.0026(7) 0.0050(8)
 C00B 0.0221(9) 0.0150(8) 0.0225(8) -0.0022(6) 0.0008(6) -0.0003(6)
 C00C 0.0185(8) 0.0180(8) 0.0229(8) 0.0014(6) 0.0007(6) -0.0005(6)
 C00D 0.0186(8) 0.0163(8) 0.0241(8) -0.0014(6) -0.0010(6) 0.0002(6)
 C00E 0.0221(9) 0.0177(8) 0.0244(8) -0.0005(7) 0.0011(6) 0.0005(7)
 C00F 0.0229(9) 0.0170(8) 0.0216(8) -0.0021(6) 0.0007(6) 0.0001(7)
 C00G 0.0250(9) 0.0158(8) 0.0270(9) -0.0006(7) -0.0046(7) -0.0001(7)
 C00H 0.0223(9) 0.0175(8) 0.0224(8) -0.0019(6) 0.0012(6) 0.0001(6)
 C00I 0.0212(8) 0.0191(8) 0.0223(8) -0.0013(7) -0.0008(6) -0.0007(7)
 C00J 0.0248(9) 0.0207(9) 0.0252(8) -0.0006(7) 0.0007(7) 0.0005(7)
 C00K 0.0198(8) 0.0202(9) 0.0257(8) -0.0008(7) -0.0017(6) -0.0002(7)
 C00L 0.0212(9) 0.0249(9) 0.0339(10) 0.0010(8) 0.0031(7) -0.0005(7)
 C00M 0.0188(9) 0.0209(9) 0.0334(9) -0.0010(7) -0.0050(7) 0.0003(7)
 C00N 0.0192(9) 0.0353(11) 0.0334(10) -0.0038(8) -0.0003(7) 0.0058(8)
 C00O 0.0204(9) 0.0251(10) 0.0408(11) 0.0042(8) 0.0017(8) 0.0006(7)
 C00P 0.0264(9) 0.0243(9) 0.0329(10) 0.0059(8) -0.0044(7) 0.0007(7)
 C00Q 0.0340(11) 0.0316(12) 0.0576(14) -0.0038(10) 0.0025(10) -0.0081(9)
 N1A 0.0225(9) 0.0402(10) 0.0437(10) 0.0060(8) -0.0040(7) -0.0023(7)

_geom_special_details
;
 All esds (except the esd in the dihedral angle between two l.s. planes)
 are estimated using the full covariance matrix.  The cell esds are taken
 into account individually in the estimation of esds in distances, angles
 and torsion angles; correlations between esds in cell parameters are only
 used when they are defined by crystal symmetry.  An approximate (isotropic)
 treatment of cell esds is used for estimating esds involving l.s. planes.
;
loop_
  _geom_bond_atom_site_label_1
  _geom_bond_atom_site_label_2
  _geom_bond_distance
  _geom_bond_site_symmetry_2
  _geom_bond_publ_flag
 N1 O003 1.225(2) . ?
 N1 O004 1.225(2) . ?
 N1 C00B 1.472(2) . ?
 O1 N1A 1.228(3) . ?
 O002 C00K 1.458(2) . ?
 O002 C00O 1.350(2) . ?
 O005 C00O 1.204(3) . ?
 N006 C00D 1.447(2) . ?
 N006 C00F 1.356(2) . ?
 N006 C00H 1.356(2) . ?
 O009 N1A 1.225(3) . ?
 C00B C00D 1.402(2) . ?
 C00B C00G 1.383(2) . ?
 C00C C00E 1.395(2) . ?
 C00C C00I 1.398(2) . ?
 C00C C00K 1.522(2) . ?
 C00D C00J 1.381(2) . ?
 C00E H00E 0.9500 . ?
 C00E C00F 1.377(2) . ?
 C00F H00F 0.9500 . ?
 C00G H00G 0.9500 . ?
 C00G C00M 1.375(3) . ?
 C00H H00H 0.9500 . ?
 C00H C00I 1.371(2) . ?
 C00I H00I 0.9500 . ?
 C00J H00J 0.9500 . ?
 C00J C00L 1.390(3) . ?
 C00K C00N 1.528(3) . ?
 C00K C00P 1.522(3) . ?
 C00L H00L 0.9500 . ?
 C00L C00M 1.379(3) . ?
 C00M N1A 1.474(2) . ?
 C00N H00A 0.9800 . ?
 C00N H00B 0.9800 . ?
 C00N H00C 0.9800 . ?
 C00O C00Q 1.503(3) . ?
 C00P H00D 0.9800 . ?
 C00P H00K 0.9800 . ?
 C00P H00M 0.9800 . ?
 C00Q H00N 0.9800 . ?
 C00Q H00O 0.9800 . ?
 C00Q H00P 0.9800 . ?

loop_
  _geom_angle_atom_site_label_1
  _geom_angle_atom_site_label_2
  _geom_angle_atom_site_label_3
  _geom_angle
  _geom_angle_site_symmetry_1
  _geom_angle_site_symmetry_3
  _geom_angle_publ_flag
 O003 N1 O004 123.55(15) . . ?
 O003 N1 C00B 119.20(14) . . ?
 O004 N1 C00B 117.23(15) . . ?
 C00O O002 C00K 118.48(14) . . ?
 C00F N006 C00D 118.67(14) . . ?
 C00F N006 C00H 121.31(15) . . ?
 C00H N006 C00D 119.95(14) . . ?
 C00D C00B N1 123.19(16) . . ?
 C00G C00B N1 116.19(16) . . ?
 C00G C00B C00D 120.61(16) . . ?
 C00E C00C C00I 118.23(16) . . ?
 C00E C00C C00K 119.69(16) . . ?
 C00I C00C C00K 121.86(15) . . ?
 C00B C00D N006 122.42(15) . . ?
 C00J C00D N006 117.80(15) . . ?
 C00J C00D C00B 119.72(16) . . ?
 C00C C00E H00E 119.9 . . ?
 C00F C00E C00C 120.27(16) . . ?
 C00F C00E H00E 119.9 . . ?
 N006 C00F C00E 119.79(16) . . ?
 N006 C00F H00F 120.1 . . ?
 C00E C00F H00F 120.1 . . ?
 C00B C00G H00G 121.2 . . ?
 C00M C00G C00B 117.69(17) . . ?
 C00M C00G H00G 121.2 . . ?
 N006 C00H H00H 119.9 . . ?
 N006 C00H C00I 120.24(16) . . ?
 C00I C00H H00H 119.9 . . ?
 C00C C00I H00I 120.0 . . ?
 C00H C00I C00C 120.04(16) . . ?
 C00H C00I H00I 120.0 . . ?
 C00D C00J H00J 119.9 . . ?
 C00D C00J C00L 120.27(17) . . ?
 C00L C00J H00J 119.9 . . ?
 O002 C00K C00C 110.98(14) . . ?
 O002 C00K C00N 109.81(15) . . ?
 O002 C00K C00P 102.85(14) . . ?
 C00C C00K C00N 113.40(15) . . ?
 C00P C00K C00C 108.30(15) . . ?
 C00P C00K C00N 111.00(16) . . ?
 C00J C00L H00L 120.9 . . ?
 C00M C00L C00J 118.11(17) . . ?
 C00M C00L H00L 120.9 . . ?
 C00G C00M C00L 123.36(17) . . ?
 C00G C00M N1A 117.47(17) . . ?
 C00L C00M N1A 119.17(17) . . ?
 C00K C00N H00A 109.5 . . ?
 C00K C00N H00B 109.5 . . ?
 C00K C00N H00C 109.5 . . ?
 H00A C00N H00B 109.5 . . ?
 H00A C00N H00C 109.5 . . ?
 H00B C00N H00C 109.5 . . ?
 O002 C00O C00Q 110.05(18) . . ?
 O005 C00O O002 123.67(18) . . ?
 O005 C00O C00Q 126.26(19) . . ?
 C00K C00P H00D 109.5 . . ?
 C00K C00P H00K 109.5 . . ?
 C00K C00P H00M 109.5 . . ?
 H00D C00P H00K 109.5 . . ?
 H00D C00P H00M 109.5 . . ?
 H00K C00P H00M 109.5 . . ?
 C00O C00Q H00N 109.5 . . ?
 C00O C00Q H00O 109.5 . . ?
 C00O C00Q H00P 109.5 . . ?
 H00N C00Q H00O 109.5 . . ?
 H00N C00Q H00P 109.5 . . ?
 H00O C00Q H00P 109.5 . . ?
 O1 N1A C00M 117.50(18) . . ?
 O009 N1A O1 124.97(18) . . ?
 O009 N1A C00M 117.53(18) . . ?

loop_
  _geom_torsion_atom_site_label_1
  _geom_torsion_atom_site_label_2
  _geom_torsion_atom_site_label_3
  _geom_torsion_atom_site_label_4
  _geom_torsion
  _geom_torsion_site_symmetry_1
  _geom_torsion_site_symmetry_2
  _geom_torsion_site_symmetry_3
  _geom_torsion_site_symmetry_4
  _geom_torsion_publ_flag
 N1 C00B C00D N006 9.3(3) . . . . ?
 N1 C00B C00D C00J -173.53(16) . . . . ?
 N1 C00B C00G C00M 176.64(16) . . . . ?
 O003 N1 C00B C00D 9.7(3) . . . . ?
 O003 N1 C00B C00G -168.84(16) . . . . ?
 O004 N1 C00B C00D -171.86(16) . . . . ?
 O004 N1 C00B C00G 9.6(2) . . . . ?
 N006 C00D C00J C00L 173.83(16) . . . . ?
 N006 C00H C00I C00C -1.1(3) . . . . ?
 C00B C00D C00J C00L -3.4(3) . . . . ?
 C00B C00G C00M C00L -2.7(3) . . . . ?
 C00B C00G C00M N1A 177.97(16) . . . . ?
 C00C C00E C00F N006 -0.9(3) . . . . ?
 C00D N006 C00F C00E 179.99(15) . . . . ?
 C00D N006 C00H C00I -178.96(16) . . . . ?
 C00D C00B C00G C00M -1.9(3) . . . . ?
 C00D C00J C00L C00M -0.9(3) . . . . ?
 C00E C00C C00I C00H 3.1(3) . . . . ?
 C00E C00C C00K O002 -158.19(15) . . . . ?
 C00E C00C C00K C00N -34.0(2) . . . . ?
 C00E C00C C00K C00P 89.63(19) . . . . ?
 C00F N006 C00D C00B 59.2(2) . . . . ?
 C00F N006 C00D C00J -118.00(18) . . . . ?
 C00F N006 C00H C00I -2.1(3) . . . . ?
 C00G C00B C00D N006 -172.23(16) . . . . ?
 C00G C00B C00D C00J 4.9(3) . . . . ?
 C00G C00M N1A O1 -21.9(3) . . . . ?
 C00G C00M N1A O009 158.4(2) . . . . ?
 C00H N006 C00D C00B -123.90(18) . . . . ?
 C00H N006 C00D C00J 58.9(2) . . . . ?
 C00H N006 C00F C00E 3.1(2) . . . . ?
 C00I C00C C00E C00F -2.2(3) . . . . ?
 C00I C00C C00K O002 27.3(2) . . . . ?
 C00I C00C C00K C00N 151.41(17) . . . . ?
 C00I C00C C00K C00P -84.9(2) . . . . ?
 C00J C00L C00M C00G 4.1(3) . . . . ?
 C00J C00L C00M N1A -176.55(17) . . . . ?
 C00K O002 C00O O005 -6.3(3) . . . . ?
 C00K O002 C00O C00Q 175.04(16) . . . . ?
 C00K C00C C00E C00F -176.91(16) . . . . ?
 C00K C00C C00I C00H 177.78(16) . . . . ?
 C00L C00M N1A O1 158.7(2) . . . . ?
 C00L C00M N1A O009 -21.0(3) . . . . ?
 C00O O002 C00K C00C 58.5(2) . . . . ?
 C00O O002 C00K C00N -67.6(2) . . . . ?
 C00O O002 C00K C00P 174.16(15) . . . . ?

_shelx_res_file
;
TITL cu_ANMGA236_0ma_a.res in P2(1)/c
    cu_anmga236_0ma_a.res
    created by SHELXL-2018/1 at 13:43:17 on 01-Aug-2021
REM Old TITL cu_ANMGA236_0ma in P2(1)/c
REM SHELXT solution in P2(1)/c
REM R1 0.104, Rweak 0.002, Alpha 0.013, Orientation as input
REM Formula found by SHELXT: C18 Cl N2 O5
CELL 1.54178 13.1848 11.4723 11.5868 90 91.059 90
ZERR 4 0.0004 0.0003 0.0003 0 0.001 0
LATT 1
SYMM -X,0.5+Y,0.5-Z
SFAC C H Cl N O
UNIT 64 64 4 12 24

L.S. 10
PLAN  5
SIZE 0.071 0.181 0.198
TEMP -173.15
CONF
BOND $H
LIST 6
MORE -1
fmap 2
acta
REM <olex2.extras>
REM <HklSrc "%.\\cu_ANMGA236_0ma_a.hkl">
REM </olex2.extras>

WGHT    0.057400    1.111700
EXTI    0.001766
FVAR       0.55614
CL01  3    0.660110    0.567660    0.023123    11.00000    0.02955    0.01848 =
         0.02287    0.00077   -0.00071    0.00030
N1    4    0.569612    0.624149    0.572272    11.00000    0.02635    0.01794 =
         0.02386   -0.00017    0.00216    0.00255
O1    5    0.944468    0.665679    0.596480    11.00000    0.03115    0.06530 =
         0.04269    0.00377   -0.01377   -0.00900
O002  5    0.180348    0.666216    0.142317    11.00000    0.02309    0.02191 =
         0.03246   -0.00030   -0.00511   -0.00240
O003  5    0.481558    0.612005    0.538735    11.00000    0.02173    0.04148 =
         0.03242    0.00489    0.00308   -0.00033
O004  5    0.596350    0.618258    0.673949    11.00000    0.03736    0.03530 =
         0.02160   -0.00073    0.00154    0.00061
O005  5    0.198218    0.560018    0.304904    11.00000    0.02913    0.03017 =
         0.04116    0.01055    0.00255    0.00159
N006  4    0.526806    0.689879    0.326458    11.00000    0.01829    0.01721 =
         0.02091   -0.00073   -0.00041    0.00018
O009  5    0.996249    0.619028    0.425380    11.00000    0.02086    0.08327 =
         0.05203    0.00646    0.00257    0.00496
C00B  1    0.649217    0.643977    0.487043    11.00000    0.02213    0.01498 =
         0.02249   -0.00217    0.00082   -0.00031
C00C  1    0.333914    0.736489    0.243428    11.00000    0.01853    0.01804 =
         0.02292    0.00144    0.00068   -0.00052
C00D  1    0.628338    0.666855    0.370147    11.00000    0.01856    0.01634 =
         0.02407   -0.00140   -0.00100    0.00017
C00E  1    0.378369    0.805449    0.329703    11.00000    0.02209    0.01766 =
         0.02441   -0.00053    0.00111    0.00051
AFIX  43
H00E  2    0.341734    0.869050    0.360864    11.00000   -1.20000
AFIX   0
C00F  1    0.475150    0.781690    0.369876    11.00000    0.02287    0.01700 =
         0.02156   -0.00214    0.00073    0.00009
AFIX  43
H00F  2    0.505615    0.829469    0.427815    11.00000   -1.20000
AFIX   0
C00G  1    0.748234    0.636188    0.527791    11.00000    0.02496    0.01584 =
         0.02705   -0.00063   -0.00464   -0.00008
AFIX  43
H00G  2    0.763066    0.623041    0.607274    11.00000   -1.20000
AFIX   0
C00H  1    0.486998    0.623585    0.239925    11.00000    0.02226    0.01745 =
         0.02236   -0.00186    0.00124    0.00011
AFIX  43
H00H  2    0.525466    0.561310    0.209032    11.00000   -1.20000
AFIX   0
C00I  1    0.391417    0.646134    0.196870    11.00000    0.02117    0.01914 =
         0.02226   -0.00129   -0.00082   -0.00074
AFIX  43
H00I  2    0.364254    0.600341    0.135377    11.00000   -1.20000
AFIX   0
C00J  1    0.706993    0.672939    0.293349    11.00000    0.02476    0.02075 =
         0.02522   -0.00059    0.00065    0.00051
AFIX  43
H00J  2    0.692775    0.684170    0.213445    11.00000   -1.20000
AFIX   0
C00K  1    0.229030    0.767456    0.195580    11.00000    0.01981    0.02020 =
         0.02566   -0.00079   -0.00168   -0.00020
C00L  1    0.806922    0.662698    0.332473    11.00000    0.02124    0.02487 =
         0.03389    0.00098    0.00307   -0.00050
AFIX  43
H00L  2    0.861549    0.665651    0.280225    11.00000   -1.20000
AFIX   0
C00M  1    0.824477    0.648134    0.449269    11.00000    0.01881    0.02093 =
         0.03337   -0.00104   -0.00499    0.00028
C00N  1    0.159365    0.820169    0.285668    11.00000    0.01924    0.03526 =
         0.03335   -0.00385   -0.00025    0.00575
AFIX 137
H00A  2    0.186144    0.896029    0.310396    11.00000   -1.50000
H00B  2    0.156048    0.767939    0.352419    11.00000   -1.50000
H00C  2    0.091218    0.830351    0.251974    11.00000   -1.50000
AFIX   0
C00O  1    0.165908    0.570413    0.207598    11.00000    0.02043    0.02512 =
         0.04084    0.00424    0.00173    0.00057
C00P  1    0.241800    0.849977    0.094035    11.00000    0.02637    0.02433 =
         0.03294    0.00593   -0.00440    0.00069
AFIX 137
H00D  2    0.282347    0.811906    0.034850    11.00000   -1.50000
H00K  2    0.276306    0.921048    0.120463    11.00000   -1.50000
H00M  2    0.174969    0.870112    0.061407    11.00000   -1.50000
AFIX   0
C00Q  1    0.106878    0.480648    0.139967    11.00000    0.03402    0.03159 =
         0.05764   -0.00384    0.00247   -0.00808
AFIX 137
H00N  2    0.046202    0.516847    0.105470    11.00000   -1.50000
H00O  2    0.086667    0.417413    0.191551    11.00000   -1.50000
H00P  2    0.149263    0.449138    0.078772    11.00000   -1.50000
AFIX   0
N1A   4    0.929862    0.643758    0.493743    11.00000    0.02253    0.04021 =
         0.04368    0.00598   -0.00400   -0.00229
HKLF 4


REM  cu_ANMGA236_0ma_a.res in P2(1)/c
REM R1 =  0.0417 for    3134 Fo > 4sig(Fo)  and  0.0468 for all    3541 data
REM    239 parameters refined using      0 restraints

END

WGHT      0.0574      1.1116

REM Highest difference peak  0.441,  deepest hole -0.293,  1-sigma level  0.061
Q1    1   0.8840  0.6200  0.0991  11.00000  0.05    0.44
Q2    1   0.6769  0.5024  0.0968  11.00000  0.05    0.29
Q3    1   0.5982  0.5702  0.1098  11.00000  0.05    0.28
Q4    1   0.6946  0.6482  0.5023  11.00000  0.05    0.27
Q5    1   0.6746  0.6281  0.0996  11.00000  0.05    0.27
;
_shelx_res_checksum                3731
_shelx_hkl_file
;
   0   0   1    1.70    0.30
   0   0   1    0.70    0.60
   0   0   2    7.90    0.90
   0   0   2    9.10    1.40
   0   0   3    0.10    0.50
   0   0  -3    0.10    0.80
   0   0  -4  244.58   18.00
   0   0   4  253.87   17.60
   0   0   5    0.20    0.60
   0   0  -5    0.20    1.00
   0   0  -5    0.00    0.20
   0   0  -5    0.30    0.20
   0   0  -6 1052.49   75.79
   0   0  -6 1216.18   74.09
   0   0  -6  938.41   73.99
   0   0   6 1182.08   75.29
   0   0   7    0.00    0.80
   0   0  -7   -0.50    1.30
   0   0   8   53.59    5.70
   0   0   8   62.09    5.90
   0   0   8   64.39    6.00
   0   0   8   66.39    6.20
   0   0  -8   54.19    7.00
   0   0   8   68.19    6.20
   0   0   9    0.60    1.60
   0   0   9   -0.10    1.50
   0   0   9   -0.20    1.30
   0   0   9    3.80    1.90
   0   0   9   -0.50    1.30
   0   0   9    1.20    1.40
   0   0  10   37.90    4.60
   0   0  10   31.60    4.30
   0   0  10   30.20    3.90
   0   0  10   35.10    4.50
   0   0  10   28.90    4.70
   0   0  11    0.10    1.60
   0   0  11   -0.10    1.50
   0   0  11    1.70    1.40
   0   0  11   -0.30    1.30
   0   0  11    1.40    1.60
   0   0  12    0.60    1.20
   0   0  12    2.60    1.50
   0   0  12    1.80    1.60
   0   0  12    2.10    1.60
   0   0  13   -0.90    1.40
   0   0  13   -0.50    1.00
   0   0  13    0.00    1.50
   0   0  14   24.20    2.70
   0   0  14   26.00    2.60
   0   0  14   23.60    2.70
   0   0  14   18.20    3.10
   0   1   0   -0.70    0.90
   0   1   1 1272.77   88.59
   0   1  -1 1346.07   88.79
   0   1  -2    0.60    0.10
   0   1   2    2.20    0.70
   0   1   2    0.00    0.50
   0   1   2    0.90    1.50
   0  -1   2    0.80    0.50
   0  -1  -2    0.70    0.60
   0   1   3   33.80    3.60
   0   1   3   21.60    2.20
   0  -1  -3   21.50    2.40
   0  -1   3   22.50    2.20
   0   1   4  847.42   52.19
   0   1   4  768.62   52.19
   0  -1   4  814.02   52.19
   0  -1  -4  643.14   51.79
   0  -1  -4  749.03   52.49
   0   1   5  120.49    8.60
   0   1  -5  109.29    9.10
   0  -1   5  125.79    8.70
   0  -1  -5  115.49    9.10
   0  -1  -5   92.29    8.00
   0   1  -6   90.69    8.50
   0   1   6  104.79    8.00
   0  -1   6   99.09    7.90
   0  -1  -6   93.09    8.40
   0   1   7  272.37   19.00
   0   1  -7  235.98   19.70
   0  -1  -7  253.17   19.80
   0  -1   7  262.07   18.90
   0   1  -8   14.80    3.60
   0   1   8   17.80    3.20
   0   1   8   15.60    3.10
   0   1   8   21.30    3.10
   0   1   8   19.90    3.20
   0   1   8   21.20    3.20
   0  -1   8   22.90    3.30
   0  -1   8   20.80    3.40
   0  -1   8   19.40    3.30
   0  -1   8   22.30    3.10
   0  -1  -8   18.50    4.20
   0  -1   8   20.80    3.40
   0  -1   8   18.40    2.90
   0   1   9  147.99   11.60
   0   1   9  159.48   12.30
   0   1   9  139.09   12.30
   0   1   9  152.98   12.20
   0   1   9  144.49   12.40
   0   1   9  131.09   11.80
   0  -1   9  161.78   12.50
   0  -1   9  146.79   12.30
   0  -1   9  137.69   12.00
   0  -1   9  142.19   11.60
   0  -1   9  152.38   12.10
   0  -1   9  161.48   12.30
   0   1  10   34.10    4.70
   0   1  10   33.80    4.60
   0   1  10   34.90    4.60
   0   1  10   30.70    4.20
   0   1  10   39.20    4.70
   0  -1  10   31.00    4.30
   0  -1  10   32.40    4.80
   0  -1  10   34.40    4.40
   0  -1  10   34.90    4.40
   0  -1  10   38.00    4.90
   0  -1  10   31.20    3.90
   0   1  11  109.39   11.10
   0   1  11  121.49   10.40
   0   1  11  124.69   10.70
   0   1  11  114.09   10.30
   0  -1  11  130.59   10.50
   0  -1  11  120.69   11.40
   0  -1  11  126.19   10.50
   0  -1  11  126.99   10.80
   0  -1  11  115.49   10.30
   0   1  12   44.90    4.80
   0   1  12   48.00    5.50
   0   1  12   45.10    5.00
   0   1  12   44.00    4.90
   0  -1  12   44.70    4.60
   0  -1  12   42.10    4.80
   0  -1  12   44.20    5.00
   0  -1  12   40.50    4.80
   0  -1  12   59.39    6.00
   0   1  13   -1.60    1.00
   0   1  13    6.70    3.10
   0   1  13    0.60    1.60
   0  -1  13    0.50    1.30
   0  -1  13    0.40    1.40
   0  -1  13    0.10    1.70
   0  -1  13    3.20    1.80
   0   1  14   30.90    3.10
   0   1  14   29.50    2.90
   0  -1  14   28.00    2.90
   0  -1  14   19.70    2.80
   0  -1  14   28.40    2.90
   0  -1  14   26.90    3.00
   0   2   0 2359.86  159.98
   0   2   1 1120.89   74.49
   0   2  -1 1060.39   74.69
   0   2   2 1465.95   97.99
   0   2  -2 1412.76   98.39
   0   2   3  834.72   61.19
   0   2   3  942.61   61.59
   0  -2   3  966.70   60.99
   0  -2   3  961.10   60.39
   0  -2  -3  873.61   61.19
   0  -2   3  794.12   60.89
   0   2   4  341.87   23.40
   0  -2   4  338.77   22.60
   0  -2  -4  312.47   22.90
   0  -2   4  299.77   22.40
   0  -2   5    6.80    1.40
   0  -2  -5    8.40    2.00
   0  -2   5    7.60    1.60
   0   2  -6    7.50    2.30
   0  -2  -6   10.10    2.40
   0  -2   6   11.50    2.10
   0  -2   6   10.20    1.90
   0   2   7  209.98   15.40
   0   2   7  186.78   15.10
   0   2  -7  185.18   15.80
   0   2   7  193.68   15.10
   0  -2  -7  197.18   15.70
   0  -2   7  208.38   15.10
   0  -2   7  209.78   15.00
   0  -2   7  179.68   14.80
   0   2   8    0.40    1.50
   0   2  -8    0.80    2.90
   0   2   8    2.20    1.40
   0   2   8    0.20    1.20
   0  -2  -8   -4.00    2.10
   0  -2   8   -0.40    1.40
   0  -2   8    0.10    1.10
   0  -2   8    3.80    1.40
   0  -2   8   -0.80    1.20
   0  -2   8   -0.20    1.40
   0  -2   8   -1.90    0.80
   0   2   9  173.48   15.80
   0   2   9  202.28   16.70
   0   2   9  204.38   16.20
   0   2   9  185.48   15.40
   0   2   9  171.88   14.70
   0  -2   9  201.28   16.00
   0  -2   9  205.18   15.40
   0  -2   9  190.38   16.00
   0  -2   9  196.98   16.10
   0  -2   9  205.58   15.70
   0   2  10    6.20    2.40
   0   2  10    4.30    2.00
   0   2  10    6.70    2.40
   0   2  10    6.50    2.20
   0   2  10    4.90    2.20
   0  -2  10    7.70    2.60
   0  -2  10    6.00    2.20
   0  -2  10    5.30    2.50
   0  -2  10    4.40    2.00
   0  -2  10    5.70    2.30
   0  -2  10    5.50    2.00
   0   2  11  102.19    9.40
   0   2  11  121.79   12.10
   0   2  11  105.29   12.20
   0   2  11  110.79   10.50
   0   2  11  101.39    9.80
   0  -2  11  120.99    9.60
   0  -2  11  132.19   12.60
   0  -2  11  103.89   10.30
   0  -2  11  109.09   11.30
   0   2  12   15.30    2.90
   0   2  12   16.40    3.40
   0   2  12   12.00    2.20
   0   2  12   12.50    2.70
   0  -2  12   13.60    2.70
   0  -2  12   12.70    2.70
   0  -2  12   15.90    2.60
   0  -2  12   14.80    2.90
   0  -2  12   17.50    3.20
   0   2  13    0.50    1.10
   0   2  13    1.70    1.40
   0   2  13    1.20    1.20
   0   2  13    0.90    1.70
   0  -2  13   -1.80    1.40
   0  -2  13   -0.90    1.00
   0  -2  13    1.10    1.10
   0  -2  13    0.30    1.10
   0  -2  13   -0.60    1.10
   0   2  14    6.00    1.90
   0   2  14   -0.80    0.70
   0   2  14    0.70    0.90
   0  -2  14    1.30    1.10
   0  -2  14    0.30    1.10
   0  -2  14   -0.10    1.00
   0   3   0    0.20    0.60
   0   3   0    0.20    2.70
   0  -3   0    0.10    0.50
   0   3   1 8373.86  548.45
   0   3  -1 7869.71  548.55
   0   3   2  873.71   62.79
   0   3   2 1005.40   63.59
   0   3  -2  982.80   64.09
   0  -3   2  894.51   62.49
   0  -3   2  924.71   62.29
   0  -3  -2  773.52   62.49
   0  -3  -2  999.60   62.69
   0   3   3  742.93   56.29
   0   3  -3  758.72   57.89
   0   3   3  856.11   57.09
   0  -3   3  905.31   55.69
   0  -3  -3  814.92   56.29
   0  -3   3  897.31   56.09
   0  -3   3  759.42   56.09
   0  -3   4  150.88   10.60
   0  -3   4  134.09   10.50
   0  -3  -4  138.99   10.80
   0   3   5    3.80    3.60
   0  -3   5    3.00    0.90
   0  -3   5    1.60    1.00
   0  -3  -5    1.40    1.20
   0  -3   5    2.50    1.10
   0   3   6  212.48   16.00
   0  -3   6  215.98   16.00
   0  -3   6  218.48   15.90
   0  -3   6  228.78   16.30
   0  -3  -6  210.28   16.70
   0   3  -7    2.90    2.00
   0   3   7    5.70    1.90
   0   3   7    2.60    1.60
   0   3   7    1.70    1.60
   0  -3   7    2.40    1.70
   0  -3   7    1.00    1.10
   0  -3   7    4.70    2.10
   0  -3   7    4.30    1.90
   0  -3  -7    3.80    2.10
   0   3   8  408.56   29.80
   0   3   8  400.36   30.10
   0   3   8  431.66   30.00
   0   3   8  399.46   29.70
   0  -3  -8  378.16   30.70
   0  -3   8  429.06   29.70
   0  -3   8  423.86   29.90
   0  -3   8  426.36   29.70
   0  -3   8  381.66   29.50
   0  -3   8  418.16   29.80
   0   3   9   16.30    3.50
   0   3   9   19.10    3.80
   0   3   9   15.80    3.30
   0   3   9    9.80    4.20
   0   3   9   15.50    3.30
   0  -3   9   19.40    3.40
   0  -3   9   18.40    3.50
   0  -3   9   19.00    3.40
   0  -3   9   14.60    3.30
   0  -3   9   16.30    3.40
   0  -3   9   17.40    3.30
   0   3  10  146.99   12.80
   0   3  10  173.18   13.70
   0   3  10  168.58   14.00
   0   3  10  177.28   13.70
   0   3  10  168.08   13.80
   0  -3  10  175.08   14.20
   0  -3  10  175.18   13.80
   0  -3  10  157.28   13.40
   0  -3  10  168.48   13.50
   0  -3  10  155.58   13.30
   0  -3  10  163.68   13.20
   0   3  11  106.69    9.20
   0   3  11   92.39    8.30
   0   3  11  102.99    8.90
   0   3  11   85.89    9.10
   0   3  11   99.89    8.90
   0  -3  11  102.29    8.80
   0  -3  11   99.19    8.90
   0  -3  11  102.59    8.80
   0  -3  11   94.39    8.50
   0  -3  11  102.69    9.00
   0   3  12   84.09    7.80
   0   3  12   91.09    7.80
   0   3  12   80.59    7.60
   0   3  12   91.09    8.10
   0  -3  12   90.79    7.90
   0  -3  12   90.19    7.50
   0  -3  12   82.99    7.60
   0  -3  12   83.49    7.80
   0  -3  12   86.99    7.80
   0   3  13    0.30    1.20
   0   3  13    2.20    1.30
   0   3  13    0.30    1.60
   0  -3  13    1.30    1.10
   0  -3  13    0.20    1.20
   0  -3  13    0.90    1.10
   0  -3  13    0.70    1.20
   0  -3  13   -1.30    1.40
   0   3  14   42.30    3.90
   0   3  14   53.29    4.00
   0  -3  14   44.90    4.00
   0   4   0 9999.00  675.53
   0   4   1    8.60    1.70
   0   4   1   12.50    3.80
   0   4  -1   20.70    5.10
   0  -4   1    9.70    1.40
   0  -4   1    9.40    1.40
   0  -4  -1    7.50    1.30
   0   4   2 1621.04  116.89
   0   4  -2 1765.72  118.59
   0   4   2 1825.22  117.99
   0  -4   2 1619.44  116.49
   0  -4   2 1775.42  116.39
   0   4  -3   48.80    9.30
   0  -4   3   37.60    3.20
   0  -4   3   42.00    3.70
   0   4   5  662.03   46.60
   0  -4   5  624.14   44.50
   0  -4   5  653.13   44.70
   0  -4  -5  647.04   45.00
   0  -4   5  628.54   44.60
   0   4   6    2.40    1.60
   0   4   6    3.70    5.20
   0   4   6    5.10    1.90
   0  -4   6    3.80    1.50
   0  -4   6    3.90    1.50
   0  -4   6    6.30    1.70
   0  -4  -6    5.40    1.90
   0   4   7   23.70    3.60
   0   4   7   18.00    3.30
   0   4   7   20.30    3.60
   0  -4   7   22.60    3.10
   0  -4   7   19.60    3.20
   0  -4   7   17.90    3.10
   0  -4   7   15.90    3.00
   0  -4  -7   17.40    3.80
   0   4   8   91.09    8.90
   0   4   8   97.79    8.70
   0   4   8   93.59    8.40
   0   4   8   88.49    8.40
   0   4   8   82.79    7.60
   0  -4   8   95.09    8.30
   0  -4   8   95.19    8.20
   0  -4   8   98.29    8.60
   0  -4   8   87.59    8.10
   0  -4   8   87.29    8.30
   0   4   9    1.50    1.60
   0   4   9    6.00    2.30
   0   4   9    0.10    1.80
   0   4   9    2.70    1.90
   0  -4   9   -0.70    1.80
   0  -4   9    0.60    1.60
   0  -4   9    1.40    1.60
   0  -4   9    1.10    1.40
   0  -4   9    3.90    2.00
   0  -4   9    1.00    1.60
   0   4  10    3.80    2.20
   0   4  10    6.20    3.70
   0   4  10    5.00    2.30
   0   4  10    4.80    2.30
   0  -4  10    4.10    2.00
   0  -4  10    5.10    2.10
   0  -4  10    3.40    1.80
   0  -4  10    5.00    2.50
   0  -4  10    3.70    2.40
   0  -4  10    3.50    1.70
   0   4  11  306.27   22.30
   0   4  11  282.17   21.90
   0   4  11  286.07   21.70
   0   4  11  316.37   22.50
   0  -4  11  298.27   21.90
   0  -4  11  299.77   21.80
   0  -4  11  284.37   21.80
   0  -4  11  267.97   21.60
   0  -4  11  291.97   21.60
   0   4  12   11.90    2.40
   0   4  12   16.30    3.20
   0   4  12   15.30    2.80
   0  -4  12   18.00    2.70
   0  -4  12   25.30    4.90
   0  -4  12   13.90    2.60
   0  -4  12   15.50    2.80
   0  -4  12   15.50    2.70
   0   4  13   66.29    6.00
   0   4  13   61.79    5.80
   0  -4  13   71.79    6.10
   0  -4  13   61.59    5.90
   0  -4  13   83.99    6.20
   0  -4  13   76.89    6.00
   0  -4  13   71.29    5.90
   0   5   0    2.20    4.50
   0  -5   0    2.90    0.90
   0   5  -1  395.76   30.10
   0   5   1  416.26   29.60
   0  -5   1  372.06   27.20
   0   5  -2  178.28   16.10
   0   5   2  161.58   14.30
   0  -5  -2  152.48   11.50
   0  -5   2  147.79   11.40
   0   5  -3   19.60   10.70
   0   5   3   39.60    6.80
   0  -5   3   35.40    3.50
   0  -5  -3   36.00    3.50
   0  -5   3   30.60    3.40
   0   5   4    8.40    5.00
   0  -5   4   10.10    1.90
   0  -5  -4    4.80    1.50
   0  -5   4    3.60    1.30
   0  -5   4    4.90    1.40
   0   5   5  152.28   14.80
   0  -5   5  126.69   10.50
   0  -5  -5  146.49   10.90
   0  -5   5  129.09   10.50
   0  -5   5  123.99   10.40
   0   5   6  427.46   34.00
   0   5   6  429.66   33.60
   0   5   6  475.95   38.70
   0  -5  -6  496.85   34.00
   0  -5   6  531.65   34.80
   0  -5   6  506.25   33.70
   0  -5   6  489.75   33.50
   0  -5   6  474.45   33.50
   0  -5   6  415.06   33.20
   0  -5   6  466.25   33.60
   0   5   7   -3.00    1.40
   0   5   7    0.20    1.10
   0   5   7    1.10    1.60
   0   5   7   -0.20    1.40
   0  -5   7    1.00    1.20
   0  -5   7    1.10    1.20
   0  -5   7   -0.50    1.50
   0  -5   7    2.40    1.50
   0  -5   7    0.70    1.30
   0   5   8  157.68   13.10
   0   5   8  161.78   13.50
   0   5   8  159.98   13.10
   0   5   8  144.49   12.80
   0  -5   8  145.89   12.90
   0  -5   8  147.79   12.50
   0  -5   8  160.88   14.90
   0  -5   8  163.38   12.80
   0  -5   8  161.58   12.70
   0   5   9   88.29    8.80
   0   5   9   86.39    7.90
   0   5   9   92.69    8.40
   0   5   9   80.89    8.10
   0  -5   9   76.99    7.70
   0  -5   9   85.39    7.90
   0  -5   9   83.39    7.80
   0  -5   9   75.19    7.80
   0  -5   9   86.29    7.80
   0  -5   9   87.09    8.70
   0   5  10  202.08   15.80
   0   5  10  171.78   14.60
   0   5  10  177.48   16.80
   0   5  10  184.08   18.90
   0  -5  10  170.48   14.00
   0  -5  10  172.68   15.00
   0  -5  10  172.98   15.10
   0  -5  10  176.08   14.50
   0  -5  10  190.68   14.80
   0  -5  10  187.58   15.70
   0   5  11   10.20    2.80
   0   5  11    9.30    2.60
   0   5  11    9.90    2.40
   0   5  11   12.10    2.90
   0  -5  11    8.10    2.10
   0  -5  11    8.60    2.40
   0  -5  11    9.40    2.30
   0  -5  11    7.10    2.10
   0  -5  11    8.40    2.10
   0   5  12   40.80    5.00
   0   5  12   55.19    6.60
   0   5  12   38.80    4.20
   0  -5  12   36.70    4.30
   0  -5  12   39.00    4.70
   0  -5  12   36.60    4.20
   0  -5  12   45.70    4.90
   0  -5  12   48.60    4.70
   0   5  13   11.30    2.20
   0  -5  13    6.40    1.30
   0  -5  13    8.80    1.60
   0  -5  13   11.00    1.80
   0  -5  13    6.40    1.70
   0   6   0  674.03   46.10
   0  -6   0  576.14   42.10
   0  -6   1   19.20    2.30
   0  -6  -1   13.30    1.90
   0  -6   1   21.60    2.40
   0  -6   2   35.80    3.60
   0  -6   2   32.70    3.50
   0   6   3   74.49   11.40
   0   6  -3   57.79   16.40
   0  -6   3   71.19    6.30
   0  -6   3   69.99    6.30
   0  -6   3   79.39    6.50
   0   6   4  825.32   57.59
   0   6   4  759.92   54.19
   0   6   4  682.93   57.49
   0   6   4  814.42   53.99
   0  -6   4  866.31   54.89
   0  -6   4  796.32   54.49
   0  -6  -4  763.42   54.39
   0  -6   4  764.62   54.39
   0  -6   4  794.12   54.39
   0   6   5   94.89    9.30
   0   6   5  100.59    8.40
   0   6   5   94.69    9.20
   0  -6   5   96.79    8.70
   0  -6   5  115.89    9.00
   0  -6   5  109.59    9.00
   0  -6   5  107.29    8.80
   0  -6   5  116.79    9.00
   0   6   6    7.70    2.40
   0   6   6    1.60    9.30
   0   6   6    7.20    1.80
   0   6   6    6.10    2.20
   0   6   6    5.20    1.50
   0  -6   6    6.50    2.00
   0  -6   6    2.90    1.90
   0  -6  -6    8.00    2.80
   0  -6   6    4.90    1.80
   0  -6   6   10.40    2.50
   0  -6   6    6.60    1.90
   0  -6   6    6.00    1.70
   0   6   7  252.97   20.60
   0   6   7  254.17   19.00
   0   6   7  253.97   21.30
   0   6   7  264.07   20.70
   0  -6   7  264.67   20.10
   0  -6   7  234.68   19.10
   0  -6   7  280.37   19.90
   0  -6   7  267.17   20.00
   0  -6   7  254.17   19.40
   0   6   8   -0.40    2.10
   0   6   8    1.10    1.80
   0   6   8    2.10    1.70
   0   6   8    0.90    1.40
   0   6   8   -1.50    1.70
   0  -6   8    0.80    1.50
   0  -6   8   -0.80    1.50
   0  -6   8    0.30    1.40
   0  -6   8    1.20    2.10
   0  -6   8    2.20    1.70
   0  -6   8    0.60    1.50
   0   6   9   -0.30    2.00
   0   6   9   -0.10    1.50
   0   6   9    0.10    1.20
   0   6   9   -1.40    1.60
   0   6   9    0.80    1.80
   0  -6   9   -1.20    1.30
   0  -6   9   -1.40    1.30
   0  -6   9    1.60    1.70
   0  -6   9   -0.10    1.30
   0  -6   9   -1.60    1.40
   0  -6   9   -0.30    2.00
   0   6  10    0.90    1.40
   0   6  10    1.40    1.60
   0   6  10    0.10    1.70
   0   6  10    0.70    1.50
   0  -6  10   -1.40    1.20
   0  -6  10    0.60    1.40
   0  -6  10   -0.90    1.30
   0  -6  10   -1.50    1.00
   0   6  11   16.80    3.10
   0   6  11   27.60    3.80
   0   6  11   25.60    3.50
   0  -6  11   20.40    3.00
   0  -6  11   25.90    3.30
   0  -6  11   22.00    3.30
   0  -6  11   22.60    3.10
   0   6  13   52.49    4.20
   0  -6  13   47.20    4.10
   0   7   0   -9.50    8.00
   0  -7   0    1.00    0.90
   0  -7   0    0.00    0.90
   0   7  -1 2617.44  170.88
   0   7   1 2535.65  170.18
   0  -7   1 2448.35  166.48
   0  -7   1 2408.66  166.38
   0  -7  -1 2294.47  166.08
   0   7   2  507.15   36.20
   0   7  -2  442.36   38.80
   0   7   2  461.35   31.30
   0   7   2  467.85   31.50
   0  -7  -2  388.66   31.90
   0  -7   2  465.95   31.70
   0  -7   2  411.76   31.70
   0  -7   2  458.55   31.60
   0  -7   2  450.05   31.70
   0   7   3 1027.20   71.89
   0   7  -3  960.10   80.59
   0   7   3 1017.70   75.89
   0   7   3 1081.79   72.59
   0   7   3  958.60   72.39
   0  -7   3 1194.38   72.99
   0  -7   3 1012.00   72.09
   0  -7   3 1066.69   72.09
   0   7   4  543.25   40.90
   0   7   4  507.45   35.60
   0   7   4  471.55   36.30
   0   7   4  485.95   35.10
   0  -7   4  485.95   35.80
   0  -7   4  538.65   36.10
   0  -7   4  482.45   35.80
   0  -7   4  528.25   36.10
   0  -7   4  524.15   35.90
   0   7   5   51.49    6.50
   0   7   5   66.59    6.20
   0   7   5   69.19    7.20
   0   7   5   73.89    6.00
   0   7   5   84.29   14.40
   0  -7   5   74.09    6.60
   0  -7   5   74.69    6.80
   0  -7  -5   55.99    6.30
   0  -7   5   80.19    6.90
   0  -7   5   70.29    6.50
   0  -7   5   81.89    6.90
   0   7   6  336.37   32.80
   0   7   6  363.66   25.80
   0   7   6  361.26   27.10
   0  -7   6  365.66   26.40
   0  -7   6  369.06   26.60
   0  -7  -6  333.37   26.50
   0  -7   6  351.16   26.50
   0  -7   6  373.66   26.30
   0   7   7   89.79   12.40
   0   7   7   86.59    7.60
   0   7   7   81.49    7.00
   0   7   7   96.49    9.00
   0   7   7   81.19    8.30
   0  -7   7   84.09    7.70
   0  -7   7  100.89    8.20
   0  -7   7   85.69    8.00
   0  -7   7   86.09    8.50
   0   7   8    5.80    2.20
   0   7   8    3.30    2.20
   0   7   8    6.60    2.60
   0   7   8    8.20    1.90
   0   7   8    9.10    3.00
   0  -7   8    9.20    2.40
   0  -7   8    7.30    2.50
   0  -7   8    7.60    2.20
   0  -7   8    6.20    2.00
   0  -7   8    7.10    2.20
   0   7   9   14.80    2.80
   0   7   9   19.50    3.80
   0   7   9   14.40    3.50
   0   7   9   21.30    2.90
   0   7   9   17.70    3.50
   0  -7   9   22.30    3.20
   0  -7   9   22.30    3.40
   0  -7   9   16.60    3.10
   0  -7   9   24.20    3.30
   0   7  10    6.70    2.30
   0   7  10    5.00    2.00
   0   7  10    8.20    2.30
   0  -7  10    7.60    1.80
   0  -7  10    7.50    2.10
   0  -7  10    7.70    2.00
   0  -7  10    7.30    2.10
   0   7  11   -0.90    1.60
   0   7  11   -2.00    1.60
   0  -7  11   -0.80    1.30
   0  -7  11    0.40    1.10
   0  -7  11   -2.60    1.30
   0  -7  11   -1.60    1.10
   0   7  12    0.60    0.90
   0   7  12    0.10    1.10
   0  -7  12   -0.20    0.70
   0  -7  12    0.10    0.90
   0  -7  12    0.60    1.90
   0   8   0   34.90    3.80
   0   8   0   40.30    3.90
   0   8   0   48.60   15.40
   0  -8   0   34.30    3.80
   0  -8   0   40.60    3.90
   0  -8   0   33.70    4.30
   0   8   1  226.78   16.00
   0   8   1  234.78   16.20
   0   8   1  201.28   23.60
   0   8  -1  207.08   15.90
   0   8  -1  230.68   27.80
   0  -8   1  221.58   16.20
   0  -8  -1  204.48   16.50
   0  -8   1  211.98   16.60
   0   8  -2   53.19    5.60
   0   8   2   67.79    5.80
   0   8   2   70.29    5.80
   0   8  -2   90.49   19.60
   0   8   2   76.29   15.10
   0  -8  -2   57.29    6.10
   0  -8   2   60.29    6.20
   0  -8   2   66.39    6.00
   0  -8   2   69.89    6.00
   0   8  -3    0.10    1.40
   0   8   3    4.50    1.40
   0   8   3    2.70    1.20
   0   8   3    0.40    1.00
   0   8   3    6.30   11.40
   0  -8  -3    2.40    1.70
   0  -8   3    1.20    1.10
   0  -8   3    0.40    1.10
   0  -8   3    1.30    1.30
   0  -8   3    0.70    1.30
   0  -8   3    3.60    1.80
   0   8   4    0.90    1.20
   0   8   4    3.40   12.50
   0   8   4    2.00    1.30
   0   8   4    0.90    1.30
   0   8   4    1.50    1.80
   0  -8   4    2.50    1.50
   0  -8   4    0.60    3.00
   0  -8   4    1.40    1.30
   0  -8  -4    2.30    1.70
   0  -8   4    0.60    1.70
   0  -8   4   -0.30    1.40
   0  -8   4    0.30    1.30
   0   8   5  238.88   25.80
   0   8   5  164.28   14.30
   0   8   5  167.38   13.30
   0   8   5  174.88   14.70
   0   8   5  180.98   13.80
   0  -8   5  172.88   16.30
   0  -8   5  191.98   14.30
   0  -8  -5  184.68   15.90
   0  -8   5  189.18   14.50
   0  -8   5  178.28   14.40
   0   8   6  381.46   27.20
   0   8   6  391.06   28.30
   0   8   6  345.07   27.70
   0   8   6  384.16   26.70
   0  -8  -6  342.77   27.20
   0  -8   6  374.36   28.00
   0  -8   6  410.56   27.70
   0  -8   6  386.36   27.70
   0   8   7  134.79   10.20
   0   8   7  137.59   10.80
   0   8   7  147.69   12.20
   0   8   7  136.99   11.70
   0  -8   7  124.99   10.90
   0  -8   7  138.99   12.00
   0  -8   7  121.79   11.10
   0  -8   7  149.69   11.40
   0  -8  -7  129.79   11.00
   0   8   8    0.00    1.60
   0   8   8   -2.20    1.70
   0   8   8    0.70    1.10
   0   8   8   -0.10    1.70
   0   8   8   -0.40    1.40
   0  -8   8   -2.10    2.40
   0  -8   8    0.80    1.50
   0  -8   8    0.20    1.30
   0  -8   8    0.00    1.40
   0   8   9    1.90    1.10
   0   8   9    1.00    1.50
   0   8   9    6.90    2.30
   0   8   9   -0.30    1.50
   0  -8   9    2.50    1.70
   0  -8   9    1.40    1.50
   0  -8   9   -0.40    1.20
   0  -8   9   -1.10    1.50
   0   8  10   51.29    5.70
   0   8  10   47.30    5.10
   0  -8  10   45.70    4.70
   0  -8  10   45.70    4.70
   0  -8  10   52.59    4.80
   0  -8  10   44.10    4.60
   0   9   0   -1.30    1.10
   0   9   0   -9.70   16.70
   0  -9   0    1.20    1.80
   0   9   1  115.09   10.60
   0   9  -1  100.19    9.10
   0   9   1  125.49    9.60
   0   9  -1  118.49   28.40
   0   9   1  123.39   23.10
   0   9   2  111.69    8.80
   0   9   2  108.49    8.60
   0   9  -2  103.89    9.10
   0   9   2  126.79   22.20
   0  -9  -2   95.79    9.20
   0  -9   2  103.39    8.90
   0   9   3  258.47   18.70
   0   9  -3  264.37   19.20
   0   9   3  292.97   31.20
   0   9   3  251.07   18.40
   0  -9   3  243.88   18.90
   0  -9  -3  220.48   18.90
   0  -9   3  263.87   19.30
   0   9   4  296.27   20.00
   0   9   4  276.67   34.00
   0   9   4  251.67   20.70
   0   9   4  285.17   20.30
   0   9   4  304.87   21.20
   0   9  -4  252.57   20.30
   0  -9   4  265.97   20.30
   0  -9   4  277.37   20.90
   0  -9  -4  257.67   20.60
   0   9   5  133.09   10.40
   0   9   5  119.49   10.80
   0   9   5  128.69   10.10
   0   9   5  151.38   11.60
   0   9   5  140.39   24.60
   0  -9   5  134.99   11.30
   0  -9  -5  126.89   10.70
   0  -9   5  134.39   10.80
   0  -9   5  121.39   10.80
   0  -9   5  101.09    9.90
   0   9   6   -0.70    1.20
   0   9   6    1.30    1.30
   0   9   6   -0.50    1.40
   0   9   6    2.50    1.60
   0   9   6   18.90   21.40
   0  -9   6    2.60    1.70
   0  -9  -6    0.90    1.60
   0  -9   6    0.90    1.30
   0  -9   6   -0.60    2.10
   0  -9   6    1.60    2.80
   0   9   7   -1.70    1.60
   0   9   7    0.60    1.00
   0   9   7    2.50    1.70
   0   9   7    0.00    1.10
   0  -9  -7    2.50    1.60
   0  -9   7    2.70    1.80
   0  -9   7   -1.40    1.00
   0  -9   7    1.60    1.60
   0   9   8  102.89    8.00
   0   9   8   97.59    8.70
   0   9   8   84.39    8.30
   0  -9  -8  102.79    8.40
   0  -9   8   88.29    8.10
   0  -9   8   85.89    7.80
   0  -9   8  104.19    8.40
   0   9   9   24.10    3.70
   0   9   9   27.80    2.90
   0  -9   9   29.20    3.60
   0  -9   9   29.30    3.40
   0  -9   9   18.20    3.00
   0   9  10  129.99   10.90
   0   9  10  158.88   11.00
   0  -9  10  135.19   10.50
   0   9  11    0.40    0.80
   0   9  11    1.90    1.00
   0   9  11    6.10    2.20
   0  -9  11    1.80    0.80
   0  10   0  532.75   37.00
   0 -10   0  517.15   37.70
   0  10  -1  309.27   45.90
   0  10  -1  349.07   25.00
   0  10   1  352.26   25.00
   0 -10   1  346.07   25.70
   0 -10  -1  342.17   25.70
   0  10   2   93.19   22.60
   0  10   2   88.29    7.20
   0  10  -2   78.49    7.20
   0  10   2   87.99    7.40
   0 -10   2   81.79    7.80
   0 -10  -2   77.39    7.80
   0 -10   2   80.39    7.90
   0  10   3  200.68   31.00
   0  10   3  188.28   13.70
   0  10  -3  172.68   13.70
   0  10   3  166.68   14.10
   0  10   3  149.39   14.60
   0  10   3  194.08   14.00
   0 -10   3  198.58   14.20
   0 -10   3  187.28   14.60
   0 -10  -3  172.48   14.30
   0  10   4  158.38   12.10
   0  10   4  135.79   13.10
   0  10   4  145.29   12.40
   0  10   4  155.88   11.80
   0  10  -4  133.79   11.80
   0  10   4  219.68   48.90
   0 -10   4  148.79   12.80
   0 -10  -4  180.58   12.80
   0  10   5   60.39    5.70
   0  10   5   56.89    6.00
   0  10   5   72.19    5.80
   0 -10  -5   60.49    6.10
   0 -10   5   49.30    6.50
   0  10   6    0.50    2.60
   0  10   6    7.50    1.90
   0  10   6    4.30    1.50
   0  10   6    2.10    1.60
   0 -10   6    3.60    1.40
   0 -10   6    3.90    2.60
   0 -10  -6    4.00    1.90
   0  10   7  364.86   30.90
   0  10   7  471.95   30.50
   0  10   7  431.36   30.90
   0 -10   7  392.76   30.10
   0 -10  -7  477.75   30.80
   0  10   8   18.40    3.00
   0  10   8   16.90    3.00
   0 -10   8   15.10    2.40
   0 -10  -8   23.80    3.30
   0  10   9   40.90    4.40
   0  10   9   45.70    4.40
   0 -10   9   47.00    4.00
   0  10  10   78.89    7.30
   0  11   0    0.30    1.30
   0 -11   0    2.10    3.10
   0 -11   1   60.29    6.70
   0  11   2   48.70    5.00
   0  11   2   33.20    4.60
   0  11  -2   45.30    4.70
   0 -11   2   35.60    5.40
   0 -11  -2   60.49    6.30
   0 -11   2   50.29    5.40
   0  11   3   54.39    5.90
   0  11   3   66.39    5.80
   0  11  -3   61.69    5.80
   0 -11  -3   59.39    6.40
   0 -11   3   66.59    6.20
   0  11   4    2.70    1.60
   0  11   4    4.40    1.50
   0  11  -4    3.50    1.70
   0 -11  -4    3.00    1.80
   0  11   5   10.80    3.00
   0  11   5   16.30    2.30
   0  11   5   10.90    2.50
   0  11   6   -2.60    2.20
   0  11   6   -1.00    1.30
   0 -11  -6    0.40    1.50
   0  11   7    0.30    1.20
   0  11   7    1.50    1.80
   0  11   7   -0.60    1.90
   0 -11  -7    3.40    1.60
   0  11   8   21.90    2.90
   0  11   8   21.30    2.80
   0  11   9    0.40    0.80
   0  11   9    0.50    1.10
   0  12   0   29.40    3.60
   0 -12   0   28.80    3.90
   0  12   1   89.99    7.40
   0  12  -1   82.89    7.30
   0 -12  -1   88.29    7.90
   0 -12   1   84.89    7.80
   0  12  -2    6.30    1.80
   0  12   2    7.40    1.80
   0 -12  -2    6.80    2.20
   0 -12   2    6.10    2.00
   0  12  -3   -0.40    1.20
   0  12   3    1.60    1.30
   0  12   3    3.60    1.80
   0 -12   3   -2.20    2.20
   0 -12  -3    1.60    1.60
   0  12   4    3.20    1.40
   0  12  -4   -0.80    1.30
   0 -12  -4    3.80    1.90
   0  12   5  102.19    7.80
   0 -12  -5  101.39    8.50
   0  12   6   13.50    2.40
   0 -12  -6   10.10    2.00
   0  12   7  156.68   12.80
   0 -12  -7  190.28   13.00
   0  13   0    0.00    1.10
   0 -13   0   -1.20    1.40
   0  13  -1   34.00    3.60
   0  13   1   34.40    3.70
   0 -13  -1   37.30    4.30
   0 -13   1   33.80    3.90
   0  13  -2   24.60    3.10
   0  13   2   28.00    3.20
   0 -13   2   24.60    3.20
   0 -13  -2   31.20    3.80
   0  13  -3    8.30    1.70
   0  13   3    8.20    1.50
   0  13   4    1.70    0.90
   0 -13  -4    3.40    1.40
   0 -13  -5   21.40    3.60
   0  13   6   55.19    4.60
   0 -14   0  159.58   11.50
   0  14   1    1.90    1.10
   0  14  -1    1.30    1.00
   0 -14  -1    2.50    1.10
   0  14  -2  221.58   17.00
   0  14   2  249.97   17.00
   0 -14  -2  254.27   17.20
   0  14   3    4.80    1.30
   0 -14  -3    8.10    1.60
  -1   0  14   -0.60    0.80
  -1   0  14   -0.30    1.40
  -1   0  14    0.00    0.80
  -1   0  14   -0.40    0.90
  -1   0  13   -1.10    1.00
  -1   0  12  171.08   13.90
  -1   0  12  179.78   14.40
  -1   0  12  168.58   13.90
  -1   0  12  188.28   14.10
  -1   0  12  188.18   13.60
  -1   0  11   -0.30    1.30
  -1   0  11    0.40    1.50
  -1   0  11    0.20    1.40
  -1   0  11   -2.00    1.40
  -1   0  11   -0.20    1.80
  -1   0  10   29.80    4.30
  -1   0  10   37.60    4.60
  -1   0  10   29.20    4.00
  -1   0  10   38.10    5.00
  -1   0  10   33.30    4.30
  -1   0  10   36.40    4.90
  -1   0   9    0.70    1.50
  -1   0   9   -3.10    1.10
  -1   0   9   -0.30    1.30
  -1   0   9   -0.50    1.20
  -1   0   9   -0.30    1.30
  -1   0   9   -2.00    1.20
  -1   0   8  143.99   10.70
  -1   0   8  132.59   10.80
  -1   0   8  129.49   10.60
  -1   0   8  131.79   10.80
  -1   0   8  115.49   10.40
   1   0  -8  128.29   11.90
   1   0  -7   -0.50    2.00
   1   0  -7    0.20    0.50
   1   0  -7   -0.10    0.40
  -1   0   7    1.90    1.30
   1   0  -6 1473.55   95.39
   1   0  -6 1365.86   96.89
  -1   0   6 1386.86   96.29
  -1   0   5    0.10    0.80
   1   0  -5    0.00    0.30
   1   0  -5    0.40    0.90
  -1   0   4 1513.15   96.99
   1   0  -4 1341.57   97.19
  -1   0   3    1.30    0.70
  -1   0   1    0.50    0.20
   1   0  -1    0.20    0.20
   1   0   0 2487.75  168.18
   1   0   1   -0.50    1.50
  -1   0  -1    0.70    0.20
  -1   0  -1    0.10    0.30
   1   0   1    0.40    0.30
   1   0   1    0.50    0.20
  -1   0  -2  363.16   26.40
   1   0   2  424.66   27.00
  -1   0  -2  387.56   25.90
   1   0   2  366.46   26.20
   1   0   3    1.80    1.80
  -1   0  -3    0.40    0.20
   1   0   3    0.20    0.50
  -1   0  -3    0.20    0.80
  -1   0  -4   13.50    1.10
  -1   0  -5   -0.40    0.90
   1   0   5   -0.10    0.60
  -1   0  -6   56.89    6.00
   1   0   6   64.79    5.40
   1   0   7    0.90    1.00
   1   0   7   -2.40    1.90
  -1   0  -7   -0.50    1.20
   1   0   8  143.59   11.50
  -1   0  -8  141.29   12.60
   1   0   8  138.79   11.30
   1   0   8  145.89   11.40
   1   0   8  127.89   11.20
   1   0   8  140.29   11.30
   1   0   9    1.00    1.40
   1   0   9    0.80    1.50
   1   0   9    0.20    1.50
   1   0   9   -0.30    1.40
   1   0   9   -0.50    1.40
   1   0   9    1.20    1.40
   1   0  10  200.58   15.40
   1   0  10  181.28   15.10
   1   0  10  186.58   15.20
   1   0  10  190.98   14.70
   1   0  10  197.18   15.20
   1   0  11    0.50    1.50
   1   0  11    1.80    1.70
   1   0  11   -3.40    2.10
   1   0  11   -1.50    1.30
   1   0  11   -1.60    1.50
   1   0  12  107.99    9.70
   1   0  12  110.59    9.60
   1   0  12  112.49    9.80
   1   0  12  123.49   10.00
   1   0  13   -0.70    1.30
   1   0  13    9.20    3.20
   1   0  13   -0.90    1.10
   1   0  14  334.07   21.80
   1   0  14  296.87   21.70
   1   0  14  293.27   21.90
  -1   1  14    7.50    1.50
  -1  -1  14   12.90    1.90
  -1  -1  14    7.80    1.40
  -1  -1  14   12.50    2.00
  -1   1  13   65.19    5.60
  -1   1  13   72.99    6.40
  -1   1  13   59.79    6.10
  -1   1  13   76.39    6.40
  -1  -1  13   74.09    6.60
  -1  -1  13   62.89    5.90
  -1  -1  13   49.40    6.10
  -1  -1  13   46.00    6.10
  -1  -1  13   64.79    6.00
  -1   1  12    0.40    1.40
  -1   1  12   -0.60    1.80
  -1   1  12    2.30    1.40
  -1   1  12    0.30    1.30
  -1  -1  12    0.90    1.40
  -1  -1  12    1.70    1.50
  -1  -1  12   -0.90    1.10
  -1  -1  12    6.90    2.30
  -1  -1  12    1.30    1.50
  -1   1  11  132.89   11.30
  -1   1  11  136.69   11.90
  -1   1  11  134.39   11.30
  -1   1  11  114.69   10.80
  -1  -1  11  120.09   10.60
  -1  -1  11  131.99   11.50
  -1  -1  11  125.39   11.00
  -1  -1  11  120.19   11.00
  -1   1  10    1.50    1.40
  -1   1  10    0.50    1.50
  -1   1  10    0.20    1.50
  -1   1  10    1.20    1.70
  -1   1  10    0.20    1.80
  -1   1  10   -1.30    1.80
  -1  -1  10    0.10    1.40
  -1  -1  10    0.00    1.70
  -1  -1  10   -0.90    1.40
  -1  -1  10    0.70    1.90
  -1  -1  10    1.10    1.40
  -1  -1  10   -0.10    1.30
  -1   1   9  503.35   36.50
  -1   1   9  504.55   35.60
  -1   1   9  564.04   36.80
  -1   1   9  438.66   35.80
  -1   1   9  537.75   36.60
  -1   1   9  463.45   36.40
  -1  -1   9  479.65   35.70
  -1  -1   9  553.94   36.40
  -1  -1   9  481.55   36.10
  -1  -1   9  542.75   36.70
  -1  -1   9  509.45   36.50
  -1  -1   9  507.95   36.60
  -1   1   8    4.00    1.80
  -1   1   8    4.10    1.50
   1   1  -8   10.00    3.30
  -1   1   8    5.10    1.90
  -1   1   8    7.00    2.10
  -1   1   8    5.50    2.00
  -1  -1   8    5.30    1.70
  -1  -1   8    6.00    1.70
  -1  -1   8    5.50    1.90
   1  -1  -8    3.50    2.40
  -1  -1   8    5.70    2.00
  -1  -1   8    4.50    1.70
  -1  -1   8    6.40    2.00
   1   1  -7   21.70    3.60
  -1   1   7   11.40    2.30
  -1  -1   7   17.90    2.70
   1  -1  -7   15.30    3.30
  -1  -1   7   18.10    2.80
  -1   1   6  500.05   32.50
   1   1  -6  427.36   33.00
   1  -1  -6  458.75   31.70
  -1  -1   6  467.45   32.40
   1  -1  -6  448.16   32.90
  -1   1   5  521.75   35.60
   1   1  -5  535.05   34.80
   1  -1  -5  475.35   35.90
  -1  -1   5  516.15   35.60
   1   1  -4   21.50    1.70
  -1   1   4   17.80    2.20
  -1  -1   4   19.10    2.20
   1  -1  -4   17.30    2.30
  -1  -1   3 1585.74  107.39
  -1   1   2 4379.56  299.87
  -1  -1   2 4515.65  300.07
  -1   1   1   42.60    3.00
  -1   1   1   42.70    3.40
   1   1  -1   42.40    3.10
   1  -1  -1   36.40    2.90
  -1  -1   1   46.40    3.10
  -1   1   0   15.30    1.90
   1   1   0   13.20    1.20
   1   1   0   14.40    1.30
   1   1   0   18.20    2.40
  -1  -1   0   14.40    1.30
  -1  -1   0   13.60    1.20
  -1   1  -1  484.15   30.80
   1   1   1  395.16   30.20
   1   1   1  485.05   31.00
   1   1   1  435.46   30.50
  -1  -1  -1  456.45   30.50
  -1  -1  -1  422.56   30.20
   1  -1   1  449.86   30.20
   1   1   2 2684.83  169.88
  -1   1  -2 2322.87  169.38
   1   1   3   22.60    2.60
   1   1   3   29.00    4.30
   1   1   3   27.40    2.40
   1  -1   3   24.20    2.30
  -1  -1  -3   25.30    2.70
  -1  -1  -3   21.50    2.00
   1   1   4  934.91   56.19
   1   1   4  818.22   55.09
  -1   1  -4  762.42   55.49
  -1  -1  -4  682.73   54.69
  -1  -1  -4  842.42   55.69
   1  -1   4  824.02   55.09
   1   1   5  294.17   18.80
  -1   1  -5  254.07   19.20
  -1  -1  -5  236.38   18.10
   1  -1   5  250.17   18.60
  -1  -1  -5  275.07   19.30
  -1   1  -6 1918.71  138.09
   1   1   6 2219.18  137.39
  -1  -1  -6 1750.42  136.49
   1  -1   6 2100.19  137.29
  -1  -1  -6 2091.89  138.19
   1  -1   6 2041.00  136.99
   1   1   7  102.49    8.30
   1   1   7   98.19    8.50
   1   1   7   97.29    8.40
  -1   1  -7   93.89    9.10
   1  -1   7   98.49    8.30
  -1  -1  -7   94.69    9.10
   1  -1   7  101.69   10.10
   1  -1   7  104.79    8.50
   1   1   8    3.60    1.50
   1   1   8    2.60    1.60
   1   1   8    2.20    1.50
   1   1   8    2.60    1.30
  -1   1  -8    3.50    3.30
   1   1   8    2.90    1.80
  -1  -1  -8    3.50    2.60
   1  -1   8    1.80    1.40
   1  -1   8    2.60    1.70
   1  -1   8    4.80    1.60
   1  -1   8    5.20    1.60
   1  -1   8    5.20    1.80
   1   1   9   37.00    4.60
   1   1   9   20.10    3.40
   1   1   9   27.10    5.60
   1  -1   9   25.00    3.80
   1  -1   9   23.70    3.60
   1  -1   9   25.20    4.80
   1  -1   9   22.90    4.40
   1  -1   9   23.30    4.90
   1   1  10   -0.50    1.60
   1   1  10    1.00    1.60
   1   1  10    0.40    1.50
   1   1  10    0.70    1.50
   1  -1  10    2.00    1.60
   1  -1  10   -0.10    1.20
   1  -1  10    2.00    1.70
   1  -1  10   -3.10    1.70
   1  -1  10   -1.20    1.30
   1  -1  10    1.20    2.00
   1   1  11   27.80    4.60
   1   1  11   33.10    4.60
   1   1  11   29.90    4.90
   1   1  11   32.80    4.90
   1  -1  11   37.50    4.50
   1  -1  11   26.90    5.40
   1  -1  11   31.40    4.20
   1  -1  11   30.40    5.30
   1  -1  11   37.20    5.50
   1   1  12   -0.50    1.50
   1   1  12   -0.40    1.20
   1   1  12    1.10    1.60
   1   1  12    0.00    1.50
   1  -1  12   -0.50    1.30
   1  -1  12    1.90    1.40
   1  -1  12    0.50    1.40
   1  -1  12    0.70    1.20
   1  -1  12    8.10    2.40
   1   1  13   81.19    7.40
   1   1  13   76.49    7.00
   1   1  13   65.49    6.20
   1  -1  13   69.19    6.80
   1  -1  13   76.59    7.30
   1  -1  13   73.29    6.80
   1  -1  13   76.19    6.90
   1   1  14    1.10    0.90
   1   1  14   -0.50    1.40
   1   1  14    0.70    1.00
   1  -1  14    0.90    0.90
   1  -1  14    1.30    1.20
   1  -1  14    1.60    1.10
   1  -1  14   -0.50    1.30
  -1   2  14    4.50    1.50
  -1   2  14    0.80    0.80
  -1   2  14    1.70    1.00
  -1  -2  14    1.60    1.00
  -1  -2  14    0.90    0.80
  -1  -2  14    1.40    1.10
  -1   2  13   74.39    6.50
  -1   2  13   72.79    6.00
  -1   2  13   75.09    6.90
  -1   2  13   72.89    6.40
  -1  -2  13   74.99    6.40
  -1  -2  13   65.09    5.90
  -1  -2  13   78.89    6.70
  -1  -2  13   71.79    6.40
  -1  -2  13   75.49    6.40
  -1   2  12   62.19    5.90
  -1   2  12   55.39    5.30
  -1   2  12   58.09    6.40
  -1   2  12   53.09    5.60
  -1  -2  12   57.49    5.80
  -1  -2  12   56.09    5.70
  -1  -2  12   58.99    5.80
  -1  -2  12   56.69    5.40
  -1  -2  12   67.79    6.20
  -1   2  11   67.89    7.50
  -1   2  11   74.59    6.90
  -1   2  11   81.59    8.10
  -1   2  11   80.79    8.80
  -1  -2  11   80.69    8.20
  -1  -2  11   71.99    7.60
  -1  -2  11   66.59    7.90
  -1  -2  11   69.99    6.80
  -1  -2  11   84.29    7.80
  -1  -2  11   91.49    8.50
  -1   2  10   87.19    8.30
  -1   2  10   85.69    7.90
  -1   2  10   84.69    8.70
  -1   2  10   93.49    8.70
  -1   2  10  100.19    8.50
  -1  -2  10   88.99    8.30
  -1  -2  10   86.39    8.20
  -1  -2  10   89.39    8.30
  -1  -2  10   95.49    8.10
  -1  -2  10   95.29    9.10
  -1  -2  10   85.69    8.50
  -1   2   9    5.70    3.60
  -1   2   9    6.00    2.40
  -1   2   9    5.40    1.80
  -1   2   9    3.40    2.10
  -1   2   9    4.40    2.20
  -1  -2   9   11.70    3.30
  -1  -2   9    1.80    2.90
  -1  -2   9    7.10    2.10
  -1  -2   9    6.30    2.20
  -1  -2   9    2.10    2.10
  -1   2   8   73.39    6.70
  -1   2   8   67.79    6.70
  -1   2   8   66.39    6.50
  -1  -2   8   60.89    6.20
  -1  -2   8   67.79    6.20
  -1  -2   8   71.59    6.50
  -1  -2   8   70.49    6.40
  -1  -2   8   70.39    6.70
   1  -2  -8   63.39    7.50
  -1   2   7  131.09   11.20
   1   2  -7  134.59   12.10
  -1   2   7  154.78   11.40
  -1  -2   7  126.29   10.70
  -1  -2   7  147.89   11.30
  -1  -2   7  146.29   11.10
  -1  -2   7  126.69   10.90
  -1  -2   7  142.79   11.00
   1  -2  -7  144.99   11.80
  -1   2   6  190.98   13.90
  -1  -2   6  185.18   13.90
   1  -2  -6  176.28   14.20
  -1   2   5  216.28   15.00
   1  -2  -5  186.78   15.10
  -1  -2   5  211.88   15.00
  -1   2   4  181.78   13.30
  -1   2   4  195.58   13.30
   1  -2  -4  180.58   13.40
  -1  -2   4  172.28   13.10
  -1   2   3 4711.63  318.07
  -1   2   2 2458.65  166.48
   1   2  -1 1486.25  101.69
   1   2   0  479.45   28.90
   1   2   0  364.86   28.60
  -1   2   0  423.66   29.40
   1   2   0  439.16   29.60
  -1  -2   0  379.46   28.70
  -1  -2   0  438.86   28.90
  -1   2  -1 1007.80   66.89
   1   2   1 1055.19   66.89
   1   2   1  932.61   66.29
  -1  -2  -1  913.81   65.99
   1   2   2  114.99    8.40
  -1   2  -2  114.49    9.40
   1   2   2  118.49    9.10
  -1  -2  -2   98.99    7.90
   1  -2   2  118.59    7.90
   1  -2   2  103.29    7.60
  -1   2  -3   21.90    5.40
   1   2   3   19.80    4.00
   1   2   3   19.10    2.40
   1  -2   3   17.30    1.90
   1  -2   3   19.30    1.90
  -1  -2  -3   20.50    2.40
  -1  -2  -3   16.00    1.70
   1   2   4  495.15   35.50
   1  -2   4  506.55   34.80
   1  -2   4  527.05   34.80
  -1  -2  -4  433.16   34.50
  -1  -2  -4  556.34   35.40
  -1   2  -5  228.88   18.20
   1  -2   5  256.97   17.70
  -1  -2  -5  249.58   18.30
   1  -2   5  246.48   17.60
   1   2   6  518.25   35.40
   1  -2   6  491.75   35.00
   1  -2   6  485.95   34.80
  -1  -2  -6  501.65   35.80
  -1   2  -7  226.08   19.30
   1   2   7  250.27   18.60
   1   2   7  226.98   18.30
   1  -2   7  255.17   18.40
  -1  -2  -7  258.17   19.50
   1  -2   7  264.97   18.20
   1  -2   7  219.98   18.30
   1  -2   7  254.77   18.50
   1  -2   7  268.07   18.20
   1  -2   7  250.67   18.60
   1  -2   7  251.07   18.50
   1   2   8   25.70    3.80
   1   2   8   22.10    3.50
   1   2   8   29.10    3.80
   1   2   8   24.40    3.70
  -1   2  -8   23.20    4.50
   1  -2   8   28.50    3.60
  -1  -2  -8   25.10    5.00
   1  -2   8   30.90    3.80
   1  -2   8   28.10    3.70
   1  -2   8   26.20    3.80
   1  -2   8   25.90    3.60
   1   2   9  106.89   10.00
   1   2   9  113.59    9.90
   1   2   9  111.19    9.70
   1   2   9  102.49   10.00
   1   2   9  113.99   10.00
   1  -2   9  121.19   10.40
   1  -2   9  100.69   10.30
   1  -2   9  118.09   10.00
   1  -2   9  105.99    9.60
   1  -2   9  125.29    9.90
   1   2  10    7.60    2.20
   1   2  10    4.20    2.30
   1   2  10    8.20    2.50
   1   2  10    8.70    2.70
   1   2  10   13.20    2.70
   1  -2  10    7.90    2.60
   1  -2  10   10.20    2.70
   1  -2  10   11.50    3.00
   1  -2  10    8.60    2.40
   1  -2  10    9.30    2.50
   1  -2  10    5.80    2.30
   1   2  11  219.08   17.10
   1   2  11  185.08   15.20
   1   2  11  194.68   16.40
   1   2  11  224.48   16.40
   1  -2  11  190.28   16.40
   1  -2  11  219.88   16.50
   1  -2  11  187.58   16.20
   1  -2  11  184.48   15.10
   1  -2  11  198.18   16.70
   1  -2  11  194.78   15.90
   1   2  12   74.49    7.00
   1   2  12   63.19    6.20
   1   2  12   68.29    6.60
   1   2  12   74.49    6.90
   1  -2  12   65.99    6.60
   1  -2  12   75.19    7.00
   1  -2  12   69.09    6.60
   1  -2  12   68.29    6.20
   1  -2  12   67.59    6.60
   1   2  13    5.90    1.80
   1   2  13    4.30    1.50
   1   2  13   11.90    2.40
   1   2  13    7.30    1.90
   1  -2  13    4.20    1.40
   1  -2  13    4.90    1.60
   1  -2  13    5.00    1.60
   1  -2  13    5.30    2.00
   1  -2  13    5.10    1.70
   1   2  14    7.50    1.70
   1   2  14    3.70    1.30
   1   2  14    2.30    0.90
   1  -2  14    1.50    1.10
   1  -2  14    2.70    1.10
   1  -2  14    3.60    1.10
   1  -2  14    3.90    1.20
  -1   3  14   48.50    4.20
  -1  -3  14   57.39    4.40
  -1  -3  14   51.69    4.40
  -1  -3  14   49.60    4.20
  -1   3  13    6.50    1.70
  -1   3  13    5.60    2.10
  -1   3  13    4.40    1.50
  -1  -3  13    5.60    1.50
  -1  -3  13    5.80    1.60
  -1  -3  13    1.60    1.50
  -1  -3  13    6.20    1.40
  -1  -3  13    3.40    1.50
  -1   3  12    4.30    2.30
  -1   3  12    3.10    1.70
  -1   3  12    0.70    2.40
  -1   3  12    4.30    1.70
  -1  -3  12    5.10    1.80
  -1  -3  12    2.60    1.50
  -1  -3  12    2.20    1.80
  -1  -3  12    4.70    1.50
  -1  -3  12    3.80    1.70
  -1   3  11   12.90    2.90
  -1   3  11   10.70    2.80
  -1   3  11   11.60    2.50
  -1   3  11    7.70    2.90
  -1  -3  11    6.30    4.00
  -1  -3  11    9.30    2.40
  -1  -3  11   11.80    2.60
  -1  -3  11    7.00    2.10
  -1  -3  11    6.70    2.20
  -1  -3  11    9.70    2.30
  -1   3  10   41.10    4.80
  -1   3  10   35.40    5.20
  -1   3  10   35.40    5.10
  -1   3  10   39.00    4.80
  -1   3  10   34.20    5.00
  -1  -3  10   38.00    4.70
  -1  -3  10   44.90    5.40
  -1  -3  10   37.50    4.60
  -1  -3  10   34.30    4.30
  -1  -3  10   35.70    4.60
  -1   3   9    6.40    2.40
  -1   3   9    8.50    2.50
  -1   3   9    7.20    2.30
  -1   3   9    6.10    2.10
  -1   3   9    8.60    2.40
  -1  -3   9    5.70    1.90
  -1  -3   9    8.30    2.70
  -1  -3   9    7.10    2.30
  -1  -3   9    8.10    2.60
  -1  -3   9   10.00    2.60
  -1  -3   9    7.20    2.30
  -1   3   8   32.20    4.60
  -1   3   8   18.80    4.40
  -1   3   8   27.70    4.10
   1   3  -8   30.50    5.70
  -1   3   8   29.70    4.10
  -1   3   8   34.40    4.30
   1  -3  -8   30.70    3.70
  -1  -3   8   38.00    4.20
  -1  -3   8   37.20    4.20
  -1  -3   8   31.20    4.30
  -1  -3   8   28.00    3.70
  -1  -3   8   36.70    4.10
  -1  -3   8   37.40    4.40
   1  -3  -8   20.20    4.60
  -1   3   7    3.30    3.50
  -1   3   7    4.50    2.00
  -1   3   7    2.40    1.70
  -1  -3   7    4.10    2.10
  -1  -3   7    3.80    1.80
  -1  -3   7    3.30    2.70
  -1  -3   7    4.40    1.60
   1  -3  -7    3.50    1.80
   1  -3  -6   34.50    4.10
  -1  -3   6   39.90    4.10
  -1   3   5  239.98   16.60
  -1  -3   5  214.38   16.00
  -1  -3   5  231.18   16.30
   1  -3  -5  205.08   16.30
  -1  -3   5  227.18   16.40
  -1  -3   4  207.58   13.80
   1  -3  -4  190.68   14.40
  -1  -3   4  199.58   14.40
  -1  -3   4  188.98   17.00
  -1   3   3   57.79    6.00
  -1   3   3   52.29    4.80
  -1  -3   3   63.69    4.90
   1  -3  -3   57.99    4.70
  -1  -3   3   58.89    4.90
  -1  -3   3   66.49    4.60
   1   3  -2  278.57   22.30
  -1   3   2  331.27   23.50
  -1   3   2  328.27   22.70
  -1  -3   2  311.37   22.50
   1  -3  -2  346.07   22.40
  -1  -3   2  352.46   22.40
  -1   3   1 1790.52  118.69
   1   3  -1 1685.23  118.89
  -1   3   0 2187.98  147.29
   1   3   0 2134.39  147.29
   1   3   1  750.92   48.00
   1   3   1  642.84   47.00
  -1   3  -1  678.53   48.00
  -1  -3  -1  601.94   46.60
  -1  -3  -1  756.12   46.90
   1   3   2 6181.88  417.36
  -1   3  -2 6159.48  417.56
  -1   3  -3   53.59    7.90
   1   3   3   45.00    6.10
   1  -3   3   49.50    4.00
   1  -3   3   45.20    4.10
   1  -3   3   47.30    3.50
   1  -3   4  933.71   62.09
  -1  -3  -4  892.61   62.59
   1  -3   4  895.21   62.39
  -1  -3  -5  133.79   10.80
   1  -3   5  136.49   10.20
   1  -3   5  126.29   10.00
   1  -3   5  131.49   10.10
   1   3   6  962.30   62.79
  -1   3  -6  767.22   62.19
   1  -3   6  889.21   61.59
   1  -3   6  924.71   61.49
   1  -3   6  898.81   61.39
  -1  -3  -6  921.81   62.49
  -1   3  -7   66.69    7.40
   1   3   7   71.39    6.90
   1   3   7   59.69    6.80
   1   3   7   68.09    7.00
   1  -3   7   76.89    6.70
   1  -3   7   85.89    6.90
   1  -3   7   72.89    7.30
   1  -3   7   72.99    6.40
   1  -3   7   78.09    6.70
   1  -3   7   71.89    6.40
   1   3   8  513.45   36.20
   1   3   8  515.15   35.90
   1   3   8  409.26   36.60
   1   3   8  482.15   35.60
   1   3   8  506.45   35.90
   1  -3   8  532.35   35.70
   1  -3   8  510.55   35.80
  -1  -3  -8  528.75   39.10
   1  -3   8  515.35   35.70
   1  -3   8  440.76   35.50
   1  -3   8  528.65   35.90
   1   3   9  246.18   18.40
   1   3   9  200.58   17.30
   1   3   9  243.68   18.20
   1   3   9  239.38   18.10
   1   3   9  222.78   17.80
   1  -3   9  223.38   17.90
   1  -3   9  249.88   18.00
   1  -3   9  236.78   18.10
   1  -3   9  236.88   17.80
   1  -3   9  212.38   17.70
   1   3  10    7.10    2.00
   1   3  10    6.40    2.30
   1   3  10    8.30    2.60
   1   3  10    3.20    2.30
   1   3  10    8.60    2.50
   1  -3  10    7.40    2.40
   1  -3  10    8.70    2.40
   1  -3  10    7.80    2.30
   1  -3  10    8.20    2.50
   1  -3  10   12.40    3.00
   1  -3  10    7.40    2.60
   1   3  11   -1.30    1.50
   1   3  11   -0.30    1.60
   1   3  11   -0.30    1.80
   1   3  11   -1.20    1.10
   1  -3  11    0.00    1.80
   1  -3  11    0.90    1.60
   1  -3  11   -0.10    1.30
   1  -3  11   -0.10    1.40
   1  -3  11   -0.20    1.20
   1   3  12   69.49    6.40
   1   3  12   67.89    6.30
   1   3  12   61.89    6.30
   1   3  12   74.29    6.70
   1  -3  12   55.99    6.10
   1  -3  12   64.69    6.30
   1  -3  12   64.59    6.20
   1  -3  12   61.39    6.00
   1  -3  12   59.39    5.80
   1   3  13   25.90    3.20
   1   3  13   28.00    3.30
   1   3  13   37.50    4.00
   1  -3  13   23.50    2.80
   1  -3  13   26.90    3.50
   1  -3  13   27.00    3.30
   1  -3  13   25.80    3.10
   1  -3  13   28.50    3.30
   1   3  14    5.50    1.40
   1   3  14    3.80    1.00
   1   3  14    1.80    0.80
   1  -3  14    3.70    1.10
   1  -3  14    4.10    1.10
   1  -3  14    2.60    0.90
  -1   4  13   25.60    2.90
  -1   4  13   18.80    2.60
  -1   4  13   26.40    3.40
  -1  -4  13   25.60    2.80
  -1  -4  13   25.20    2.80
  -1  -4  13   20.60    2.80
  -1  -4  13   27.90    2.90
  -1   4  12    1.80    1.50
  -1   4  12   -0.60    1.20
  -1   4  12    3.70    3.40
  -1   4  12    1.00    1.70
  -1  -4  12    1.40    1.20
  -1  -4  12    0.30    1.00
  -1  -4  12    1.40    1.40
  -1  -4  12    0.40    1.40
  -1  -4  12   -0.30    1.40
  -1   4  11   15.10    3.30
  -1   4  11   11.60    2.50
  -1   4  11   13.00    2.60
  -1  -4  11    8.60    2.30
  -1  -4  11   11.00    2.50
  -1  -4  11    5.40    2.10
  -1  -4  11    7.60    2.10
  -1  -4  11   12.50    2.60
  -1   4  10   16.10    3.30
  -1   4  10   14.30    3.40
  -1   4  10   10.80    2.60
  -1   4  10   12.20    3.20
  -1  -4  10   15.90    3.10
  -1  -4  10   15.50    3.20
  -1  -4  10   11.70    3.00
  -1  -4  10   13.90    3.00
  -1  -4  10   14.10    2.80
  -1  -4  10    9.10    3.20
  -1   4   9  184.18   14.80
  -1   4   9  174.68   14.90
  -1   4   9  177.68   14.10
  -1   4   9  194.38   14.60
  -1   4   9  171.88   13.60
  -1  -4   9  182.48   14.20
  -1  -4   9  163.58   14.60
  -1  -4   9  178.48   14.00
  -1  -4   9  165.68   13.80
  -1  -4   9  180.38   14.20
  -1  -4   9  171.38   14.00
  -1   4   8   28.80    4.30
  -1   4   8   27.00    4.00
  -1   4   8   30.00    4.00
  -1   4   8   26.50    3.30
  -1   4   8   17.80    3.80
  -1  -4   8   26.60    3.50
  -1  -4   8   25.90    3.60
  -1  -4   8   19.50    3.60
  -1  -4   8   27.00    3.50
  -1  -4   8   26.60    3.60
  -1  -4   8   28.10    4.10
  -1   4   7   46.50    5.70
  -1   4   7   53.19    5.60
  -1   4   7   46.90    5.30
   1  -4  -7   50.59    6.10
  -1  -4   7   50.89    5.40
  -1  -4   7   56.39    5.20
  -1  -4   7   48.00    5.00
  -1  -4   7   51.19    5.20
  -1   4   6  125.79   11.50
  -1   4   6  128.59   11.30
  -1  -4   6  149.19   11.10
  -1  -4   6  148.79   11.30
   1  -4  -6  140.49   11.10
  -1  -4   6  142.79   11.10
  -1   4   5  840.02   58.89
  -1  -4   5  867.51   57.89
   1  -4  -5  840.72   57.59
  -1  -4   5  820.62   57.59
  -1  -4   5  810.12   57.49
  -1  -4   4   30.70    2.70
  -1  -4   4   29.20    3.30
   1  -4  -4   31.40    3.10
   1   4  -3  425.16   35.40
   1  -4  -3  453.95   31.80
  -1  -4   3  479.05   31.80
  -1  -4   3  469.05   32.10
   1   4  -2  184.88   16.40
  -1   4   2  195.98   15.30
  -1   4   2  180.08   13.60
   1  -4  -2  184.18   13.30
  -1  -4   2  186.88   13.50
  -1  -4   2  199.28   13.50
   1   4  -1 4722.23  326.47
  -1   4   1 4900.61  326.27
  -1   4   0  303.07   19.60
   1   4   0  262.57   21.20
  -1   4   0  265.87   21.10
   1   4   0  297.27   20.30
  -1  -4   0  256.37   19.40
   1  -4   0  255.77   19.20
   1   4   1 1431.16   92.49
  -1   4  -1 1457.35   91.09
  -1   4  -1 1369.06   92.59
   1  -4   1 1254.67   90.79
  -1  -4  -1 1189.08   90.89
   1   4   2    4.60    1.60
  -1   4  -2    4.10    5.20
   1   4   2   -1.70    3.40
   1  -4   2    7.70    1.40
   1  -4   2    5.20    1.00
  -1  -4  -2    8.40    1.60
  -1   4  -3    2.20    7.70
   1  -4   3    1.90    0.50
   1  -4   3    1.90    0.90
  -1  -4  -3    3.90    1.30
   1   4   4   95.69   10.30
  -1  -4  -4   90.79    7.80
   1  -4   4   98.59    7.40
   1  -4   4   88.49    7.70
   1   4   5  816.32   55.89
   1  -4   5  753.22   53.49
  -1  -4  -5  804.92   54.19
   1  -4   5  747.93   53.39
   1  -4   5  757.72   53.49
   1   4   6    6.70    6.30
   1   4   6    0.50    1.50
   1   4   6   -0.90    1.30
   1  -4   6    2.10    1.60
   1  -4   6    2.10    1.30
  -1  -4  -6    3.80    2.20
   1  -4   6    3.40    1.40
   1  -4   6    1.20    1.20
   1   4   7  328.07   23.80
   1   4   7  301.77   23.30
   1   4   7  331.37   23.80
   1   4   7  276.77   22.90
   1  -4   7  326.87   22.90
  -1  -4  -7  339.57   24.30
   1  -4   7  271.97   22.80
   1  -4   7  333.37   23.10
   1  -4   7  314.97   23.00
   1  -4   7  311.67   23.10
   1  -4   7  316.27   23.00
   1  -4   7  311.27   23.10
   1   4   8   53.59    5.60
   1   4   8   43.10    5.20
   1   4   8   42.10    5.20
   1   4   8   45.90    5.60
   1  -4   8   48.20    5.20
   1  -4   8   45.60    5.50
   1  -4   8   38.10    4.80
   1  -4   8   49.50    5.20
   1  -4   8   50.69    5.50
  -1  -4  -8   38.70    7.60
   1   4   9  304.07   23.50
   1   4   9  319.37   24.00
   1   4   9  328.67   23.80
   1   4   9  323.67   23.80
   1  -4   9  322.57   23.50
   1  -4   9  303.17   23.50
   1  -4   9  323.27   23.40
   1  -4   9  296.37   23.60
   1  -4   9  298.77   23.30
   1   4  10   -2.40    1.80
   1   4  10    5.00    2.20
   1   4  10    1.70    1.70
   1   4  10    2.90    2.10
   1  -4  10    2.90    1.80
   1  -4  10    1.00    2.00
   1  -4  10    2.10    1.90
   1  -4  10    3.10    1.90
   1  -4  10    1.60    2.10
   1  -4  10    0.80    1.40
   1   4  11    5.10    2.20
   1   4  11    9.50    2.50
   1   4  11    4.90    2.30
   1  -4  11    7.60    2.20
   1  -4  11    6.30    2.00
   1  -4  11    6.70    2.20
   1  -4  11    6.40    2.10
   1  -4  11    4.00    2.30
   1   4  13   -0.60    0.90
   1   4  13    1.00    1.30
   1   4  13    1.20    1.00
   1  -4  13    0.90    1.10
   1  -4  13   -0.70    1.30
   1  -4  13   -0.60    0.90
   1  -4  13   -0.50    1.00
   1  -4  13    0.20    1.00
  -1   5  13   22.70    2.60
  -1   5  13   32.50    3.40
  -1  -5  13   22.60    2.60
  -1  -5  13   24.70    2.90
  -1  -5  13   22.70    2.60
  -1  -5  13   25.50    2.70
  -1   5  12   28.50    3.50
  -1   5  12   39.30    5.30
  -1   5  12   45.10    4.90
  -1  -5  12   44.80    4.40
  -1  -5  12   36.10    4.40
  -1  -5  12   32.10    3.90
  -1   5  11    1.90    1.40
  -1   5  11    0.40    1.50
  -1   5  11    1.50    1.70
  -1  -5  11    0.40    1.30
  -1  -5  11    0.20    1.60
  -1  -5  11    0.60    1.30
  -1  -5  11   -0.90    1.20
  -1  -5  11    1.50    1.50
  -1   5  10  110.89   10.80
  -1   5  10  107.89    9.70
  -1   5  10  123.29   11.10
  -1  -5  10  124.29   10.40
  -1  -5  10  108.99    9.90
  -1  -5  10  118.19   10.30
  -1  -5  10  132.29   10.60
  -1  -5  10  130.59   10.60
  -1  -5  10  119.69   11.40
  -1   5   9  385.56   27.20
  -1   5   9  366.66   26.70
  -1   5   9  372.16   27.40
  -1   5   9  354.86   26.10
  -1   5   9  370.16   27.70
  -1  -5   9  358.26   26.60
  -1  -5   9  357.66   27.50
  -1  -5   9  318.57   26.30
  -1  -5   9  382.26   26.80
  -1  -5   9  349.27   26.50
  -1  -5   9  395.76   27.00
  -1   5   8    7.00    2.60
  -1   5   8    3.90    1.70
  -1   5   8    7.90    2.80
  -1   5   8    7.10    2.60
  -1   5   8   12.00    3.10
  -1  -5   8    9.10    2.40
  -1  -5   8    7.50    2.10
  -1  -5   8    8.50    2.60
  -1  -5   8    6.80    2.20
  -1  -5   8   10.00    2.40
  -1   5   7   12.80    2.50
  -1   5   7   11.70    3.10
  -1   5   7   11.30    3.00
  -1   5   7   12.30    3.10
  -1   5   7   16.30    4.60
  -1  -5   7   14.80    2.70
  -1  -5   7   14.10    2.70
  -1  -5   7   15.20    3.00
  -1  -5   7   12.20    2.70
  -1   5   6   66.59    6.90
  -1   5   6   67.09    6.70
  -1   5   6   69.39    6.20
  -1   5   6   67.99    9.30
  -1  -5   6   73.19    6.50
  -1  -5   6   68.59    6.30
   1  -5  -6   68.09    6.30
  -1  -5   6   68.49    6.30
  -1  -5   6   76.69    6.80
  -1   5   5  164.08   12.80
  -1   5   5  141.69   12.60
  -1   5   5  151.88   15.00
  -1  -5   5  149.19   11.60
   1  -5  -5  154.88   11.50
  -1  -5   5  147.59   11.80
  -1  -5   5  144.79   11.70
  -1   5   4  115.59   11.70
   1  -5  -4  116.19    8.70
  -1  -5   4  107.99    8.90
  -1  -5   4  116.59    9.10
  -1  -5   4  111.59    9.00
  -1   5   3  206.88   16.70
   1   5  -3  189.48   22.70
  -1  -5   3  198.58   14.90
  -1  -5   3  196.98   14.60
  -1  -5   3  200.68   14.70
   1   5  -2  275.07   24.50
  -1   5   2  277.07   22.00
  -1  -5   2  281.07   19.80
  -1   5   1  635.04   44.30
   1   5  -1  682.23   45.10
  -1  -5   1  609.54   42.00
   1  -5  -1  553.04   41.80
   1   5   0  703.53   49.80
  -1   5   0  712.63   49.90
   1  -5   0  663.63   47.20
  -1  -5   0  687.03   47.10
  -1   5  -1  472.65   34.40
   1   5   1  473.85   34.10
   1  -5   1  432.36   31.60
  -1   5  -2  399.66   31.40
   1  -5   2  378.56   28.00
   1  -5   2  397.46   28.10
   1  -5   2  405.96   28.00
  -1  -5  -2  414.96   28.30
   1   5   3  211.88   19.00
  -1   5  -3  212.68   21.70
   1  -5   3  237.18   16.10
   1  -5   3  214.68   15.90
   1  -5   3  214.18   16.20
  -1  -5  -3  225.78   16.50
   1  -5   3  225.08   16.30
  -1   5  -4   56.19   18.00
   1   5   4   51.69    8.70
   1  -5   4   46.30    4.60
   1  -5   4   52.89    4.20
   1  -5   4   47.70    4.80
   1  -5   4   51.69    4.80
  -1  -5  -4   54.69    5.20
   1   5   5    8.20    2.40
   1   5   5   13.40    7.00
   1  -5   5   13.40    2.40
   1  -5   5    9.70    2.00
   1  -5   5   10.90    2.30
  -1  -5  -5   10.50    2.50
   1  -5   5   10.40    2.20
   1   5   6  110.69   10.00
   1   5   6  116.19   10.60
   1  -5   6   99.79    9.70
   1  -5   6  134.69   10.20
   1  -5   6  134.69   10.30
  -1  -5  -6  136.79   11.00
   1  -5   6  125.69   10.10
   1  -5   6  118.59   10.00
   1  -5   6  136.59   10.30
   1   5   7   79.49    7.80
   1   5   7   77.09    7.70
   1   5   7   70.99    7.30
   1   5   7   74.79   10.80
   1  -5   7   84.49    7.30
   1  -5   7   78.99    7.30
   1  -5   7   82.39    7.20
   1  -5   7   80.89    7.50
   1  -5   7   69.39    7.00
   1  -5   7   80.49    7.30
   1  -5   7   82.09    7.30
   1   5   8  264.67   19.90
   1   5   8  238.98   19.50
   1   5   8  269.17   20.30
   1  -5   8  278.57   19.60
   1  -5   8  267.07   19.60
   1  -5   8  252.97   19.70
   1  -5   8  238.28   19.20
   1  -5   8  241.58   19.40
   1   5   9  103.19    9.10
   1   5   9   92.69    9.30
   1   5   9   93.59    8.80
   1   5   9   88.69    8.70
   1  -5   9   83.59    8.30
   1  -5   9  101.89    8.70
   1  -5   9   90.19    8.60
   1  -5   9   97.69    9.10
   1  -5   9  101.09    8.60
   1   5  10   37.90    6.40
   1   5  10   37.50    4.80
   1   5  10   41.80    5.00
   1   5  10   38.20    4.90
   1  -5  10   33.90    4.60
   1  -5  10   38.90    5.30
   1  -5  10   32.80    4.60
   1  -5  10   40.40    4.80
   1  -5  10   34.50    4.30
   1  -5  10   43.10    5.80
   1   5  11   13.40    2.70
   1   5  11   12.50    2.70
   1   5  11   10.70    2.60
   1  -5  11    7.10    2.10
   1  -5  11    7.40    2.10
   1  -5  11    8.70    2.40
   1  -5  11    8.70    2.20
   1  -5  11    5.40    1.80
   1   5  12   42.90    5.30
   1   5  12   36.70    5.00
   1   5  12   34.40    3.90
   1  -5  12   37.40    4.50
   1  -5  12   31.20    3.90
   1  -5  12   32.10    3.90
   1  -5  12   34.90    3.80
   1  -5  12   40.30    4.00
   1   5  13    3.40    1.00
   1   5  13    4.70    1.30
   1   5  13    4.20    1.40
   1  -5  13    2.50    1.10
   1  -5  13    2.00    1.10
   1  -5  13    4.40    1.20
   1  -5  13    4.00    1.30
  -1  -6  13   33.00    2.70
  -1  -6  13   23.60    2.90
  -1  -6  13   26.80    2.60
  -1   6  12   36.30    4.00
  -1   6  12   29.50    3.50
  -1  -6  12   35.80    3.50
  -1  -6  12   34.20    3.40
  -1  -6  12   37.30    3.60
  -1  -6  12   26.90    3.40
  -1   6  11   22.00    3.90
  -1   6  11   19.10    3.50
  -1   6  11   17.60    3.20
  -1  -6  11   20.60    2.80
  -1  -6  11   12.80    2.70
  -1  -6  11   20.90    2.90
  -1  -6  11   17.70    2.80
  -1   6  10    3.90    2.30
  -1   6  10    2.60    2.20
  -1   6  10    6.50    2.10
  -1   6  10    3.40    2.40
  -1   6  10    3.10    1.30
  -1  -6  10    3.40    1.90
  -1  -6  10    5.70    1.90
  -1  -6  10    4.60    1.90
  -1  -6  10    6.00    2.00
  -1  -6  10    7.90    2.00
  -1   6   9    1.50    2.00
  -1   6   9   -0.50    1.50
  -1   6   9   -0.30    1.50
  -1   6   9    0.40    1.10
  -1   6   9   -0.30    1.40
  -1  -6   9    2.00    2.30
  -1  -6   9    0.30    1.30
  -1  -6   9   -0.90    1.10
  -1  -6   9   -0.30    1.30
  -1  -6   9   -3.00    1.30
  -1   6   8  651.03   48.20
  -1   6   8  724.33   49.00
  -1   6   8  659.43   47.90
  -1   6   8  668.53   48.90
  -1   6   8  678.73   49.30
  -1  -6   8  660.93   48.20
  -1  -6   8  731.03   48.70
  -1  -6   8  705.03   48.30
  -1  -6   8  677.43   49.20
  -1  -6   8  660.93   48.00
  -1  -6   8  732.83   48.50
  -1   6   7   91.49    9.40
  -1   6   7   91.09    8.60
  -1   6   7  106.69    9.40
  -1   6   7  105.89    9.40
  -1  -6   7  113.39    9.50
  -1  -6   7  100.09    8.50
  -1  -6   7   87.19    9.20
  -1  -6   7   96.89    8.80
  -1  -6   7  111.99    8.90
  -1   6   6    4.10    8.70
  -1   6   6    0.00    1.20
  -1   6   6    3.00    1.80
  -1   6   6    2.40    1.30
  -1   6   6    0.30    1.30
  -1  -6   6    2.90    1.50
  -1  -6   6    1.80    1.40
  -1  -6   6    4.60    1.90
  -1  -6   6    3.80    1.70
  -1   6   5   52.09    6.30
  -1   6   5   57.49    6.10
  -1   6   5   62.49    5.70
  -1   6   5   62.69   15.70
  -1  -6   5   66.39    6.00
  -1  -6   5   67.09    6.20
  -1  -6   5   67.59    6.00
  -1  -6   5   66.59    6.00
  -1   6   4   74.19    6.70
  -1   6   4   98.99   12.00
  -1   6   4   68.59    7.20
  -1  -6   4   83.99    7.10
  -1  -6   4   80.39    6.90
  -1  -6   4   79.99    6.90
  -1  -6   4   79.59    6.80
  -1   6   3   68.19   10.20
   1   6  -3   82.99   18.50
  -1  -6   3   79.09    6.70
  -1  -6   3   76.09    6.50
  -1  -6   3   74.89    6.50
   1   6  -2 1903.61  130.79
  -1   6   2 1917.61  129.79
  -1  -6   2 1819.62  126.99
  -1  -6   2 1848.42  127.09
   1   6  -1  424.66   32.90
  -1   6   1  429.86   31.80
   1  -6  -1  388.56   28.40
  -1  -6   1  407.66   28.60
  -1  -6   1  411.06   28.60
   1   6   0  394.56   29.50
   1  -6   0  355.96   25.40
  -1  -6   0  352.46   25.30
   1   6   1 1232.58   84.89
   1  -6   1 1129.29   81.69
   1  -6   1 1237.88   82.19
  -1   6  -2   55.09   14.10
   1   6   2   74.79   12.40
   1  -6   2   68.29    5.90
   1  -6   2   67.19    5.90
   1   6   3 1016.40   69.49
  -1   6  -3  934.51   70.89
   1  -6   3  923.41   66.09
  -1  -6  -3  951.10   66.29
   1  -6   3  968.60   66.09
   1  -6   3  965.10   65.89
   1   6   4   11.90    7.40
   1   6   4   10.00    1.80
   1   6   4   10.30    2.40
   1   6   4    9.00    2.50
   1  -6   4   13.10    2.20
   1  -6   4    9.30    2.20
   1  -6   4   11.10    2.20
   1   6   5  749.62   53.59
   1   6   5  753.12   54.89
   1   6   5  743.03   53.89
   1   6   5  827.52   66.09
   1  -6   5  796.22   54.49
  -1  -6  -5  841.02   55.09
   1  -6   5  787.42   54.39
   1  -6   5  782.42   54.29
   1  -6   5  771.12   54.29
   1   6   6   18.30    3.30
   1   6   6    8.60   10.10
   1   6   6   17.20    3.30
   1   6   6   14.50    2.60
   1  -6   6   17.70    3.10
   1  -6   6   21.20    3.30
   1  -6   6   15.80    3.20
   1  -6   6   18.10    3.30
   1  -6   6   17.50    3.20
   1  -6   6   12.60    2.50
   1  -6   6   17.80    2.90
   1   6   7  383.46   29.30
   1   6   7  397.56   29.10
   1   6   7  393.16   32.50
   1   6   7  389.36   28.20
   1   6   7  374.16   27.50
   1   6   7  395.76   29.60
   1  -6   7  393.76   28.80
   1  -6   7  425.56   28.80
   1  -6   7  403.76   28.60
   1  -6   7  410.56   30.10
   1  -6   7  413.26   28.90
   1  -6   7  401.56   28.70
   1  -6   7  338.67   28.20
   1   6   8   35.80    5.30
   1   6   8   40.30    5.80
   1   6   8   38.60    4.10
   1   6   8   31.90    4.70
   1  -6   8   41.30    4.80
   1  -6   8   37.50    5.10
   1  -6   8   33.40    4.30
   1  -6   8   37.60    4.80
   1  -6   8   42.60    4.80
   1   6   9    2.80    1.80
   1   6   9    2.40    1.80
   1   6   9    2.70    2.00
   1   6   9    0.00    2.00
   1  -6   9    2.30    1.80
   1  -6   9    3.20    1.80
   1  -6   9    0.60    1.60
   1  -6   9    1.20    1.70
   1  -6   9    2.20    1.80
   1  -6   9   -0.20    2.20
   1   6  10  121.29   10.20
   1   6  10  111.29    9.90
   1   6  10  115.49   10.20
   1  -6  10  119.39    9.90
   1  -6  10  123.99   10.00
   1  -6  10  125.89   10.00
   1  -6  10  118.19   10.00
   1  -6  10  107.69    9.70
   1   6  12   25.50    3.00
   1   6  12   32.90    3.60
   1   6  12   36.30    3.80
   1  -6  12   26.80    3.20
   1  -6  12   30.90    3.30
   1  -6  12   28.00    3.20
   1  -6  12   30.70    3.30
   1   6  13   -0.70    0.60
   1   6  13   -0.30    0.80
   1  -6  13    0.30    0.60
   1  -6  13   -0.60    0.70
  -1   7  11   12.20    2.50
  -1   7  11   15.50    3.80
  -1  -7  11   16.10    2.50
  -1  -7  11   12.40    2.10
  -1  -7  11   10.70    2.00
  -1  -7  11   10.00    2.20
  -1   7  10   28.10    4.30
  -1   7  10   29.00    4.00
  -1   7  10   25.40    3.20
  -1   7  10   28.00    4.70
  -1  -7  10   31.30    3.50
  -1  -7  10   28.40    3.70
  -1  -7  10   34.00    4.10
  -1  -7  10   31.30    3.80
  -1   7   9  124.89   10.90
  -1   7   9  122.69    9.90
  -1   7   9  125.69   10.70
  -1   7   9  115.69   11.10
  -1  -7   9  129.79   10.30
  -1  -7   9  128.89   10.60
  -1  -7   9  114.69   10.10
  -1  -7   9  128.19   10.10
  -1   7   8   46.40    5.70
  -1   7   8   40.50    5.80
  -1   7   8   41.30    4.70
  -1   7   8   54.69    5.80
  -1  -7   8   47.70    4.90
  -1  -7   8   55.99    5.40
  -1  -7   8   41.10    4.80
  -1  -7   8   46.60    5.40
  -1  -7   8   42.70    5.90
  -1   7   7  576.14   40.40
  -1   7   7  573.14   41.30
  -1   7   7  554.44   41.50
  -1  -7   7  524.05   40.30
  -1  -7   7  579.74   40.30
  -1  -7   7  550.94   41.30
  -1  -7   7  615.94   40.80
  -1  -7   7  599.34   40.90
  -1   7   6    4.30    1.50
  -1   7   6    5.10    2.30
  -1   7   6    2.60    1.30
  -1   7   6    2.80   11.30
  -1   7   6    2.90    1.90
  -1  -7   6    2.40    1.90
  -1  -7   6    4.80    2.40
  -1  -7   6    1.90    2.10
  -1  -7   6    5.90    2.00
  -1   7   5    2.80    1.20
  -1   7   5    9.50    9.90
  -1   7   5    3.00    1.40
  -1   7   5    3.00    2.10
  -1   7   5    2.90    1.80
  -1  -7   5    2.20    1.80
  -1  -7   5    2.30    1.50
  -1  -7   5    2.20    1.60
  -1   7   4   89.59   13.50
  -1   7   4   60.59    6.70
  -1   7   4   65.69    6.10
  -1   7   4   64.79    5.70
  -1  -7   4   85.19    6.80
  -1  -7   4   64.79    6.40
  -1  -7   4   62.79    6.50
  -1  -7   4   68.39    6.30
  -1  -7   4   68.29    6.30
  -1   7   3   86.49    8.80
  -1   7   3   98.49    8.20
  -1   7   3   93.09    8.20
  -1   7   3  113.69   14.30
  -1  -7   3  110.79    8.80
  -1  -7   3  103.89    8.40
   1  -7  -3   83.59    8.30
  -1  -7   3  121.99    8.90
  -1  -7   3  110.29    8.50
   1   7  -2  447.56   39.90
  -1   7   2  445.46   32.30
  -1   7   2  454.35   32.70
  -1   7   2  487.75   36.80
  -1  -7   2  462.35   32.80
  -1  -7   2  472.85   32.70
  -1  -7   2  481.15   32.80
  -1   7   1  118.99    9.70
  -1   7   1  109.69   15.00
  -1  -7   1  144.89   10.10
  -1  -7   1  146.49   10.10
   1  -7  -1  110.79    9.60
   1   7   0   35.00   11.40
   1  -7   0   21.50    2.70
   1  -7   0   22.50    2.80
   1   7   1  162.58   17.90
  -1   7  -1  169.28   20.40
   1   7   1  170.18   11.70
   1   7   1  163.18   11.50
   1  -7   1  144.99   11.50
  -1  -7  -1  143.19   12.10
   1  -7   1  149.19   11.60
   1  -7   1  131.69   11.80
  -1   7  -2  698.93   51.69
   1   7   2  615.04   42.70
   1   7   2  642.34   47.60
   1   7   2  653.73   42.90
   1  -7   2  638.34   43.10
  -1  -7  -2  540.15   43.00
   1  -7   2  619.34   43.10
   1  -7   2  653.13   43.20
   1  -7   2  556.54   43.20
   1   7   3   42.10    4.20
   1   7   3   48.80    4.90
   1   7   3   46.40   11.70
   1   7   3   44.90    4.40
  -1   7  -3   24.70   17.40
   1  -7   3   49.90    4.80
   1  -7   3   45.10    5.20
  -1  -7  -3   37.50    4.80
   1  -7   3   47.80    5.70
   1  -7   3   46.60    4.70
   1  -7   3   43.40    4.60
   1   7   4   -0.40    9.50
   1   7   4    3.40    1.40
   1   7   4    2.00    1.10
   1   7   4    3.30    1.70
   1   7   4    1.40    1.20
   1  -7   4    1.00    1.30
   1  -7   4    2.90    1.30
   1  -7   4    3.20    1.30
  -1  -7  -4    3.00    1.40
   1   7   5    1.80    1.50
   1   7   5    0.40    1.50
   1   7   5   -1.20   10.90
   1   7   5    0.70    1.10
   1   7   5    1.20    1.00
   1  -7   5    1.80    1.40
  -1  -7  -5    1.20    1.50
   1  -7   5    1.70    1.60
  -1  -7  -5   -0.20    3.80
   1  -7   5   -1.30    1.80
   1  -7   5    2.70    1.60
   1  -7   5    0.80    1.20
   1   7   6   24.10    4.80
   1   7   6    9.70   13.90
   1   7   6   24.00    3.90
   1  -7   6   16.80    3.40
  -1  -7  -6   14.10    2.90
   1  -7   6   16.40    3.30
   1  -7   6   16.10    3.10
   1  -7   6   15.80    3.30
   1  -7   6   19.60    3.50
   1   7   7    1.80    1.30
   1   7   7    1.10    1.80
   1   7   7    1.40    1.50
   1   7   7    1.30    1.70
   1  -7   7    1.60    1.70
   1  -7   7    1.90    1.80
   1  -7   7    2.10    1.60
  -1  -7  -7    0.60    1.50
   1  -7   7    7.10    1.90
   1  -7   7    0.60    1.70
   1   7   8    0.80    1.30
   1   7   8   -0.80    1.70
   1   7   8    0.40    1.50
   1   7   8    2.10    1.80
   1   7   8    1.70    1.70
   1  -7   8   -0.40    1.80
   1  -7   8    3.00    1.60
   1  -7   8    2.00    1.60
   1  -7   8   -0.10    1.30
   1   7   9  127.59    9.80
   1   7   9  135.09   10.90
   1   7   9  115.89   10.50
   1   7   9  137.59   11.20
   1  -7   9  131.59   10.40
   1  -7   9  119.09   10.40
   1  -7   9  116.29   10.40
   1  -7   9  130.69   10.60
   1   7  10   33.70    4.20
   1   7  10   38.00    4.50
   1   7  10   30.40    3.90
   1  -7  10   27.90    3.80
   1  -7  10   35.70    3.90
   1  -7  10   32.20    3.90
   1  -7  10   37.60    4.10
   1   7  11  130.69    9.50
   1   7  11  118.19    9.70
   1   7  11   97.09    8.80
   1  -7  11  104.49    8.90
   1  -7  11  111.89    9.30
   1  -7  11  116.59    9.50
   1  -7  11  121.89    9.00
   1   7  12    1.60    1.30
   1   7  12    1.20    1.00
   1   7  12   -0.60    2.10
   1  -7  12   -0.10    0.80
   1  -7  12    2.10    1.10
  -1   8  11    4.90    1.70
  -1   8  11    2.20    1.20
  -1  -8  11    2.50    1.00
  -1  -8  11    4.90    1.30
  -1  -8  11    1.90    1.30
  -1   8  10   80.99    7.40
  -1   8  10   73.39    7.10
  -1   8  10   78.99    6.40
  -1  -8  10   80.49    7.20
  -1  -8  10   83.49    6.90
  -1  -8  10   77.29    6.90
  -1  -8  10   78.69    6.60
  -1   8   9    3.10    1.40
  -1   8   9    1.40    1.70
  -1   8   9   -0.70    1.90
  -1   8   9    0.80    1.40
  -1  -8   9    1.40    1.30
  -1  -8   9    1.60    1.20
  -1  -8   9   -0.20    1.50
  -1  -8   9    0.00    1.30
  -1   8   8   47.10    6.10
  -1   8   8   49.70    4.90
  -1   8   8   53.49    6.00
  -1   8   8   47.60    5.60
  -1  -8   8   44.20    4.90
  -1  -8   8   49.80    4.90
  -1  -8   8   54.79    5.40
  -1  -8   8   46.10    5.20
  -1  -8   8   41.20    6.30
  -1   8   7    8.10    2.20
  -1   8   7    5.50    2.50
  -1   8   7    8.20    2.60
  -1  -8   7    6.40    1.90
  -1  -8   7   11.40    2.60
  -1  -8   7    9.90    3.00
  -1  -8   7    7.80    2.30
  -1   8   6  676.13   55.49
  -1   8   6  624.64   45.30
  -1   8   6  658.63   43.80
  -1   8   6  637.54   44.50
  -1   8   6  625.44   45.50
  -1  -8   6  676.93   45.60
   1  -8  -6  572.44   44.50
  -1  -8   6  671.63   44.80
  -1  -8   6  647.84   44.90
  -1  -8   6  568.04   44.20
  -1   8   5   66.09    5.80
  -1   8   5   78.79   16.50
  -1   8   5   59.39    6.80
  -1   8   5   60.69    6.90
  -1   8   5   67.89    6.30
  -1  -8   5   71.69    6.80
  -1  -8   5   73.69    6.60
  -1  -8   5   64.69    6.90
  -1   8   4    6.30   11.20
  -1   8   4    3.50    1.40
  -1   8   4    2.90    1.30
  -1   8   4    1.30    1.70
  -1  -8   4    2.90    1.50
  -1  -8   4    2.50    1.70
  -1  -8   4   -1.60    1.70
   1  -8  -4    1.60    1.60
  -1  -8   4    1.90    1.70
  -1   8   3   56.29    5.10
  -1   8   3   58.99    5.40
  -1   8   3   68.49   13.80
  -1   8   3   49.60    5.90
  -1  -8   3   47.60    5.50
  -1  -8   3   56.29    5.70
   1  -8  -3   52.09    5.60
  -1  -8   3   62.39    5.90
   1   8  -2  211.28   29.30
  -1   8   2  242.78   16.90
  -1   8   2  238.18   23.80
   1   8  -2  215.78   16.70
  -1   8   2  240.38   16.60
  -1  -8   2  242.58   17.40
  -1  -8   2  220.78   17.10
   1  -8  -2  199.88   17.10
  -1   8   1  719.83   45.90
  -1   8   1  647.04   45.60
   1   8  -1  720.13   56.49
   1   8  -1  667.73   45.70
  -1  -8   1  647.04   46.20
   1  -8  -1  643.44   45.60
   1  -8  -1  603.34   46.20
  -1   8   0   -1.20   10.80
  -1   8   0    7.40    1.70
   1   8   0    7.10    1.70
   1   8   0   16.00   13.10
  -1   8   0    7.90    1.90
   1  -8   0    6.20    1.90
   1  -8   0    8.80    1.80
  -1  -8   0    6.20    2.00
   1  -8   0    9.00    2.00
  -1   8  -1   60.89    5.20
   1   8   1   56.29    5.20
   1   8   1   66.49    5.50
  -1   8  -1   34.80   15.30
  -1   8  -1   55.39    5.20
   1   8   1   53.59   14.60
   1  -8   1   57.89    5.50
   1  -8   1   52.89    5.30
  -1  -8  -1   53.59    5.70
   1  -8   1   53.59    5.80
  -1   8  -2  118.89   24.90
  -1   8  -2  109.39    8.80
   1   8   2  116.59    9.00
   1   8   2   90.89    9.70
   1   8   2  122.29    8.90
   1   8   2  130.59   18.60
   1  -8   2  114.69    9.10
  -1  -8  -2  101.29    9.20
   1  -8   2  104.39    9.40
   1  -8   2  115.09    9.20
  -1   8  -3   25.80    3.60
   1   8   3   37.20   13.60
   1   8   3   30.50    3.60
   1   8   3   33.40    3.60
   1   8   3   37.40    4.50
   1  -8   3   35.90    4.10
   1  -8   3   30.20    3.70
   1  -8   3   32.90    4.00
  -1  -8  -3   24.20    3.90
   1  -8   3   35.40    4.00
   1  -8   3   29.70    4.10
   1   8   4   49.00    5.10
   1   8   4   34.60   14.00
   1   8   4   40.20    4.00
   1   8   4   35.30    4.00
   1   8   4   31.40    4.60
  -1   8  -4   23.60    3.90
   1  -8   4   44.00    4.50
   1  -8   4   33.70    4.70
  -1  -8  -4   34.00    4.40
   1  -8   4   37.70    4.40
   1  -8   4   39.20    4.50
   1  -8   4   40.50    4.50
   1   8   5  323.27   32.30
   1   8   5  298.37   21.00
   1   8   5  303.97   22.30
   1   8   5  299.67   21.30
   1   8   5  253.97   21.50
   1  -8   5  320.17   21.90
   1  -8   5  305.17   22.10
   1  -8   5  285.17   21.70
  -1  -8  -5  270.47   21.60
   1  -8   5  275.57   21.70
   1   8   6    3.60    1.50
   1   8   6  -12.70   18.10
   1   8   6    1.00    1.60
   1   8   6    1.20    1.60
   1   8   6    1.20    1.20
   1  -8   6   -0.30    1.90
   1  -8   6    1.00    1.50
   1  -8   6    0.40    1.80
   1  -8   6    1.10    1.60
  -1  -8  -6    1.20    1.70
   1  -8   6    2.30    1.60
   1   8   7   48.30   17.00
   1   8   7   62.49    6.50
   1   8   7   51.19    4.70
   1   8   7   42.40    5.50
   1   8   7   49.60    5.00
  -1  -8  -7   48.00    5.30
   1  -8   7   49.99    5.90
   1  -8   7   50.89    5.40
   1  -8   7   48.50    5.40
   1   8   8    3.20    1.20
   1   8   8    4.60    2.00
   1   8   8    5.10    2.20
   1   8   8    3.60    2.00
  -1  -8  -8    2.40    2.40
   1  -8   8    3.60    1.80
   1  -8   8    3.50    1.70
   1  -8   8    8.40    2.20
   1   8   9    2.50    1.80
   1   8  10   25.40    3.40
   1   8  10   42.50    4.30
   1  -8  10   36.30    4.00
   1  -8  10   45.00    4.00
   1  -8  10   25.30    3.90
   1   8  11   31.20    3.40
   1   8  11   35.70    3.60
   1  -8  11   26.60    3.10
   1  -8  11   32.20    3.20
  -1   9  11   47.60    4.30
  -1   9  11   62.89    4.80
  -1  -9  11   50.79    4.20
  -1   9  10   27.10    3.20
  -1   9  10   26.20    3.40
  -1  -9  10   23.50    2.70
  -1   9   9   11.10    2.80
  -1   9   9   10.90    2.40
  -1   9   9   15.10    2.30
  -1  -9   9    7.50    1.90
  -1  -9   9   14.40    2.90
  -1  -9   9   10.60    2.20
  -1   9   8    3.50    1.50
  -1   9   8    4.00    2.00
  -1   9   8    3.50    2.20
  -1   9   8    3.30    1.90
  -1  -9   8    3.40    1.70
  -1  -9   8    1.00    1.30
  -1  -9   8    2.00    1.80
  -1   9   7   12.30    3.10
  -1   9   7   14.40    3.00
  -1   9   7   10.20    2.20
  -1   9   7    8.60    2.50
  -1  -9   7    6.10    2.20
  -1  -9   7   11.90    2.70
  -1  -9   7   12.60    2.40
   1  -9  -7   10.10    2.50
  -1   9   6   41.70   19.80
  -1   9   6   13.10    2.80
  -1   9   6   13.40    2.70
  -1   9   6   11.70    2.20
  -1   9   6   11.10    2.90
  -1  -9   6    9.50    3.20
  -1  -9   6    9.80    2.20
  -1  -9   6   11.10    2.80
   1  -9  -6   11.40    2.80
  -1  -9   6   12.20    2.70
  -1   9   5  249.38   20.50
  -1   9   5  274.77   20.80
  -1   9   5  289.17   19.60
  -1   9   5  268.57   31.40
  -1   9   5  274.17   20.00
  -1  -9   5  262.57   20.30
  -1  -9   5  283.37   21.00
   1  -9  -5  245.98   20.10
  -1   9   4   15.10   26.00
   1   9  -4   36.60    4.70
  -1   9   4   35.70    4.30
  -1   9   4   37.50    4.20
  -1   9   4   49.99    5.20
  -1  -9   4   34.50    4.90
  -1  -9   4   43.30    4.90
  -1  -9   4   38.40    4.90
   1  -9  -4   37.50    5.00
  -1   9   3  303.47   32.00
  -1   9   3  301.07   21.30
   1   9  -3  269.37   21.40
  -1   9   3  289.77   20.90
  -1  -9   3  280.07   22.50
  -1  -9   3  310.57   22.10
  -1  -9   3  290.67   21.40
   1  -9  -3  272.27   21.60
  -1   9   2  112.89   20.00
   1   9  -2  102.39    8.90
  -1   9   2  112.29    8.60
  -1   9   2  100.99    8.20
   1  -9  -2   90.79    8.90
  -1  -9   2   92.89   10.40
  -1   9   1  186.88   25.60
  -1   9   1  234.38   16.50
   1   9  -1  202.38   15.90
   1   9  -1  188.78   32.60
  -1   9   0   10.20    3.10
   1   9   0   11.10    2.40
  -1   9   0   15.20    2.50
   1   9   0   36.20   21.60
  -1   9   0   36.80   18.10
   1  -9   0   11.90    2.40
   1   9   1   15.10   19.10
  -1   9  -1   18.50   19.70
  -1   9  -1   42.40    4.70
   1  -9   1   44.00    4.60
   1  -9   1   44.30    4.70
  -1   9  -2  196.78   36.40
   1   9   2  245.58   16.60
   1   9   2  221.28   16.30
   1   9   2  192.48   17.30
   1   9   2  265.27   31.20
   1  -9   2  228.48   16.70
   1  -9   2  224.48   16.80
   1  -9   2  218.38   16.70
  -1  -9  -2  209.28   16.80
   1  -9   2  210.68   17.00
   1   9   3   28.60    4.30
   1   9   3    3.60   16.60
   1   9   3   16.30    4.60
  -1   9  -3   25.10    3.40
   1   9   3   28.60    3.50
   1   9   3   35.00    3.70
  -1  -9  -3   30.10    4.20
   1  -9   3   27.40    3.60
   1  -9   3   25.80    3.80
   1  -9   3   25.40    4.00
   1  -9   3   30.60    3.90
   1   9   4   54.99   26.00
  -1   9  -4  102.09    9.60
   1   9   4  137.79   10.10
   1   9   4  136.69    9.80
   1   9   4  116.89   11.10
   1   9   4  106.39   10.10
   1  -9   4  109.99   10.10
   1  -9   4  129.09   10.60
  -1  -9  -4  118.59   10.30
   1  -9   4  128.39   10.30
   1  -9   4  123.09   10.20
   1   9   5   18.80    2.90
   1   9   5   -5.40   20.00
   1   9   5   16.90    3.30
   1   9   5   15.50    2.70
   1   9   5   13.80    3.60
   1  -9   5   18.40    3.60
  -1  -9  -5   16.10    3.10
   1  -9   5   14.60    3.10
   1   9   6   38.30    4.00
   1   9   6   29.70   21.80
   1   9   6   29.50    4.40
   1   9   6   35.30    3.90
   1  -9   6   38.50    4.50
  -1  -9  -6   30.20    4.40
   1  -9   6   36.90    4.80
   1   9   7   33.70    4.40
   1   9   7   38.90    3.80
   1   9   7   34.90    4.90
   1   9   7   38.70    4.10
  -1  -9  -7   34.10    4.30
   1  -9   7   42.60    4.60
   1  -9   7   32.40    4.00
   1   9   8   16.30    2.30
   1   9   8   15.70    3.00
   1   9   8   11.80    2.60
   1   9   8   21.10    3.70
   1  -9   8   14.40    2.70
   1  -9   8   14.50    2.70
  -1  -9  -8   18.90    3.10
   1   9   9  180.58   15.70
   1   9   9  212.08   15.80
   1  -9   9  221.08   15.80
   1  -9   9  206.48   15.30
   1   9  10  102.49    8.80
   1   9  10  118.29    8.80
   1  -9  10  112.59    8.60
   1   9  11    9.30    1.40
   1  -9  11    5.10    1.00
  -1  10  10   53.09    4.20
  -1  10  10   39.80    3.90
  -1  10   8   58.19    5.90
  -1  10   8   62.89    5.40
  -1  10   8   47.70    4.80
  -1 -10   8   35.20    5.60
  -1 -10   8   47.50    4.30
  -1  10   7   11.60    2.90
  -1  10   7    6.20    2.40
  -1  10   7    5.50    2.10
  -1  10   7    8.70    1.90
   1 -10  -7    5.70    2.20
  -1 -10   7   11.10    2.60
  -1 -10   7    7.20    2.20
  -1  10   6    5.20    1.80
  -1  10   6    5.30    2.60
  -1  10   6    2.20    1.40
  -1  10   6    4.50    2.30
  -1 -10   6    2.50    1.90
  -1 -10   6    3.40    1.90
   1 -10  -6    3.90    2.00
  -1  10   5    1.70    1.70
  -1  10   5    3.10    1.50
  -1  10   5    4.00    1.60
  -1  10   5    0.60    2.20
  -1 -10   5    0.60    1.90
   1 -10  -5    2.00    1.70
  -1 -10   5   -0.40    2.30
  -1  10   4  117.89    9.40
  -1  10   4  106.79    9.70
  -1  10   4  102.09   10.30
  -1  10   4  128.79   27.30
  -1  10   4  114.19    8.90
   1 -10  -4   99.59    9.40
  -1 -10   4  118.19   10.20
  -1  10   3   55.29    5.20
   1  10  -3   49.99    5.20
  -1  10   3   56.79    5.40
  -1  10   3   62.79   21.90
  -1 -10   3   53.89    6.00
   1 -10  -3   48.20    5.70
  -1 -10   3   56.59    5.80
   1  10  -2   57.49    5.80
  -1  10   2   62.69    5.80
  -1  10   2   71.59    6.10
  -1 -10   2   58.89    6.30
  -1 -10   2   62.59    6.60
   1 -10  -2   57.19    6.50
   1  10  -1    8.40   41.10
   1  10  -1   23.70    3.60
  -1  10   1   29.90    3.70
   1 -10  -1   29.60    4.40
  -1 -10   1   39.20    4.60
  -1  10   0   54.69    5.30
   1  10   0   50.29    5.20
   1 -10   0   52.09    5.90
  -1  10  -1  163.88   13.20
   1  10   1  189.08   13.40
   1  10   1  139.59   37.90
  -1 -10  -1  176.78   13.90
   1 -10   1  159.18   13.80
   1  10   2  117.59    9.00
   1  10   2  101.79    9.10
  -1  10  -2   99.89    8.80
   1  10   2   90.39   26.40
  -1 -10  -2  108.69    9.50
   1 -10   2  116.99    9.80
   1 -10   2   99.69    9.20
   1  10   3 1498.35  106.49
   1  10   3 1518.45   95.19
   1  10   3 1248.78   95.29
  -1  10  -3 1359.36   95.09
  -1 -10  -3 1425.26   95.79
   1 -10   3 1353.76   95.49
   1 -10   3 1370.86   95.69
  -1  10  -4    0.50    1.60
   1  10   4    2.50    1.90
   1  10   4   -0.10    1.10
   1 -10   4   -1.50    1.90
  -1 -10  -4    0.00    1.50
   1 -10   4    2.80    1.90
   1  10   5   51.99    5.90
   1  10   5   42.90    7.00
   1  10   5   70.99    5.70
   1  10   5   74.49    5.90
  -1 -10  -5   63.89    6.20
   1 -10   5   54.59    5.90
   1 -10   5   50.99    9.20
   1  10   6   30.90    3.50
   1  10   6   27.90    4.90
   1  10   6   26.40    3.70
   1 -10   6   21.70    3.20
   1  10   7  158.38   11.60
   1  10   7  141.49   11.90
   1  10   7  134.89   12.30
  -1 -10  -7  169.28   12.10
   1  10   8    2.20    1.70
   1  10   8    2.10    1.40
   1  10   8    4.10    3.60
  -1 -10  -8    2.50    1.50
   1 -10   8    1.10    1.20
   1  10   9    0.60    1.20
   1  10   9   -3.60    1.70
   1 -10   9   -0.70    0.90
   1  10  10    0.00    1.40
   1  10  10    1.10    0.90
  -1  11   9   13.40    1.80
  -1  11   8   -3.00    1.80
  -1  11   8   -0.50    1.10
  -1  11   8   -0.10    1.10
  -1  11   7    2.00    1.50
  -1  11   7   -1.50    2.20
  -1  11   7    2.90    1.60
   1 -11  -7    0.80    1.30
  -1  11   6    8.50    5.20
  -1  11   6   13.80    1.80
  -1  11   6    9.10    2.60
  -1  11   5    6.10    1.70
  -1  11   5    6.10    1.70
  -1  11   5    3.70    1.80
   1 -11  -5    7.50    2.30
  -1  11   4  168.88   12.10
  -1  11   4  160.58   11.70
  -1  11   4  137.69   12.10
  -1  11   4  143.39   12.80
   1  11  -4  145.69   11.80
   1 -11  -4  153.78   12.30
  -1  11   3   -5.10   30.60
   1  11  -3    0.80    1.30
  -1  11   3   -1.00    1.10
  -1  11   3    0.00    1.40
   1 -11  -3    0.10    1.40
  -1  11   2  475.95   32.10
   1  11  -2  431.06   31.90
  -1 -11   2  448.96   33.40
  -1 -11   2  467.55   32.40
   1 -11  -2  433.26   32.70
   1  11  -1    5.70    1.90
  -1 -11   1    8.60    2.70
  -1  11  -1  128.19   10.50
   1 -11   1  108.59   10.20
   1  11   2  188.18   13.70
  -1  11  -2  176.88   13.60
  -1 -11  -2  178.88   14.20
   1 -11   2  169.88   14.10
   1  11   3  176.28   13.00
  -1  11  -3  161.58   12.90
   1 -11   3  161.78   13.10
  -1 -11  -3  174.78   13.50
   1  11   4   52.39    4.80
  -1  11  -4   40.60    4.70
   1  11   4   41.70    4.80
   1 -11   4   45.10    4.90
  -1 -11  -4   48.30    5.30
   1  11   5   39.70    5.10
   1  11   5   55.59    5.00
  -1 -11  -5   52.19    5.30
   1  11   6  139.29   10.80
   1  11   6  123.79   10.70
  -1 -11  -6  161.38   11.40
   1  11   7    3.60    2.10
   1  11   7    9.50    2.30
   1  11   7    5.50    1.90
  -1 -11  -7    6.70    1.90
   1  11   8   87.69    8.40
  -1 -11  -8  127.39    9.10
   1  11   9    3.20    1.00
  -1  12   7   22.20    2.70
  -1  12   6    4.70    1.60
   1 -12  -6    5.80    1.70
  -1  12   5    3.30    1.60
  -1  12   5    3.50    1.30
   1 -12  -5    3.00    1.60
   1  12  -4   89.59    7.70
  -1  12   4  103.19    7.80
  -1  12   4   87.59    7.90
   1 -12  -4  103.69    8.50
   1  12  -3   13.00    3.40
  -1  12   3   15.40    2.40
  -1  12   3    8.10    2.50
   1 -12  -3    9.60    2.50
  -1  12   2   28.70    4.20
   1  12  -2   38.10    4.20
  -1  12   2   39.50    4.10
  -1 -12   2   40.60    4.30
   1 -12  -2   37.80    4.80
  -1  12   1   45.00    4.40
   1  12  -1   36.80    4.20
  -1  12   1   30.20    4.30
  -1 -12   1   42.00    4.80
   1 -12  -1   41.10    4.80
   1  12   0   97.19    8.30
  -1  12   0  100.49    8.30
   1 -12   0  101.29    8.90
  -1 -12   0  104.49    8.80
  -1  12  -1    9.50    2.10
   1  12   1   11.70    2.30
   1 -12   1   12.90    2.90
  -1 -12  -1   13.50    2.70
   1  12   2  231.38   17.10
  -1  12  -2  229.88   17.10
   1 -12   2  230.98   17.40
  -1 -12  -2  238.38   17.60
  -1  12  -3   -0.70    1.10
   1  12   3    1.00    1.30
  -1 -12  -3   -0.80    1.30
   1  12   4   16.10    2.30
  -1  12  -4    7.90    2.10
  -1 -12  -4   15.00    2.80
   1  12   5  166.58   12.20
  -1 -12  -5  168.28   12.80
   1  12   6    0.60    1.30
  -1 -12  -6   -1.00    1.20
   1  12   7   18.80    2.50
  -1 -12  -7   20.20    2.60
  -1  13   6    2.30    0.80
  -1  13   5   53.99    4.80
  -1  13   4   59.89    4.80
   1 -13  -4   59.19    5.50
  -1  13   3  117.89    8.40
   1  13  -3   91.99    8.30
   1 -13  -3  117.39    8.90
  -1  13   2  109.99    8.30
   1  13  -2   95.49    8.20
   1 -13  -2  111.69    8.90
  -1  13   1   89.69    7.20
   1  13  -1   81.39    7.00
   1 -13  -1   90.39    7.50
  -1 -13   1   87.09    7.50
   1  13   0   32.70    3.50
  -1  13   0   25.80    3.40
  -1 -13   0   31.00    3.70
   1 -13   0   30.80    3.90
  -1  13  -1   91.49    7.60
   1  13   1   89.89    7.50
   1 -13   1   94.19    7.80
  -1 -13  -1  100.99    8.00
  -1  13  -2  283.37   20.80
   1  13   2  302.37   20.90
  -1 -13  -2  304.37   21.20
   1 -13   2  282.67   20.70
  -1  13  -3   48.70    4.90
   1  13   3   61.29    5.00
  -1 -13  -3   59.99    5.30
   1  13   4  145.89   10.80
  -1  13  -4  133.99   12.10
  -1 -13  -4  161.88   11.40
   1  13   5   -0.60    1.00
  -1 -13  -5    0.30    1.50
   1  13   6   36.80    3.60
  -1  14   2   37.70    3.20
   1 -14  -2   36.00    3.50
   1  14  -1   18.60    2.30
  -1  14   0    2.90    1.30
   1  14   0   10.60    1.80
   1 -14   0    6.90    1.30
   1  14   1    0.60    1.20
  -1  14  -1   -1.10    0.80
  -1 -14  -1    0.10    1.00
   1  14   2    4.20    0.90
  -1  14  -2    3.20    1.10
  -2   0  14   43.70    4.10
  -2   0  13    0.90    1.20
  -2   0  13    0.70    1.20
  -2   0  13    7.10    2.00
  -2   0  13    0.10    1.20
  -2   0  12  166.28   13.80
  -2   0  12  167.98   13.40
  -2   0  12  164.08   13.50
  -2   0  12  191.58   13.20
  -2   0  12  177.08   13.60
  -2   0  11    0.60    1.20
  -2   0  11   -1.10    1.40
  -2   0  11   -0.60    1.40
  -2   0  11   -0.90    1.90
  -2   0  10  131.09   11.50
  -2   0  10  127.89   10.20
  -2   0  10  129.89   11.20
  -2   0  10  122.29   10.50
  -2   0  10  126.19   10.60
  -2   0  10  123.99   10.70
  -2   0   9   -0.50    1.70
  -2   0   9    0.30    1.70
  -2   0   9    0.00    1.40
  -2   0   9    2.00    1.20
  -2   0   9    0.20    1.60
  -2   0   9   -0.30    1.20
  -2   0   8  937.61   63.19
  -2   0   8  838.62   62.59
  -2   0   8  954.20   62.89
  -2   0   8  925.31   65.69
  -2   0   8  887.11   62.39
   2   0  -8  857.51   64.09
  -2   0   8  943.61   62.99
  -2   0   7    0.10    1.00
   2   0  -7    1.80    1.70
   2   0  -6  189.48   12.70
  -2   0   6  180.18   13.40
   2   0  -6  160.48   13.70
   2   0  -5   -0.10    0.40
  -2   0   5   -0.30    0.70
   2   0  -5   -0.60    0.80
   2   0  -4  108.99    7.60
  -2   0   4   98.49    7.90
  -2   0   3   -0.20    0.60
   2   0  -3    2.10    0.60
  -2   0   2 3139.89  211.88
   2   0  -1    0.00    0.30
  -2   0   1    0.00    0.20
   2   0  -1    0.40    0.30
  -2   0   1    0.20    0.30
  -2   0   0  215.08   14.10
  -2   0   0  195.88   14.10
   2   0   0  226.18   14.10
   2   0   0  177.38   14.00
   2   0   1    1.70    0.70
   2   0   1    0.30    2.50
   2   0   1    0.40    0.20
  -2   0  -1    0.40    0.30
  -2   0  -1    2.30    0.70
   2   0   1    1.00    0.40
   2   0   2  119.79    8.70
   2   0   2  113.39    9.20
   2   0   2  119.99    8.70
   2   0   2  137.59   10.50
  -2   0  -2  117.69    9.10
  -2   0  -2  141.89    8.70
  -2   0  -3   -0.20    0.90
   2   0   3    0.10    0.50
   2   0   3    0.10    0.30
  -2   0  -3    0.30    0.30
   2   0   3   -0.40    2.40
  -2   0  -4  856.11   65.19
  -2   0  -4 1071.49   64.19
   2   0   4  990.90   66.09
   2   0   4  881.71   64.59
  -2   0  -5    0.20    0.20
  -2   0  -5    0.00    1.00
   2   0   5    0.20    0.60
  -2   0  -6  661.53   48.50
   2   0   6  714.33   47.60
   2   0   7   -0.60    1.30
  -2   0  -7   -0.70    1.40
   2   0   7   -0.90    0.80
   2   0   7   -0.90    1.40
   2   0   7    0.70    1.80
  -2   0  -8 1152.28   77.69
   2   0   8 1093.69   72.89
   2   0   8 1033.80   72.79
   2   0   8 1003.90   73.09
   2   0   8  991.80   72.79
   2   0   9    1.50    1.70
   2   0   9    1.10    1.60
   2   0  10   74.79    7.10
   2   0  10   71.89    7.10
   2   0  10   64.19    7.00
   2   0  10   80.29    7.50
   2   0  11    0.40    2.20
   2   0  12   27.30    3.80
   2   0  12   31.20    4.00
   2   0  12   32.20    4.20
   2   0  13    0.80    1.30
   2   0  13   -1.10    1.10
   2   0  13    1.80    1.40
   2   0  13    4.00    1.70
   2   0  14   60.99    5.50
   2   0  14   50.39    4.70
   2   0  14   61.19    4.90
  -2   1  14   27.70    3.10
  -2   1  14   39.90    4.20
  -2   1  14   36.00    3.40
  -2  -1  14   37.50    3.30
  -2  -1  14   39.00    3.90
  -2   1  13    5.90    1.70
  -2   1  13    6.70    1.60
  -2   1  13    9.60    2.00
  -2   1  13   12.60    2.60
  -2  -1  13   11.00    1.80
  -2  -1  13    8.00    1.90
  -2  -1  13   11.50    2.10
  -2  -1  13    6.90    1.80
  -2  -1  13   11.10    2.10
  -2   1  12    2.20    2.00
  -2   1  12    3.20    1.70
  -2   1  12    1.60    1.20
  -2   1  12    3.40    1.70
  -2  -1  12    9.00    2.40
  -2  -1  12    2.80    1.40
  -2  -1  12    1.50    1.20
  -2  -1  12    2.30    1.60
  -2  -1  12    3.70    1.70
  -2   1  11  248.98   19.10
  -2   1  11  202.08   18.20
  -2   1  11  200.98   17.10
  -2   1  11  213.48   16.30
  -2  -1  11  173.28   17.30
  -2  -1  11  263.07   19.40
  -2  -1  11  240.38   17.60
  -2  -1  11  226.28   18.30
  -2   1  10   44.80    5.00
  -2   1  10   52.99    5.00
  -2   1  10   52.39    5.40
  -2   1  10   46.50    5.30
  -2   1  10   48.10    5.90
  -2  -1  10   44.10    5.60
  -2  -1  10   46.30    6.00
  -2  -1  10   50.89    5.30
  -2  -1  10   45.10    4.90
  -2  -1  10   45.20    5.20
  -2  -1  10   47.60    5.30
  -2   1   9  441.76   33.00
  -2   1   9  488.95   32.80
  -2   1   9  535.55   35.30
  -2   1   9  473.55   34.50
  -2   1   9  433.66   33.70
  -2  -1   9  450.85   33.50
  -2  -1   9  478.95   33.00
  -2  -1   9  454.85   33.70
  -2  -1   9  426.16   33.60
   2  -1  -9  457.65   39.30
  -2   1   8   51.69    5.20
  -2   1   8   44.90    4.80
  -2   1   8   44.30    4.80
  -2   1   8   44.90    5.00
   2   1  -8   42.60    6.10
  -2   1   8   47.20    4.70
  -2   1   8   39.90    6.30
  -2  -1   8   47.20    4.90
  -2  -1   8   51.89    4.90
  -2  -1   8   42.90    5.00
  -2  -1   8   45.40    5.50
  -2  -1   8   43.60    4.40
  -2  -1   8   42.80    4.70
   2  -1  -8   36.30    5.90
   2   1  -7   32.40    4.50
  -2   1   7   39.40    4.10
  -2  -1   7   31.60    3.80
   2  -1  -7   35.40    3.20
   2  -1  -7   31.70    4.40
  -2  -1   7   36.20    4.00
  -2  -1   7   28.70    3.60
  -2  -1   7   39.40    4.80
  -2  -1   7   34.80    3.80
  -2   1   6    5.60    1.60
   2   1  -6    6.60    1.00
   2  -1  -6    6.60    1.90
   2  -1  -6    4.00    0.90
  -2  -1   6    5.40    1.50
  -2   1   5    9.70    1.80
   2   1  -5    9.40    1.20
   2  -1  -5    8.40    1.20
  -2  -1   5    7.60    1.70
   2  -1  -5   10.50    2.40
   2   1  -4    1.80    0.60
  -2   1   4    1.80    0.90
   2  -1  -4    2.00    0.90
  -2  -1   4    2.20    0.90
  -2   1   3   53.39    4.30
   2   1  -3   62.99    4.30
  -2  -1   3   50.09    4.30
  -2  -1   3   52.39    5.00
   2  -1  -3   51.89    4.30
  -2   1   2  314.97   21.70
  -2   1   2  305.77   21.60
  -2   1   2  330.27   22.10
   2   1  -2  345.57   21.70
  -2  -1   2  289.87   21.60
  -2  -1   2  350.06   21.70
  -2  -1   2  288.07   22.10
   2  -1  -2  290.67   21.50
  -2   1   1   40.20    4.20
   2   1  -1   48.50    3.70
   2   1  -1   46.20    3.70
  -2  -1   1   51.09    3.80
   2   1   0  406.36   28.30
  -2   1   0  386.36   27.90
   2   1   0  415.76   28.10
   2   1   0  399.26   29.10
   2  -1   0  432.26   29.30
  -2  -1   0  431.96   28.30
   2   1   1 1812.22  125.39
   2  -1   1 1864.81  125.29
   2   1   2  249.08   18.30
  -2   1  -2  253.47   18.60
   2   1   2  252.57   18.90
   2   1   2  294.27   20.20
  -2  -1  -2  273.97   18.80
   2  -1   2  272.87   19.70
   2  -1   2  255.67   18.20
   2  -1   2  293.17   18.10
  -2  -1  -2  257.17   18.30
   2   1   3 1393.76   86.99
   2   1   3 1321.47   85.09
   2   1   3 1178.28   85.79
   2  -1   3 1225.48   84.99
  -2  -1  -3 1144.09   84.89
  -2  -1  -3 1288.57   85.69
  -2   1  -4    0.90    0.90
   2   1   4    2.90    3.50
   2   1   4    1.20    0.80
  -2  -1  -4    0.90    0.90
   2  -1   4    1.40    0.70
  -2  -1  -4    1.80    0.50
   2   1   5   22.10    2.40
  -2   1  -5   18.70    2.80
   2  -1   5   21.30    2.40
  -2  -1  -5   18.20    1.80
  -2  -1  -5   21.40    3.00
  -2   1  -6  515.75   40.40
   2   1   6  595.24   39.00
  -2  -1  -6  550.44   39.90
  -2  -1  -6  555.14   38.10
   2  -1   6  563.04   38.90
   2  -1   6  568.04   38.90
   2   1   7  134.69   10.90
   2   1   7  147.89   10.50
   2   1   7  131.29   10.60
   2   1   7  116.59   10.30
  -2   1  -7  116.69   11.20
   2  -1   7  131.29   10.40
   2  -1   7  138.39   10.40
   2  -1   7  136.49   10.60
   2  -1   7  132.39   10.70
  -2  -1  -7  125.99   11.50
   2  -1   7  127.99   10.50
   2   1   8   58.29    5.90
   2   1   8   61.09    6.40
  -2   1  -8   54.09    7.10
   2   1   8   60.49    6.00
   2  -1   8   63.79    6.00
   2  -1   8   68.79    6.10
   2  -1   8   63.99    6.10
   2  -1   8   68.99    6.30
  -2  -1  -8   58.09    8.90
   2   1   9  113.29   13.10
   2   1   9  141.59   12.10
   2   1   9  146.29   11.60
   2   1   9  156.48   11.90
   2  -1   9  137.39   12.60
   2  -1   9  131.09   11.70
   2  -1   9  136.99   12.10
   2  -1   9  166.48   12.00
   2  -1   9  128.79   11.60
   2   1  10    0.70    1.40
   2   1  10    2.80    1.90
   2   1  10    0.30    1.50
   2   1  10    2.00    1.80
   2  -1  10   -2.00    1.40
   2  -1  10   -1.00    1.40
   2  -1  10   -2.80    1.20
   2  -1  10    1.20    1.70
   2  -1  10    2.00    1.90
   2   1  11  322.87   22.30
   2   1  11  273.37   22.10
   2   1  11  292.17   22.50
   2  -1  11  254.67   20.30
   2  -1  11  274.27   23.00
   2  -1  11  252.47   21.30
   2  -1  11  281.57   21.60
   2  -1  11  277.77   21.50
   2   1  12   80.59    7.40
   2   1  12   79.59    7.20
   2   1  12   77.89    7.30
   2   1  12   74.59    7.10
   2  -1  12   79.39    7.30
   2  -1  12   72.09    7.20
   2  -1  12   94.39    7.70
   2  -1  12   67.89    6.60
   2  -1  12   76.59    7.10
   2   1  13   37.30    4.10
   2   1  13   40.60    4.00
   2   1  13   32.70    3.80
   2  -1  13   32.50    3.70
   2  -1  13   37.10    4.10
   2  -1  13   36.00    3.90
   2  -1  13   38.00    4.30
   2   1  14    8.30    1.90
   2  -1  14    9.30    1.80
   2  -1  14   14.10    2.00
   2  -1  14   15.60    2.00
   2  -1  14   10.50    1.70
  -2   2  14   34.90    3.10
  -2   2  14   22.50    2.60
  -2  -2  14   30.80    3.10
  -2  -2  14   23.00    2.60
  -2  -2  14   32.10    2.80
  -2   2  13   17.80    3.00
  -2   2  13   16.30    2.50
  -2   2  13   14.80    2.40
  -2  -2  13   11.60    2.20
  -2  -2  13   16.70    2.40
  -2  -2  13   16.70    2.60
  -2  -2  13   18.80    2.40
  -2  -2  13   19.80    2.50
  -2   2  12   29.10    3.70
  -2   2  12   22.70    4.00
  -2   2  12   23.80    3.10
  -2   2  12   24.30    3.30
  -2  -2  12   23.00    3.10
  -2  -2  12   25.50    3.40
  -2  -2  12   26.10    3.90
  -2  -2  12   21.80    3.20
  -2  -2  12   21.00    3.30
  -2   2  11    8.30    2.40
  -2   2  11    7.70    2.20
  -2   2  11    7.80    2.30
  -2   2  11    8.10    2.10
  -2   2  11    8.40    2.80
  -2  -2  11    8.50    2.20
  -2  -2  11    9.20    2.50
  -2  -2  11   11.10    2.50
  -2  -2  11   10.90    2.70
  -2  -2  11    5.20    1.50
  -2  -2  11    4.00    2.80
  -2   2  10  127.19   10.30
  -2   2  10  115.59   10.80
  -2   2  10  110.29   10.90
  -2   2  10  120.59   10.00
  -2   2  10  126.09   10.40
  -2  -2  10  116.29   10.30
  -2  -2  10  115.99   10.50
  -2  -2  10  129.19   10.50
  -2  -2  10  121.39   10.00
  -2  -2  10  126.69   11.30
  -2  -2  10  123.59   10.30
  -2   2   9  132.29   11.10
  -2   2   9  129.79   11.30
  -2   2   9  131.19   12.00
  -2   2   9  128.39   12.20
  -2   2   9  152.18   11.70
  -2  -2   9  148.79   12.40
  -2  -2   9  145.29   11.30
  -2  -2   9  140.69   11.50
  -2  -2   9  133.99   11.40
  -2  -2   9  153.78   12.30
  -2  -2   9  149.09   11.50
  -2   2   8    1.60    1.40
  -2   2   8    1.10    1.80
  -2   2   8    0.60    1.40
   2  -2  -8    2.30    2.70
   2  -2  -8   -0.20    1.90
  -2  -2   8    0.80    1.30
  -2  -2   8    1.50    1.30
  -2  -2   8    1.10    1.30
  -2  -2   8    1.80    1.30
  -2  -2   8    2.20    1.40
  -2   2   7  453.55   34.10
  -2   2   7  494.95   33.90
  -2  -2   7  535.05   34.20
  -2  -2   7  435.66   33.30
   2  -2  -7  455.85   34.20
  -2  -2   7  481.15   33.60
  -2  -2   7  432.06   33.60
  -2  -2   7  508.55   34.80
   2  -2  -7  488.25   33.10
  -2   2   6    9.40    1.90
   2   2  -6    5.90    0.80
   2  -2  -6    8.10    2.10
  -2  -2   6    8.90    1.90
   2   2  -5    9.60    1.20
  -2   2   5   10.70    1.90
  -2  -2   5   11.90    2.00
   2  -2  -5   10.00    1.80
  -2   2   4  195.18   13.30
   2   2  -4  177.48   12.90
  -2  -2   4  190.98   13.40
   2  -2  -4  173.98   13.20
  -2  -2   4  179.68   14.10
  -2   2   3 2758.52  183.98
  -2   2   3 2780.42  183.98
  -2  -2   3 2619.54  184.58
   2   2  -2    0.60    0.40
   2   2  -2    1.10    0.70
  -2   2   2    1.00    1.70
  -2  -2   2    0.80    0.50
   2   2  -1  820.22   53.09
   2   2  -1  716.53   52.89
  -2   2   1  773.72   53.49
  -2  -2   1  799.42   52.89
   2   2   0    1.70    0.90
   2   2   0    0.00    2.80
  -2   2   0   -0.90    1.90
   2   2   0    0.90    0.60
  -2  -2   0    1.50    0.60
  -2  -2   0    0.80    0.90
  -2   2  -1    5.40    2.80
   2   2   1    4.90    0.90
   2   2   1    3.90    1.30
   2   2   1    1.80    2.80
  -2  -2  -1    2.50    0.70
   2  -2   1    2.70    0.60
  -2  -2  -1    2.80    1.10
  -2   2  -2  557.54   39.30
   2   2   2  512.65   38.00
   2   2   2  508.65   38.60
   2   2   2  599.54   39.70
   2  -2   2  617.94   37.70
   2  -2   2  574.54   37.90
  -2  -2  -2  511.15   38.00
  -2  -2  -2  575.64   38.50
   2   2   3  856.41   61.19
  -2   2  -3  911.41   61.89
   2   2   3  966.00   62.29
   2  -2   3  895.21   60.19
  -2  -2  -3  780.32   60.19
  -2  -2  -3  927.91   60.89
   2  -2   3  884.11   60.39
   2   2   4    2.10    4.40
  -2   2  -4    3.80    1.40
   2  -2   4    4.10    1.00
  -2  -2  -4    3.30    1.40
   2  -2   4    4.60    1.10
  -2   2  -5   29.90    3.80
   2  -2   5   33.60    3.30
   2   2   6  304.97   22.00
  -2   2  -6  262.07   20.70
   2  -2   6  258.77   19.70
  -2  -2  -6  285.27   21.70
   2   2   7   92.79    8.00
  -2   2  -7   86.69    8.70
   2   2   7   83.79    7.70
   2  -2   7   94.49    8.00
   2  -2   7   92.89    9.30
   2  -2   7   84.39    7.60
   2  -2   7   91.29    7.80
   2  -2   7   91.39    7.60
  -2  -2  -7   96.99    8.90
   2  -2   7   92.09    8.00
   2   2   8   14.50    3.00
   2   2   8   12.40    2.70
  -2   2  -8    8.80    3.30
   2   2   8   10.90    2.50
   2  -2   8   12.40    2.70
   2  -2   8   11.10    2.60
   2  -2   8   13.00    2.70
   2  -2   8   12.10    2.70
  -2  -2  -8   11.90    3.90
   2  -2   8   12.00    2.40
   2   2   9   13.50    3.10
   2   2   9   14.60    3.30
   2   2   9    8.80    3.90
   2   2   9   14.20    2.90
   2   2   9   10.30    2.70
   2  -2   9   13.40    2.90
   2  -2   9   12.70    2.90
   2  -2   9   12.20    2.90
   2  -2   9   14.70    3.20
   2  -2   9   14.00    3.10
   2   2  10  209.18   17.60
   2   2  10  232.08   17.80
   2   2  10  236.98   17.90
   2   2  10  244.18   18.40
   2  -2  10  230.68   17.60
   2  -2  10  246.98   18.10
   2  -2  10  224.68   18.10
   2  -2  10  241.68   17.90
   2  -2  10  240.98   18.00
   2  -2  10  207.08   17.80
   2   2  11  164.48   13.30
   2   2  11  174.48   13.70
   2   2  11  170.78   13.30
   2   2  11  147.19   12.90
   2  -2  11  158.18   13.10
   2  -2  11  160.08   12.90
   2  -2  11  157.28   13.30
   2  -2  11  177.48   13.60
   2  -2  11  173.18   13.50
   2   2  12   36.00    4.20
   2   2  12   30.00    4.00
   2   2  12   25.60    3.40
   2   2  12   29.40    3.80
   2  -2  12   27.80    4.10
   2  -2  12   28.90    3.90
   2  -2  12   22.50    3.20
   2  -2  12   27.30    3.50
   2  -2  12   25.30    3.60
   2   2  13    9.70    1.80
   2   2  13    9.30    2.10
   2   2  13    7.30    1.80
   2  -2  13    4.70    1.60
   2  -2  13    9.10    1.80
   2  -2  13    7.90    1.90
   2  -2  13    8.50    2.00
   2   2  14    5.00    1.00
   2   2  14    6.30    1.30
   2   2  14    4.80    1.10
   2  -2  14    1.90    0.90
   2  -2  14    3.00    1.00
   2  -2  14    5.20    1.20
   2  -2  14    4.30    1.20
  -2   3  14    3.10    1.30
  -2   3  14    1.30    0.70
  -2  -3  14    0.80    0.60
  -2  -3  14    2.10    0.80
  -2  -3  14    1.00    0.80
  -2   3  13   14.70    2.30
  -2   3  13   19.00    3.10
  -2   3  13   19.30    2.60
  -2  -3  13   16.20    2.40
  -2  -3  13   22.70    2.90
  -2  -3  13   18.60    2.50
  -2  -3  13   22.90    2.60
  -2   3  12   57.29    5.40
  -2   3  12   61.19    6.10
  -2   3  12   49.50    5.20
  -2  -3  12   55.29    5.40
  -2  -3  12   62.59    5.40
  -2  -3  12   56.89    5.40
  -2  -3  12   48.60    5.10
  -2  -3  12   44.60    5.80
  -2   3  11   15.40    2.70
  -2   3  11    7.10    2.50
  -2   3  11   11.90    3.00
  -2   3  11   13.90    2.80
  -2  -3  11   14.00    2.80
  -2  -3  11   10.00    2.40
  -2  -3  11   10.70    2.70
  -2  -3  11    8.60    2.10
  -2  -3  11   12.70    2.50
  -2   3  10   41.00    5.60
  -2   3  10   46.00    5.30
  -2   3  10   44.10    5.90
  -2   3  10   43.40    5.00
  -2  -3  10   47.30    5.20
  -2  -3  10   45.70    4.90
  -2  -3  10   37.90    5.80
  -2  -3  10   47.40    5.00
  -2  -3  10   42.10    5.30
  -2  -3  10   45.40    5.10
  -2   3   9  137.79   12.10
  -2   3   9  133.09   12.20
  -2   3   9  144.89   11.70
  -2   3   9  136.79   11.40
  -2   3   9  131.99   11.10
  -2  -3   9  142.39   11.60
  -2  -3   9  141.59   12.10
  -2  -3   9  141.29   11.50
  -2  -3   9  140.09   11.40
  -2  -3   9  145.79   11.80
  -2  -3   9  135.69   11.20
  -2   3   8    4.30    1.90
  -2   3   8    7.90    1.90
  -2   3   8    7.00    2.40
  -2   3   8    8.00    2.30
  -2   3   8    8.10    2.50
   2   3  -8    7.60    4.00
  -2  -3   8    8.70    2.20
  -2  -3   8    6.60    2.00
  -2  -3   8    7.40    2.30
  -2  -3   8    8.50    2.00
  -2  -3   8    5.70    2.00
  -2   3   7  155.68   11.50
  -2   3   7  122.29   11.20
  -2   3   7  123.69   11.80
  -2  -3   7  142.79   10.90
  -2  -3   7  144.29   11.30
  -2  -3   7  144.29   10.90
  -2  -3   7  132.29   10.60
   2  -3  -7  128.59   11.00
  -2  -3   7  129.89   10.80
   2  -3  -6   22.80    3.00
  -2  -3   6   25.50    3.20
   2   3  -5   95.99    8.20
  -2  -3   5  137.89    9.40
   2  -3  -5  122.39    8.90
   2   3  -4 1511.55  118.99
  -2  -3   4 1785.02  120.79
   2  -3  -4 1764.32  119.19
  -2  -3   4 1937.41  119.79
  -2  -3   4 1811.12  119.19
  -2   3   3  493.65   35.50
   2   3  -3  443.66   33.90
   2  -3  -3  544.25   33.70
   2   3  -2   91.79   11.00
  -2   3   2   98.39    7.50
   2   3  -2  116.69    8.30
  -2   3   2  109.09    9.00
   2   3  -2   92.89    7.70
  -2  -3   2  118.59    7.80
   2   3  -1  578.74   36.90
   2   3  -1  510.45   37.90
   2   3  -1  478.65   36.40
  -2   3   1  529.85   36.20
  -2   3   1  548.25   37.60
  -2  -3   1  538.95   36.40
  -2   3   0 2131.59  136.89
   2   3   0 1963.70  137.09
   2   3   0 2088.19  136.09
  -2  -3   0 1844.32  135.69
   2   3   1   62.79    5.30
   2   3   1   72.29    7.70
   2   3   1   69.39    5.90
  -2  -3  -1   64.59    5.30
  -2  -3  -1   78.59    5.80
   2  -3   1   67.89    5.40
  -2   3  -2  487.75   34.70
   2   3   2  432.06   33.80
   2   3   2  483.65   34.50
  -2  -3  -2  535.55   33.50
   2  -3   2  476.75   33.00
  -2  -3  -2  432.96   32.90
   2  -3   2  492.75   32.60
  -2   3  -3   24.10    7.10
   2   3   3   19.20    5.00
   2  -3   3   18.50    1.50
   2  -3   3   18.20    2.00
   2  -3   3   15.40    1.50
  -2  -3  -3   17.10    2.50
   2  -3   3   17.00    1.90
   2   3   4    7.60    4.40
  -2   3  -4   14.40   11.10
   2  -3   4   10.80    1.70
  -2  -3  -4   11.40    2.40
   2   3   5  754.82   51.59
  -2   3  -5  676.93   49.50
  -2  -3  -5  742.33   49.70
   2  -3   5  649.43   49.10
   2  -3   5  719.33   48.70
  -2   3  -6  258.67   21.50
   2   3   6  309.97   23.80
   2  -3   6  274.37   20.70
  -2  -3  -6  301.17   21.90
   2  -3   6  291.07   20.70
   2  -3   6  295.57   20.80
   2   3   7  152.28   17.20
   2   3   7  130.69   10.70
  -2   3  -7  126.79   11.60
   2   3   7  117.79   10.30
   2  -3   7  135.39   10.30
   2  -3   7  130.19   10.60
   2  -3   7  106.09   10.20
  -2  -3  -7  133.09   11.70
   2  -3   7  137.69   10.40
   2  -3   7  128.89   10.40
   2  -3   7  134.49   10.50
   2   3   8   -0.10    1.40
   2   3   8   -0.50    1.30
   2   3   8    0.10    1.20
   2  -3   8   -0.30    1.40
   2  -3   8   -0.50    1.50
   2  -3   8   -0.30    1.40
   2  -3   8   -1.50    0.90
   2  -3   8   -0.90    1.10
  -2  -3  -8    5.40    3.50
   2  -3   8    0.60    1.70
   2   3   9   -1.00    1.40
   2   3   9   -1.70    1.70
   2   3   9    0.10    1.50
   2   3   9    1.80    1.80
   2   3   9    0.30    1.70
   2  -3   9    0.80    2.00
   2  -3   9    0.00    1.80
   2  -3   9    0.80    1.60
   2  -3   9    0.80    1.50
   2  -3   9    0.30    1.60
   2   3  10   17.60    3.40
   2   3  10   16.30    3.70
   2   3  10   14.20    3.10
   2   3  10   18.00    3.70
   2   3  10   15.10    3.20
   2  -3  10   12.80    2.80
   2  -3  10   14.40    3.20
   2  -3  10   16.90    3.10
   2  -3  10   15.40    3.30
   2  -3  10   14.80    3.30
   2  -3  10   17.20    3.50
   2   3  11    3.60    1.90
   2   3  11    2.50    1.90
   2   3  11    2.20    1.90
   2  -3  11    1.60    1.70
   2  -3  11    3.30    1.90
   2  -3  11    0.60    2.00
   2  -3  11    1.40    1.50
   2  -3  11    2.60    1.80
   2   3  12    1.20    1.60
   2   3  12    0.70    1.50
   2   3  12    1.20    1.50
   2   3  12   -0.40    1.30
   2  -3  12   -0.50    1.60
   2  -3  12   -0.40    1.20
   2  -3  12    0.10    1.20
   2  -3  12   -0.80    1.30
   2  -3  12    1.90    1.50
   2   3  13    6.00    1.60
   2   3  13    8.60    1.90
   2   3  13    4.70    1.50
   2  -3  13    2.10    1.10
   2  -3  13    3.50    1.30
   2  -3  13    4.00    1.60
   2  -3  13    5.50    1.50
   2  -3  13    7.00    1.70
  -2   4  13    3.40    1.90
  -2   4  13    5.80    1.40
  -2  -4  13    3.80    1.30
  -2  -4  13    5.20    1.50
  -2  -4  13    3.90    1.30
  -2  -4  13    8.40    1.60
  -2   4  12    2.90    2.00
  -2   4  12    5.50    1.70
  -2   4  12    2.40    1.20
  -2  -4  12    4.20    1.60
  -2  -4  12    2.10    1.20
  -2  -4  12    4.00    1.50
  -2  -4  12    5.50    1.70
  -2   4  11   71.39    6.70
  -2   4  11   81.39    7.40
  -2   4  11   72.59    7.50
  -2   4  11   62.19    6.20
  -2  -4  11   73.59    6.80
  -2  -4  11   67.99    6.40
  -2  -4  11   70.79    6.50
  -2  -4  11   71.69    6.60
  -2  -4  11   55.99    6.20
  -2   4  10   62.29    6.30
  -2   4  10   72.89    7.60
  -2   4  10   78.19    8.00
  -2   4  10   73.39    7.10
  -2   4  10   66.99    6.60
  -2  -4  10   76.89    8.00
  -2  -4  10   77.99    7.00
  -2  -4  10   70.49    6.80
  -2  -4  10   72.29    6.90
  -2  -4  10   68.59    8.00
  -2  -4  10   74.39    6.80
  -2   4   9    0.80    1.90
  -2   4   9    5.40    2.30
  -2   4   9    2.70    1.70
  -2   4   9    5.40    2.20
  -2   4   9    5.70    2.50
  -2  -4   9    3.40    2.20
  -2  -4   9    5.60    2.00
  -2  -4   9    3.40    2.00
  -2  -4   9    3.60    1.90
  -2  -4   9    5.40    1.90
  -2  -4   9    1.80    2.30
  -2   4   8    4.30    2.90
  -2   4   8    5.90    2.40
  -2   4   8    8.00    2.00
  -2   4   8    8.20    2.20
  -2  -4   8    7.20    2.60
  -2  -4   8    8.60    2.30
  -2  -4   8    5.80    1.80
  -2  -4   8    4.60    1.90
  -2  -4   8    5.70    2.50
   2  -4  -8    4.50    1.80
  -2  -4   8    2.70    1.90
  -2   4   7  718.33   46.80
  -2   4   7  646.64   47.00
  -2   4   7  586.84   47.00
  -2   4   7  692.83   48.60
  -2  -4   7  691.23   46.50
  -2  -4   7  674.53   46.90
  -2  -4   7  696.93   46.40
  -2  -4   7  611.54   46.10
  -2  -4   7  647.24   46.40
  -2   4   6   59.39    5.80
  -2   4   6   55.69    5.80
  -2   4   6   57.39    5.30
  -2  -4   6   46.30    5.00
  -2  -4   6   57.89    5.70
   2  -4  -6   57.59    5.00
  -2  -4   6   57.79    5.40
  -2  -4   6   53.19    5.30
  -2  -4   6   58.49    5.40
  -2   4   5  837.22   55.19
  -2  -4   5  754.32   57.99
   2  -4  -5  785.32   53.99
  -2  -4   5  773.42   54.69
  -2   4   4  451.35   33.60
   2  -4  -4  446.56   32.10
  -2  -4   4  504.55   32.50
  -2  -4   4  460.65   32.80
   2   4  -3   81.09   13.30
  -2   4   3   73.09    5.60
  -2  -4   3   69.69    5.90
   2   4  -2    5.70    7.00
   2   4  -2   -0.20    0.40
  -2   4   2   -1.70    3.30
  -2  -4   2    0.40    0.60
  -2  -4   2   -0.70    0.40
   2   4  -1  332.97   25.40
  -2   4   1  367.36   24.80
  -2   4   1  330.97   22.80
   2   4  -1  294.87   22.80
   2  -4  -1  317.37   22.80
  -2  -4   1  340.97   23.00
   2   4   0  356.06   23.20
   2   4   0  279.27   22.30
  -2   4   0  303.47   24.00
   2   4   0  327.57   24.60
  -2   4   0  337.57   22.30
  -2  -4   0  306.87   22.40
   2  -4   0  317.17   22.40
   2   4   1  159.78   14.50
  -2   4  -1  165.88   14.50
   2   4   1  163.68   13.10
   2  -4   1  155.68   12.00
  -2  -4  -1  175.28   12.50
   2   4   2   56.49    8.10
  -2   4  -2   52.89    9.20
   2  -4   2   60.89    4.70
  -2  -4  -2   59.59    5.40
  -2   4  -3  674.23   49.20
   2   4   3  688.23   48.60
   2  -4   3  578.24   45.70
   2  -4   3  657.73   46.00
  -2  -4  -3  771.72   47.10
   2   4   4  157.18   14.70
  -2   4  -4  120.59   18.50
  -2  -4  -4  158.78   11.90
   2  -4   4  144.39   10.90
   2  -4   4  143.29   11.20
   2  -4   4  140.99   11.10
   2   4   5   84.49   11.70
   2  -4   5   89.19    7.60
   2  -4   5   86.99    7.50
   2  -4   5   92.19    7.40
  -2  -4  -5   98.89    8.50
   2   4   6  388.16   28.10
  -2   4  -6  336.57   28.30
   2   4   6  409.66   31.40
   2   4   6  349.37   27.50
   2  -4   6  407.86   27.70
   2  -4   6  409.36   27.60
   2  -4   6  319.77   27.40
   2  -4   6  379.86   27.80
   2  -4   6  406.16   27.70
  -2  -4  -6  448.26   29.10
   2  -4   6  394.96   27.60
   2   4   7  119.19   10.10
  -2   4  -7  104.89   10.70
   2   4   7  108.79   13.50
   2   4   7  105.89    9.60
   2   4   7  120.89   10.30
   2  -4   7  103.29    9.50
   2  -4   7  127.69    9.90
   2  -4   7  116.99    9.90
   2  -4   7  113.79    9.70
   2  -4   7  118.79    9.60
  -2  -4  -7  124.29   11.30
   2  -4   7  117.49    9.70
   2  -4   7  127.99    9.90
  -2   4  -8  143.69   13.00
   2   4   8  135.49   13.50
   2   4   8  179.18   15.00
   2   4   8  176.88   15.10
   2  -4   8  153.48   13.50
   2  -4   8  178.88   13.60
   2  -4   8  205.68   14.80
   2  -4   8  181.58   13.40
   2  -4   8  190.08   13.70
   2  -4   8  165.68   13.50
   2   4   9   19.90    3.70
   2   4   9   19.40    3.70
   2   4   9   16.80    3.30
   2   4   9   23.10    4.30
   2   4   9   24.00    4.40
   2  -4   9   27.40    4.00
   2  -4   9   21.40    3.90
   2  -4   9   20.10    3.70
   2  -4   9   19.50    3.40
   2  -4   9   16.20    3.30
   2   4  10   40.80    5.00
   2   4  10   39.70    4.90
   2   4  10   38.20    5.00
   2  -4  10   40.30    4.90
   2  -4  10   38.90    4.70
   2  -4  10   39.70    4.60
   2  -4  10   36.30    4.90
   2  -4  10   38.70    4.70
   2   4  11   44.10    4.90
   2   4  11   43.70    4.80
   2   4  11   41.40    4.80
   2  -4  11   39.70    4.50
   2  -4  11   41.60    5.00
   2  -4  11   32.80    4.30
   2  -4  11   39.80    4.50
   2  -4  11   38.30    4.60
   2   4  12   72.59    6.50
   2   4  12   65.49    6.20
   2   4  12   69.19    6.50
   2  -4  12   59.09    6.10
   2  -4  12   78.09    6.70
   2  -4  12   66.89    6.30
   2  -4  12   68.89    6.20
   2   4  13  141.39    9.60
   2   4  13  101.79    9.30
   2  -4  13  114.69    9.20
   2  -4  13  118.59    9.40
   2  -4  13  137.79    9.50
   2  -4  13  119.29    9.30
  -2   5  13   21.00    3.00
  -2   5  13   18.20    2.50
  -2  -5  13   23.40    2.70
  -2  -5  13   25.50    2.50
  -2  -5  13   18.80    2.40
  -2  -5  13   16.60    2.40
  -2   5  12    5.40    1.50
  -2   5  12    9.70    2.50
  -2   5  12    4.90    2.30
  -2  -5  12    6.80    2.00
  -2  -5  12    6.50    1.90
  -2  -5  12   12.60    2.30
  -2  -5  12    9.10    1.90
  -2   5  11  162.18   12.20
  -2   5  11  157.28   12.70
  -2   5  11  154.28   13.00
  -2   5  11  132.59   11.50
  -2  -5  11  152.28   11.90
  -2  -5  11  150.18   11.90
  -2  -5  11  156.68   12.00
  -2  -5  11  151.38   12.20
  -2   5  10  194.48   15.00
  -2   5  10  207.88   16.30
  -2   5  10  199.88   15.60
  -2   5  10  211.98   16.60
  -2   5  10  177.48   14.90
  -2  -5  10  199.38   15.30
  -2  -5  10  197.18   15.30
  -2  -5  10  205.48   15.50
  -2  -5  10  199.48   15.60
  -2  -5  10  196.68   16.50
  -2   5   9   53.79    6.70
  -2   5   9   58.19    6.60
  -2   5   9   54.39    5.60
  -2   5   9   57.09    6.10
  -2   5   9   47.60    5.40
  -2  -5   9   52.79    6.60
  -2  -5   9   57.59    5.80
  -2  -5   9   57.29    5.70
  -2  -5   9   57.29    6.00
  -2  -5   9   55.89    5.70
  -2   5   8   59.19    6.90
  -2   5   8   50.09    6.80
  -2   5   8   62.29    6.10
  -2   5   8   59.19    7.10
  -2   5   8   72.09    6.90
  -2  -5   8   65.19    7.00
  -2  -5   8   61.89    6.10
  -2  -5   8   71.19    6.50
  -2  -5   8   56.69    5.90
  -2  -5   8   73.19    6.30
  -2   5   7   19.40    3.90
  -2   5   7   23.80    3.10
  -2   5   7   15.70    3.50
  -2   5   7   24.00    4.10
  -2  -5   7   21.40    3.20
  -2  -5   7   22.20    3.40
  -2  -5   7   21.80    3.40
  -2  -5   7   19.20    3.60
  -2  -5   7   20.70    3.00
  -2   5   6  395.66   31.00
  -2   5   6  420.06   30.90
  -2   5   6  421.66   30.20
  -2  -5   6  465.35   30.50
  -2  -5   6  385.66   29.90
  -2  -5   6  421.16   30.10
  -2  -5   6  427.26   30.70
  -2  -5   6  444.66   30.20
  -2   5   5  440.56   35.30
  -2   5   5  467.35   34.50
  -2   5   5  525.75   36.50
  -2  -5   5  497.95   34.90
  -2  -5   5  507.65   34.80
  -2  -5   5  518.45   34.70
  -2   5   4  344.47   26.20
  -2  -5   4  336.67   24.40
   2   5  -3  463.85   39.60
  -2   5   3  519.85   36.70
   2   5  -2  517.75   42.30
  -2   5   2  585.44   40.60
   2   5  -1 1373.26   91.69
   2  -5  -1 1249.68   88.59
  -2   5   0  139.09   12.90
   2   5   0  136.89   13.90
   2  -5   0  127.19    9.80
  -2   5  -1    6.00    5.90
   2   5   1    7.90    5.60
  -2  -5  -1   13.80    2.30
   2  -5   1   13.20    1.90
  -2   5  -2   93.29   12.30
   2  -5   2   87.69    7.10
   2  -5   2   77.79    6.90
   2  -5   2   86.79    7.10
  -2  -5  -2  100.79    7.80
  -2   5  -3    9.50   10.30
   2  -5   3    7.50    1.50
  -2  -5  -3    9.50    2.20
   2  -5   3    7.80    1.80
   2  -5   3    8.00    1.80
   2   5   4  638.54   48.20
  -2   5  -4  569.04   52.09
   2  -5   4  607.64   45.00
   2  -5   4  672.13   44.90
  -2  -5  -4  729.33   46.10
   2  -5   4  617.14   45.10
   2   5   5  525.75   37.70
   2   5   5  571.34   41.30
   2   5   5  473.35   36.60
   2  -5   5  509.15   36.80
   2  -5   5  526.05   37.20
   2  -5   5  506.75   37.10
  -2  -5  -5  603.44   38.30
   2  -5   5  513.75   37.00
   2   5   6    1.70    1.50
   2   5   6    9.90    8.50
  -2   5  -6    2.50    2.00
   2   5   6    2.20    1.30
  -2  -5  -6    2.60    2.20
   2  -5   6    3.10    1.90
   2  -5   6    2.40    1.70
   2  -5   6    3.30    1.60
   2  -5   6    2.60    1.40
   2  -5   6    2.10    1.10
   2  -5   6    1.90    1.40
   2  -5   6    3.60    1.40
   2   5   7    1.00    1.40
   2   5   7    9.90    9.40
  -2   5  -7    0.90    1.40
   2   5   7    1.00    1.60
   2   5   7    1.40    1.50
   2   5   7   -0.20    2.00
   2   5   7    1.30    1.30
   2  -5   7    1.20    1.50
  -2  -5  -7   -1.80    2.90
   2  -5   7    2.00    1.50
   2  -5   7    0.70    1.30
   2  -5   7    3.40    1.80
   2  -5   7    3.20    1.50
   2  -5   7    0.40    1.60
   2  -5   7    1.40    1.40
   2   5   8   73.39    7.90
   2   5   8   81.69    7.70
   2   5   8   70.59    7.30
   2  -5   8   77.19    7.40
   2  -5   8   89.69    7.70
   2  -5   8   85.49    7.50
   2  -5   8   66.79    7.30
   2  -5   8   80.89    7.30
   2  -5   8   78.69    7.60
   2  -5   8   71.29    7.20
   2   5   9    9.30    3.00
   2   5   9   13.70    3.60
   2   5   9   13.20    2.90
   2   5   9    8.70    2.30
   2  -5   9   10.30    2.50
   2  -5   9   10.00    2.80
   2  -5   9    9.40    2.80
   2  -5   9    9.40    2.50
   2  -5   9   11.20    2.70
   2   5  10   13.80    2.80
   2   5  10   17.30    3.40
   2   5  10   13.40    3.20
   2  -5  10   17.70    3.30
   2  -5  10   13.60    2.80
   2  -5  10    8.70    2.40
   2  -5  10   12.80    2.70
   2  -5  10   14.10    2.70
   2   5  11   62.59    6.30
   2   5  11   65.79    6.30
   2   5  11   66.99    6.30
   2  -5  11   57.79    5.90
   2  -5  11   63.99    6.10
   2  -5  11   66.39    6.10
   2  -5  11   49.90    5.80
   2  -5  11   66.89    6.30
   2   5  12   16.60    2.60
   2   5  12   19.10    2.60
   2   5  12   15.50    2.70
   2  -5  12   14.90    2.30
   2  -5  12   17.70    2.50
   2  -5  12   17.80    2.70
   2  -5  12    9.50    2.00
   2  -5  12   13.10    2.40
   2   5  13   -0.10    0.90
   2   5  13    0.30    1.00
   2  -5  13   -0.30    1.00
   2  -5  13    0.20    0.90
   2  -5  13    0.00    0.70
  -2   6  13    1.10    0.90
  -2   6  13    0.10    0.90
  -2  -6  13    1.00    0.60
  -2  -6  13    2.00    0.70
  -2  -6  13    2.00    0.90
  -2   6  12   84.09    6.90
  -2   6  12   70.29    6.10
  -2  -6  12   69.69    6.10
  -2  -6  12   70.39    6.00
  -2  -6  12   83.89    6.20
  -2  -6  12   64.69    6.20
  -2   6  11   82.29    7.90
  -2   6  11   86.29    7.40
  -2   6  11   93.49    8.50
  -2  -6  11   90.59    7.30
  -2  -6  11   77.39    7.30
  -2  -6  11   86.09    7.30
  -2  -6  11   77.89    7.20
  -2   6  10   43.20    4.60
  -2   6  10   48.50    5.20
  -2   6  10   37.40    6.00
  -2   6  10   53.19    6.00
  -2   6  10   51.69    6.20
  -2  -6  10   46.20    4.90
  -2  -6  10   49.70    5.00
  -2  -6  10   46.10    5.10
  -2  -6  10   42.10    4.70
  -2   6   9  111.49   10.70
  -2   6   9  120.49   10.10
  -2   6   9  105.89    9.30
  -2   6   9  112.89   10.40
  -2  -6   9  108.69    9.50
  -2  -6   9  105.29    9.70
  -2  -6   9  121.29    9.70
  -2  -6   9  120.39    9.60
  -2  -6   9  110.49   10.70
  -2   6   8    7.20    2.40
  -2   6   8    5.80    2.40
  -2   6   8    3.30    1.60
  -2   6   8    2.60    2.00
  -2  -6   8    2.30    2.00
  -2  -6   8    0.40    1.40
  -2  -6   8    2.10    1.50
  -2  -6   8    2.90    1.70
  -2  -6   8    1.10    1.60
  -2   6   7  136.49   11.10
  -2   6   7  114.19   11.30
  -2   6   7  124.09   10.40
  -2   6   7  124.59   11.20
  -2  -6   7  130.69   11.70
  -2  -6   7  112.49   11.00
  -2  -6   7  145.19   10.70
  -2  -6   7  124.99   11.60
  -2  -6   7  141.19   10.90
  -2  -6   7  116.69   10.30
  -2   6   6  138.89   12.30
  -2   6   6  146.99   11.50
  -2   6   6  130.69   12.20
  -2   6   6  161.58   15.50
  -2  -6   6  155.88   11.60
  -2  -6   6  154.78   11.50
  -2  -6   6  144.99   12.00
  -2  -6   6  128.49   11.20
  -2  -6   6  147.69   11.80
  -2   6   5  145.19   13.30
  -2   6   5  158.18   12.60
  -2   6   5  165.18   17.20
  -2  -6   5  150.98   12.40
  -2  -6   5  172.98   12.70
  -2  -6   5  174.38   12.60
  -2  -6   5  179.68   13.00
  -2  -6   5  157.88   13.00
  -2   6   4   11.80    2.70
  -2   6   4   11.00    2.20
  -2   6   4    8.60    6.50
  -2  -6   4   14.80    2.50
  -2  -6   4   15.90    2.80
  -2   6   3   54.79    9.10
   2   6  -2   34.20   14.90
  -2   6   2   55.19    8.60
   2   6  -1  299.67   27.10
  -2   6   1  353.06   26.70
   2  -6  -1  294.47   21.70
  -2   6   0   -4.70    5.60
   2  -6   0    0.30    1.00
   2  -6   0    0.90    0.90
  -2   6  -1   -1.40    7.10
   2   6   1   -1.40    7.20
   2  -6   1    2.40    1.10
   2  -6   1    1.60    0.90
   2   6   2   -8.80    6.30
  -2   6  -2   -2.10   10.20
   2  -6   2    1.40    1.00
  -2  -6  -2    0.90    1.30
   2  -6   2    0.60    1.00
   2   6   3  107.99   13.60
   2  -6   3  109.79    9.00
   2  -6   3  113.49    8.70
   2  -6   3   99.99    8.90
  -2  -6  -3  120.09   10.00
   2   6   4  173.08   18.00
   2   6   4  148.69   12.00
   2   6   4  136.19   10.90
   2  -6   4  150.08   11.60
   2  -6   4  155.18   12.20
   2  -6   4  146.39   11.70
   2  -6   4  135.99   11.20
  -2  -6  -4  157.78   12.50
   2   6   5    7.30    9.50
   2   6   5   -0.30    0.90
   2   6   5    0.70    1.10
   2   6   5    2.00    1.20
   2  -6   5    0.30    1.40
   2  -6   5   -0.30    0.80
  -2  -6  -5    0.50    1.50
   2  -6   5    4.80    1.70
   2  -6   5   -0.50    0.90
  -2  -6  -5    1.80    1.80
   2  -6   5   -0.40    1.00
   2   6   6  291.77   23.70
   2   6   6  327.37   30.70
   2   6   6  337.97   24.50
   2   6   6  328.57   23.10
   2   6   6  323.57   23.20
   2  -6   6  317.87   23.70
  -2  -6  -6  378.66   25.60
   2  -6   6  347.77   23.90
  -2  -6  -6  296.47   23.30
   2  -6   6  338.47   23.90
   2  -6   6  329.77   24.10
   2  -6   6  305.77   24.40
   2  -6   6  289.47   23.50
   2  -6   6  329.97   24.00
   2   6   7   61.99    6.60
   2   6   7   55.59    6.40
   2   6   7   55.09    6.70
   2   6   7   53.39   14.40
   2   6   7   49.90    5.90
   2   6   7   57.49    6.10
   2  -6   7   59.09    6.20
   2  -6   7   62.69    6.00
   2  -6   7   58.59    6.10
   2  -6   7   54.29    7.50
   2  -6   7   64.49    6.30
   2  -6   7   60.29    6.00
   2  -6   7   64.79    6.40
  -2  -6  -7   49.20    5.60
   2   6   8    6.60    2.60
   2   6   8    8.30    2.40
   2   6   8    3.00    2.20
   2  -6   8    5.10    2.10
   2  -6   8    3.80    2.10
   2  -6   8    7.30    2.50
   2  -6   8    7.50    2.10
   2  -6   8    6.80    2.50
   2  -6   8    6.60    2.10
   2  -6   8    4.90    2.00
   2   6   9   14.10    3.60
   2   6   9   12.90    2.90
   2   6   9   15.00    3.20
   2  -6   9    9.10    2.50
   2  -6   9   12.00    3.70
   2  -6   9   16.40    3.80
   2  -6   9   11.00    2.60
   2   6  10  322.27   23.80
   2   6  10  350.46   24.20
   2   6  10  335.07   24.10
   2  -6  10  343.57   23.90
   2  -6  10  293.67   23.60
   2  -6  10  324.57   23.60
   2  -6  10  313.47   23.60
   2  -6  10  303.17   23.50
   2   6  12  184.58   14.10
   2   6  12  218.68   14.30
   2   6  12  186.38   14.10
   2  -6  12  212.38   14.20
   2  -6  12  177.68   13.90
   2  -6  12  154.98   14.50
   2  -6  12  196.88   14.10
  -2   7  12   88.79    6.80
  -2   7  12   83.89    6.50
  -2  -7  12   64.39    6.10
  -2  -7  12   83.09    6.50
  -2   7  11   46.00    4.70
  -2   7  11   67.29    6.00
  -2   7  11   59.09    5.40
  -2  -7  11   55.29    5.10
  -2  -7  11   66.29    5.20
  -2  -7  11   58.79    5.40
  -2  -7  11   53.49    5.10
  -2   7  10    4.10    1.40
  -2   7  10    1.60    1.70
  -2   7  10    2.80    2.00
  -2   7  10    4.40    2.00
  -2  -7  10    3.50    1.50
  -2  -7  10    4.10    1.70
  -2  -7  10    2.80    1.50
  -2  -7  10    3.10    1.60
  -2   7   9    8.00    2.50
  -2   7   9    6.00    2.50
  -2   7   9    7.80    2.70
  -2   7   9    5.60    1.80
  -2  -7   9    8.40    2.00
  -2  -7   9    5.80    1.90
  -2  -7   9    7.80    2.00
  -2  -7   9    7.40    2.20
  -2   7   8  479.55   33.20
  -2   7   8  434.26   32.40
  -2   7   8  432.46   33.50
  -2   7   8  448.66   33.80
  -2  -7   8  442.56   32.50
  -2  -7   8  464.75   33.00
  -2  -7   8  464.85   32.60
  -2  -7   8  486.35   32.60
  -2  -7   8  435.26   33.70
  -2   7   7  462.75   32.90
  -2   7   7  426.26   33.10
  -2   7   7  430.56   32.20
  -2   7   7  424.76   33.30
  -2  -7   7  483.75   32.20
  -2  -7   7  476.35   32.40
  -2  -7   7  472.35   32.80
  -2  -7   7  452.85   33.30
  -2  -7   7  420.76   32.10
  -2   7   6   36.50    4.30
  -2   7   6   27.00    4.90
  -2   7   6   22.50   11.30
  -2   7   6   37.80    4.30
  -2   7   6   35.60    5.00
  -2  -7   6   33.60    4.10
  -2  -7   6   34.90    4.70
  -2  -7   6   35.70    5.70
  -2  -7   6   38.70    4.50
  -2  -7   6   41.20    4.60
  -2   7   5    3.40    1.90
  -2   7   5    5.10    1.60
  -2   7   5    7.40    1.90
  -2   7   5    0.00    9.60
  -2  -7   5    8.30    2.10
  -2  -7   5    5.90    1.90
  -2  -7   5    7.80    1.90
  -2  -7   5    8.90    2.50
  -2   7   4  159.78   14.60
  -2   7   4  179.78   14.00
  -2   7   4  195.18   20.20
  -2   7   4  177.58   13.40
  -2  -7   4  189.78   14.00
  -2  -7   4  206.58   14.50
  -2  -7   4  184.38   14.50
  -2   7   3   93.09    8.30
  -2   7   3   77.49   13.60
  -2   7   3   86.89    6.90
  -2   7   3   86.79    7.40
   2  -7  -3   69.19    7.40
  -2  -7   3   93.79    7.50
  -2  -7   3   96.09    7.90
  -2   7   2   21.70    2.70
   2   7  -2    2.00   16.00
  -2   7   2   32.20    9.30
  -2  -7   2   19.30    3.00
   2  -7  -2   16.50    3.10
  -2  -7   2   20.60    3.20
  -2   7   1   83.59    6.90
  -2   7   1   79.69    6.60
  -2   7   1   95.99   14.10
   2  -7  -1   79.79    6.70
   2  -7  -1   76.99    7.30
  -2  -7   1   84.99    7.30
   2  -7  -1   82.19    6.70
  -2   7   0   30.60    9.20
  -2   7   0   25.80    3.10
   2   7   0   49.70   13.50
   2  -7   0   31.20    3.30
   2  -7   0   26.90    3.20
  -2  -7   0   28.80    3.50
   2  -7   0   23.10    3.60
   2   7   1  427.86   27.00
   2   7   1  379.96   26.70
  -2   7  -1  355.36   26.90
   2  -7   1  409.96   27.10
   2  -7   1  392.46   27.10
   2  -7   1  338.07   27.30
  -2  -7  -1  349.77   27.10
   2   7   2   29.10    3.60
   2   7   2   36.10    3.70
   2   7   2   46.40   11.80
  -2   7  -2   35.90   13.50
  -2   7  -2   26.90    3.40
   2  -7   2   33.40    3.70
   2  -7   2   33.60    3.70
   2  -7   2   33.60    3.40
   2  -7   2   29.70    4.20
  -2  -7  -2   30.00    3.70
   2  -7   2   35.70    3.70
  -2   7  -3  203.18   26.20
   2   7   3  208.18   22.70
   2   7   3  197.88   14.30
   2   7   3  211.48   14.60
  -2   7  -3  172.48   14.40
   2  -7   3  198.58   15.00
   2  -7   3  190.58   14.80
   2  -7   3  194.98   14.90
   2  -7   3  209.58   14.80
   2  -7   3  175.98   14.90
   2   7   4   16.60   10.30
   2   7   4   19.30    2.80
   2   7   4   18.20    3.20
   2   7   4   15.50    2.50
   2  -7   4   21.00    3.10
   2  -7   4   16.90    3.20
  -2  -7  -4   24.60    3.90
   2  -7   4   17.60    2.90
  -2  -7  -4   18.20    3.10
   2  -7   4   19.60    2.80
   2  -7   4   20.30    3.10
   2   7   5  404.76   27.70
   2   7   5  339.57   26.80
   2   7   5  385.36   26.50
   2   7   5  378.06   26.20
   2  -7   5  407.06   27.00
   2  -7   5  366.56   27.20
  -2  -7  -5  334.57   26.60
   2  -7   5  360.66   26.70
  -2  -7  -5  351.76   28.00
   2  -7   5  373.96   27.00
   2   7   6    3.50    1.80
   2   7   6    7.20   14.00
   2   7   6    1.00    1.20
   2   7   6    0.70    1.20
   2  -7   6    0.50    1.30
   2  -7   6    0.20    1.40
   2  -7   6    0.00    1.40
   2  -7   6    1.80    1.50
   2  -7   6   -3.10    2.50
   2   7   7  623.74   41.10
   2   7   7  574.94   48.00
   2   7   7  554.94   39.10
   2   7   7  524.85   40.00
   2   7   7  554.84   39.40
   2  -7   7  587.74   40.10
   2  -7   7  513.55   39.60
  -2  -7  -7  531.25   39.60
   2  -7   7  598.34   40.30
   2  -7   7  566.04   39.90
   2  -7   7  548.45   40.20
   2  -7   7  584.84   40.60
   2   7   8    0.10    1.00
   2   7   8    0.10    1.80
   2   7   8   -0.50    1.40
   2  -7   8    2.40    2.30
   2  -7   8    1.20    2.10
   2  -7   8    0.20    2.30
   2  -7   8    1.10    1.50
   2   7  11   55.59    4.90
   2   7  11   40.80    4.50
   2   7  11   56.59    5.00
   2  -7  11   47.10    4.50
   2  -7  11   42.60    4.60
   2  -7  11   54.39    4.70
   2   7  12   21.50    2.50
   2   7  12   20.60    2.40
   2  -7  12   14.10    2.10
   2  -7  12   17.90    2.30
  -2   8  10  118.79   11.40
  -2   8  10  153.18   11.30
  -2   8  10  154.08   12.30
  -2  -8  10  164.18   11.50
  -2  -8  10  127.89   10.70
  -2  -8  10  120.79   10.10
  -2  -8  10  119.29   10.50
  -2   8   9  141.29   10.80
  -2   8   9  129.29   11.20
  -2   8   9  127.59   10.20
  -2   8   9  132.89   11.60
  -2  -8   9  123.99   10.50
  -2  -8   9  125.69   10.30
  -2  -8   9  122.29   10.20
  -2  -8   9  129.39   10.10
  -2   8   8  157.08   13.40
  -2   8   8  162.88   13.10
  -2   8   8  165.68   13.80
  -2   8   8  170.48   12.70
  -2  -8   8  153.78   12.40
  -2  -8   8  166.48   12.40
  -2  -8   8  142.49   12.80
  -2  -8   8  162.08   12.70
  -2   8   7    3.50    2.20
  -2   8   7    4.10    2.20
  -2   8   7    2.40    1.80
  -2   8   7    1.70    1.30
  -2  -8   7    0.30    1.40
  -2  -8   7    2.10    1.30
  -2  -8   7    3.20    1.90
  -2  -8   7    3.90    2.40
  -2  -8   7    2.90    1.60
  -2   8   6   70.29    7.70
  -2   8   6   75.29    7.90
  -2   8   6   73.89    6.90
  -2   8   6   82.69   16.40
  -2   8   6   74.49    6.20
   2  -8  -6   60.59    7.10
  -2  -8   6   75.69    6.80
  -2  -8   6   78.39    7.90
  -2  -8   6   85.49    7.60
  -2  -8   6   83.19    7.10
  -2   8   5   84.29    8.70
  -2   8   5   84.29   16.50
  -2   8   5   94.79    7.30
  -2   8   5   97.69    8.00
  -2   8   5   91.39    8.70
  -2  -8   5   97.99    8.00
  -2  -8   5   90.09    8.60
   2  -8  -5   73.49    7.90
  -2  -8   5   71.09    7.50
  -2  -8   5   97.89    8.40
  -2   8   4    8.30    2.80
  -2   8   4   25.30   12.20
  -2   8   4   10.60    2.30
  -2  -8   4   10.40    2.60
   2  -8  -4    9.30    2.30
  -2  -8   4   15.00    3.00
  -2   8   3   69.29    7.30
  -2   8   3   86.89   15.70
  -2   8   3   75.09    6.30
  -2   8   3   77.09    6.70
  -2  -8   3   74.19    6.80
  -2  -8   3   76.59    7.10
   2  -8  -3   57.79    6.70
  -2  -8   3   87.99    7.40
   2   8  -2   59.79   28.20
  -2   8   2   68.49   14.30
  -2   8   2   59.49    5.30
  -2   8   2   50.29    4.80
   2   8  -2   46.60    4.90
  -2  -8   2   48.10    5.30
   2  -8  -2   47.00    5.40
  -2  -8   2   57.29    5.70
  -2   8   1   23.30    3.10
   2   8  -1   19.60    2.90
  -2   8   1   24.50    3.00
   2   8  -1   29.20   19.00
   2  -8  -1   21.80    3.10
  -2  -8   1   22.40    3.50
   2  -8  -1   22.10    3.20
   2  -8  -1   21.10    3.70
  -2  -8   1   21.10    3.30
  -2   8   0  398.76   28.50
   2   8   0  414.76   28.60
  -2   8   0  411.86   36.10
  -2   8   0  437.06   28.80
   2   8   0  479.05   41.30
   2  -8   0  402.76   28.80
   2  -8   0  369.66   29.20
  -2  -8   0  383.36   29.00
  -2   8  -1   30.00    3.40
  -2   8  -1   26.40    3.30
   2   8   1   29.80    3.40
  -2   8  -1   38.60   14.60
   2   8   1   37.00   14.00
   2  -8   1   28.10    4.10
  -2  -8  -1   27.10    3.80
   2  -8   1   26.20    3.50
   2  -8   1   29.40    3.60
   2   8   2    6.30   13.90
  -2   8  -2   14.90   19.60
  -2   8  -2    5.80    1.90
   2   8   2   10.00    2.10
   2   8   2    9.90    2.00
   2  -8   2    9.70    2.70
  -2  -8  -2    9.30    2.40
   2  -8   2    8.30    2.30
   2  -8   2    8.70    2.10
   2  -8   2    8.30    1.80
  -2   8  -3    2.30    1.50
  -2   8  -3  -45.20   24.00
   2   8   3    3.20    1.40
   2   8   3    2.20    1.20
   2   8   3   22.40   13.20
   2  -8   3   -0.20    1.50
   2  -8   3    5.90    1.70
   2  -8   3    4.30    1.60
   2  -8   3    3.00    1.50
  -2  -8  -3    3.50    1.80
  -2   8  -4  184.48   14.80
   2   8   4  198.38   24.90
   2   8   4  178.78   15.10
   2  -8   4  195.78   15.40
   2  -8   4  217.18   15.80
  -2  -8  -4  182.28   16.70
   2  -8   4  210.38   15.30
   2  -8   4  222.58   15.70
   2   8   5    1.50    1.40
   2   8   5    0.80    2.10
   2   8   5    2.60    1.60
   2   8   5    3.80    1.60
   2   8   5   -8.70   15.90
  -2  -8  -5    3.40    1.70
   2  -8   5    2.40    1.80
   2  -8   5    0.80    2.20
   2  -8   5    3.20    1.70
   2  -8   5    4.20    2.00
   2  -8   5    3.20    1.90
   2   8   6   63.49    6.80
   2   8   6   31.70   19.50
   2   8   6   39.20    5.10
   2   8   6   54.89    5.00
   2   8   6   47.90    4.80
   2  -8   6   55.39    6.00
  -2  -8  -6   45.60    5.20
   2  -8   6   51.29    5.60
   2  -8   6   37.50    5.30
   2  -8   6   52.19    5.40
   2   8   7    5.90    1.60
   2   8   7    5.20    1.60
   2   8   7    3.80    1.90
   2   8   7   30.20   18.60
   2  -8   7    6.50    2.20
   2  -8   7    4.30    1.90
   2  -8   7    4.00    2.30
   2  -8   7    6.20    2.60
  -2  -8  -7    1.40    1.60
   2   8   8  115.59   10.40
   2   8   8  109.39    9.80
   2  -8   8  127.69   10.00
  -2  -8  -8  116.39    9.70
   2   8  10  115.09    9.10
   2   8  10   93.19    8.80
   2   8  10  131.09   10.10
   2  -8  10  123.89   10.00
   2  -8  10  106.79    9.40
   2   8  11    5.90    1.50
   2   8  11    5.60    1.80
   2   8  11   10.80    3.00
   2  -8  11    6.20    1.40
   2  -8  11    5.40    1.40
  -2   9  11   56.59    5.30
  -2   9  11   73.69    5.80
  -2  -9  11   80.49    6.00
  -2   9  10    1.30    1.40
  -2   9  10    0.00    0.80
  -2   9  10   -0.40    1.20
  -2  -9  10    0.60    0.70
  -2  -9  10   -0.40    1.10
  -2   9   9    3.00    1.90
  -2   9   9    1.00    2.00
  -2   9   9    2.20    1.30
  -2   9   9    2.20    1.70
  -2  -9   9    2.10    1.20
  -2  -9   9    1.10    1.30
  -2   9   8   46.60    6.10
  -2   9   8   50.69    5.00
  -2   9   8   48.80    5.70
  -2   9   8   52.09    5.40
  -2  -9   8   44.60    4.60
  -2  -9   8   56.59    5.10
  -2  -9   8   50.59    5.30
  -2   9   7   16.60    3.60
  -2   9   7   18.60    3.60
  -2   9   7   14.60    3.30
  -2   9   7   20.10    2.90
  -2  -9   7   12.60    2.80
  -2  -9   7   17.40    3.00
  -2  -9   7   17.80    2.60
  -2   9   6   17.70    3.00
  -2   9   6   14.30    3.60
  -2   9   6   16.90    3.60
  -2  -9   6   14.30    3.40
  -2  -9   6    8.50    3.70
  -2   9   5  -10.80   17.80
  -2   9   5   10.90    2.80
  -2   9   5   13.40    2.80
  -2   9   5   10.60    2.70
  -2   9   5   10.90    2.10
  -2  -9   5    7.70    2.40
  -2  -9   5   13.10    3.00
  -2  -9   5   13.20    3.00
   2  -9  -5   12.40    2.90
  -2   9   4  104.49    9.00
  -2   9   4  113.29    9.90
  -2   9   4  106.09    8.60
  -2  -9   4  107.39    9.50
   2  -9  -4   91.29    9.10
  -2  -9   4  110.69    9.90
   2   9  -3   30.90    4.10
  -2   9   3   29.20    3.70
  -2   9   3   34.80    4.20
  -2   9   3   12.20   15.10
   2  -9  -3   30.00    4.40
  -2  -9   3   39.20    4.80
  -2  -9   3   34.20    4.50
  -2   9   2    6.20    1.90
  -2   9   2    7.80    2.10
  -2   9   2    7.80   14.90
  -2  -9   2    5.90    1.90
  -2   9   1  225.48   16.30
  -2   9   1  251.67   29.40
   2   9  -1  240.28   39.60
   2   9  -1  221.58   16.70
   2  -9  -1  194.58   17.50
  -2  -9   1  230.78   16.90
   2  -9  -1  212.08   16.30
  -2   9   0  292.87   19.90
  -2   9   0  285.57   31.70
   2   9   0  267.27   35.00
   2  -9   0  241.48   20.70
   2  -9   0  260.57   19.70
   2   9   1  192.48   28.20
  -2   9  -1  245.08   33.20
   2   9   1  213.28   15.70
  -2   9  -1  202.38   17.30
   2  -9   1  195.08   16.50
  -2  -9  -1  209.78   16.20
   2  -9   1  209.48   16.00
   2  -9   1  218.28   16.00
   2   9   2    4.10    2.90
  -2   9  -2   14.30   26.20
   2   9   2    9.90    2.20
   2   9   2   31.40   19.20
  -2   9  -2    8.80    2.00
   2  -9   2    8.00    2.30
   2  -9   2   10.60    2.80
  -2  -9  -2    7.70    2.40
   2  -9   2    6.60    2.00
   2  -9   2   12.10    2.50
   2   9   3   35.40   19.50
  -2   9  -3   11.10    2.50
   2   9   3   17.10    2.70
   2  -9   3   12.80    2.90
   2  -9   3   14.10    2.80
   2  -9   3   14.80    3.10
   2  -9   3   18.20    3.40
  -2  -9  -3   13.90    3.00
   2   9   4  175.78   12.70
   2   9   4  186.08   13.00
   2   9   4  151.08   13.00
  -2   9  -4  147.79   12.70
   2   9   4  176.68   14.20
   2  -9   4  152.48   13.20
   2  -9   4  177.78   13.70
   2  -9   4  172.08   13.40
   2  -9   4  154.28   13.00
  -2  -9  -4  159.68   13.20
   2   9   5    7.60    1.90
   2   9   5    8.20    2.10
   2   9   5   29.90   21.80
   2   9   5    3.10    2.00
   2  -9   5    4.20    2.20
   2  -9   5    8.90    2.50
   2  -9   5    7.10    2.30
  -2  -9  -5    5.70    2.00
   2   9   6   -2.20    1.20
   2   9   6  -16.10   23.30
   2   9   6   -0.70    1.00
   2  -9   6    0.80    1.50
  -2  -9  -6   -2.60    2.20
   2  -9   6    1.10    1.50
   2  -9   6   -4.20    2.30
   2  -9   6    0.50    1.50
   2   9   7  210.68   17.40
   2   9   7  251.57   16.90
   2   9   7  233.58   18.20
   2  -9   7  239.98   17.70
  -2  -9  -7  231.58   17.50
   2   9   8    4.90    1.70
   2   9   8    4.40    2.20
   2   9   8    1.20    1.80
  -2  -9  -8    4.40    1.70
   2  -9   8    6.50    2.00
   2  -9   8    3.80    1.70
   2   9   9  182.08   13.70
   2   9   9  160.48   13.10
  -2  -9  -9  192.08   13.40
   2  -9   9  170.18   13.80
   2   9  10    4.20    2.20
   2   9  10    4.30    1.50
   2   9  10   -1.10    1.90
   2  -9  10    2.10    1.00
   2   9  11    2.60    0.90
   2  -9  11    4.40    0.90
  -2  10  10   18.80    2.40
  -2  10   9   14.10    2.40
  -2  10   9   12.10    2.10
  -2  10   9   12.30    1.80
  -2 -10   9    7.50    1.80
  -2  10   8   46.30    5.00
  -2  10   8   57.19    5.10
  -2 -10   8   48.30    4.20
  -2 -10   8   36.80    4.40
  -2  10   7   47.00    5.50
  -2  10   7   44.20    4.70
  -2  10   7   41.60    5.00
  -2  10   7   58.89    6.20
  -2 -10   7   46.20    4.90
  -2  10   6    2.50    1.50
  -2  10   6    1.40    1.20
  -2  10   6    4.10    1.70
  -2  10   6    3.10    1.40
  -2 -10   6    0.80    1.70
   2 -10  -6    0.60    1.70
  -2 -10   6    2.60    1.50
  -2  10   5  205.28   15.20
  -2  10   5  228.08   16.10
  -2  10   5  200.18   15.90
  -2  10   5  206.68   14.70
   2 -10  -5  177.58   15.30
  -2 -10   5  175.98   15.20
  -2 -10   5  187.78   16.60
  -2  10   4   47.70    6.00
  -2  10   4   67.09    5.50
  -2  10   4   59.29    5.60
  -2 -10   4   49.80    6.80
   2 -10  -4   52.09    5.90
  -2 -10   4   53.39    6.40
  -2  10   3    0.80    1.30
   2  10  -3    3.50    1.60
  -2  10   3    1.50    1.30
  -2  10   3  -13.50   22.70
  -2 -10   3   -1.30    1.70
  -2 -10   3    1.80    1.90
   2 -10  -3   -0.30    1.60
   2  10  -2   11.20    2.20
  -2  10   2   12.00    2.40
  -2  10   2   54.39   22.60
  -2  10   2    7.30    2.10
   2 -10  -2    9.60    2.80
  -2 -10   2    8.50    2.90
  -2 -10   2   14.10    3.00
  -2  10   1  758.02   48.60
  -2  10   1  713.83   48.30
  -2  10   1  679.03   61.69
   2  10  -1  662.63   48.20
   2 -10  -1  627.94   48.90
  -2 -10   1  703.13   48.80
  -2  10   0  522.85   36.80
  -2  10   0  479.15   58.99
   2  10   0  527.85   36.80
  -2 -10   0  559.14   37.50
   2 -10   0  486.55   37.60
  -2  10  -1   91.29   43.40
  -2  10  -1   88.69    7.70
   2  10   1   84.49    7.70
   2  10   1   72.89   32.10
  -2 -10  -1   96.59    8.40
   2 -10   1   98.69    8.20
   2 -10   1   91.69    8.00
   2 -10   1   80.79    7.90
   2 -10   1   88.29    8.50
   2  10   2  -17.40   23.70
  -2  10  -2    2.40    1.60
   2  10   2    2.10    1.40
   2 -10   2   -0.20    1.60
   2 -10   2    2.80    1.80
   2 -10   2    1.70    1.50
  -2 -10  -2    1.40    1.60
   2 -10   2    1.20    1.50
  -2  10  -3   31.10    3.90
   2  10   3   33.90    4.00
   2 -10   3   34.50    4.40
   2 -10   3   27.60    4.60
   2 -10   3   33.40    4.50
  -2 -10  -3   36.90    4.70
   2  10   4   94.29    8.00
   2  10   4  113.19   10.60
  -2 -10  -4   84.19    8.40
   2 -10   4   94.99    8.90
   2 -10   4   96.69    8.60
   2  10   5   17.00    2.60
   2  10   5   18.10    3.70
   2  10   5   11.20    2.60
  -2 -10  -5   21.00    3.30
   2  10   6   58.19    6.60
   2  10   6   61.69    5.20
   2  10   6   46.90    5.30
   2 -10   6   47.00    4.90
  -2 -10  -6   54.79    5.60
   2  10   7    1.60    2.00
   2  10   7    9.10    3.40
   2  10   7    3.90    2.60
   2  10   7    6.30    1.40
   2  10   7   10.50    2.80
   2 -10   7    3.80    1.60
  -2 -10  -7    7.10    2.10
   2  10   8    2.00    3.30
   2  10   8    1.60    1.40
   2  10   8    5.20    2.50
  -2 -10  -8    3.60    1.70
   2 -10   8    2.50    1.30
   2  10   9   -0.60    1.60
   2  10   9    1.10    1.30
   2 -10   9    3.70    1.10
   2  10  10    2.10    0.80
  -2  11   9    1.10    1.00
  -2  11   8  117.79    9.10
  -2  11   8  112.19    8.80
  -2  11   7   -0.80    1.00
  -2  11   7    1.30    1.40
  -2  11   7    0.90    1.40
   2 -11  -7   -1.40    1.40
  -2  11   6  213.58   15.50
  -2  11   6  195.18   16.10
  -2  11   6  228.68   16.70
  -2  11   6  199.48   15.70
   2 -11  -6  197.18   16.00
  -2  11   5   25.10    3.20
  -2  11   5   23.20    3.00
   2 -11  -5   22.10    3.80
  -2  11   4  139.49   12.10
  -2  11   4  157.68   11.30
  -2  11   4  163.28   11.80
   2  11  -4  130.89   11.40
   2 -11  -4  139.29   11.90
   2  11  -3   40.00    4.40
  -2  11   3   46.40    4.60
  -2  11   3   32.10    4.80
  -2  11   3   43.40    4.40
  -2 -11   3   45.80    4.40
   2 -11  -3   33.40    4.90
   2  11  -2   58.39    5.50
  -2  11   2   60.79    5.60
  -2 -11   2   36.40    8.00
   2 -11  -2   54.79    6.30
  -2 -11   2   67.49    6.00
   2  11  -1    4.20    1.60
  -2  11   1    5.40    1.80
   2 -11  -1    5.40    2.50
  -2 -11   1    4.50    1.90
  -2 -11   1    2.00    2.40
   2  11   0  239.78   17.30
  -2  11   0  245.38   17.90
  -2 -11   0  208.98   18.10
   2  11   1  264.47   20.00
  -2  11  -1  280.87   20.10
   2 -11   1  268.97   21.30
  -2 -11  -1  279.97   20.70
  -2  11  -2   61.79    6.00
   2  11   2   64.89    6.00
   2 -11   2   63.09    6.70
  -2 -11  -2   68.29    6.60
  -2  11  -3   10.20    2.10
   2  11   3   11.50    2.30
   2 -11   3   12.00    2.80
  -2 -11  -3   13.60    2.80
  -2  11  -4    4.50    1.70
   2  11   4    5.40    1.70
  -2 -11  -4    7.50    2.10
   2 -11   4    5.60    1.90
   2  11   5    9.20    2.00
  -2 -11  -5    7.90    2.20
   2  11   6   34.30    4.80
  -2 -11  -6   43.70    4.50
   2  11   7    2.20    1.50
   2  11   7    2.40    1.40
  -2 -11  -7    2.90    1.30
   2  11   8   45.40    4.40
  -2 -11  -8   48.00    4.40
   2  11   9   -0.30    0.80
  -2  12   6    6.90    1.80
  -2  12   6    8.80    1.90
   2 -12  -6    6.90    1.70
  -2  12   5   13.00    2.60
  -2  12   5   17.00    2.10
   2 -12  -5   18.90    3.00
  -2  12   4   -1.10    1.40
  -2  12   4    0.60    1.50
   2 -12  -4   -1.50    2.00
  -2  12   3   25.60    3.10
   2  12  -3   17.50    2.90
  -2  12   3   20.20    3.80
   2 -12  -3   20.40    3.60
  -2  12   2    2.30    1.30
   2  12  -2    1.50    1.40
  -2  12   2    0.10    1.50
   2 -12  -2    2.00    1.70
  -2 -12   2    0.30    1.60
  -2  12   1  217.38   15.90
   2  12  -1  215.38   15.90
  -2 -12   1  221.88   16.10
   2 -12  -1  199.48   16.40
   2  12   0  274.37   19.80
  -2  12   0  265.17   19.80
   2 -12   0  253.07   20.30
  -2 -12   0  293.77   20.20
   2  12   1   58.39    5.20
  -2  12  -1   53.79    5.20
   2 -12   1   49.10    5.80
  -2 -12  -1   50.79    5.50
   2  12   2   71.29    6.30
  -2  12  -2   73.39    6.40
  -2 -12  -2   76.99    6.90
   2 -12   2   66.29    6.70
  -2  12  -3   47.70    4.80
   2  12   3   49.40    4.80
  -2 -12  -3   52.39    5.40
  -2  12  -4    1.50    1.40
   2  12   4    4.40    1.60
  -2 -12  -4    4.10    1.60
  -2  12  -5   26.00    4.10
   2  12   5   18.40    2.60
  -2 -12  -5   24.50    3.40
   2  12   6    5.60    1.60
   2  12   6    5.90    1.50
  -2 -12  -6    7.10    1.60
  -2 -12  -7   21.80    2.50
  -2  13   5    3.70    1.10
   2 -13  -5    5.60    1.50
  -2  13   4  118.39    8.20
   2 -13  -4   99.09    8.50
  -2  13   3    0.60    1.10
   2 -13  -3    0.20    1.30
  -2  13   2   98.79    7.20
   2  13  -2   88.89    7.10
  -2  13   2   69.69    7.80
   2 -13  -2   94.69    7.70
  -2  13   1   28.40    3.30
   2  13  -1   27.90    3.30
   2 -13  -1   27.10    3.80
  -2 -13   1   28.70    3.20
   2  13   0   28.20    3.40
  -2  13   0   30.70    3.40
   2 -13   0   30.40    4.00
  -2 -13   0   33.40    3.70
   2  13   1   31.60    3.50
  -2  13  -1   27.50    3.40
  -2 -13  -1   33.70    3.80
   2 -13   1   33.70    4.00
  -2  13  -2   32.00    3.50
   2  13   2   38.40    3.70
   2 -13   2   30.30    3.60
  -2 -13  -2   41.90    4.10
  -2  13  -3  138.79   11.40
   2  13   3  157.78   11.40
  -2 -13  -3  166.18   11.80
   2  13   4   17.60    2.30
  -2 -13  -4   20.70    2.70
  -2 -13  -5   15.60    2.60
  -2  14   2   24.60    2.40
   2 -14  -2   24.10    2.70
   2  14  -1   14.90    2.10
   2 -14  -1   19.10    2.40
  -2  14   0   52.79    4.50
   2  14   0   52.59    4.40
   2 -14   0   51.49    4.50
  -2  14  -1   10.70    1.50
   2  14   1    8.90    1.40
  -2 -14  -1    7.90    1.70
  -2  14  -2  128.69   10.00
  -2 -14  -2  132.69    9.50
  -3   0  14   24.20    2.30
  -3   0  14   19.00    2.20
  -3   0  13    0.20    1.00
  -3   0  13    2.20    1.30
  -3   0  13    1.70    1.60
  -3   0  13   -0.20    1.00
  -3   0  12   50.79    4.60
  -3   0  12   47.20    4.70
  -3   0  12   43.90    5.30
  -3   0  12   46.60    4.90
  -3   0  12   41.50    4.60
  -3   0  11   -1.30    1.00
  -3   0  11    2.40    1.60
  -3   0  11   -0.90    1.30
  -3   0  11   -1.30    1.60
  -3   0  11   -1.20    1.00
  -3   0  10  593.74   39.70
  -3   0  10  534.35   40.30
  -3   0  10  570.54   39.90
  -3   0  10  602.24   40.30
  -3   0  10  529.55   40.60
  -3   0  10  547.05   39.90
  -3   0   9    0.40    1.90
  -3   0   9    4.70    2.10
  -3   0   9    0.00    1.50
  -3   0   9   -0.40    1.70
  -3   0   9   -1.30    1.70
  -3   0   9   -0.60    1.70
  -3   0   9   -0.40    1.30
  -3   0   8  644.64   42.30
  -3   0   8  591.04   42.80
  -3   0   8  615.54   41.70
  -3   0   8  556.34   41.50
   3   0  -8  536.65   42.90
  -3   0   8  615.74   41.40
  -3   0   8  623.34   41.90
  -3   0   8  561.34   42.10
  -3   0   7   -0.40    0.90
   3   0  -7   -1.20    0.70
  -3   0   7   -0.20    1.60
   3   0  -7    5.30    2.10
  -3   0   7   -0.10    1.00
  -3   0   7   -0.60    1.20
   3   0  -6   25.80    3.40
   3   0  -6   26.90    2.70
  -3   0   6   24.00    3.10
  -3   0   5   -0.10    0.80
   3   0  -5    0.10    0.50
   3   0  -4  564.54   37.00
  -3   0   4  510.95   37.10
  -3   0   3   -0.60    0.50
  -3   0   3    0.50    1.70
   3   0  -3    0.10    0.50
   3   0  -2  773.22   51.99
   3   0  -2  829.52   52.09
  -3   0   2  758.92   52.89
  -3   0   2  698.03   51.89
  -3   0   1    0.20    0.40
   3   0  -1    0.40    0.60
  -3   0   1    0.40    0.60
   3   0  -1    0.80    0.50
  -3   0   0  442.56   28.90
   3   0   0  412.56   30.80
   3   0   0  431.46   28.90
  -3   0   0  393.66   28.80
  -3   0  -1    2.10    0.90
   3   0   1    3.50    3.90
   3   0   1    0.60    0.90
  -3   0  -1    0.00    0.50
   3   0   1    0.80    0.60
   3   0   2 7615.74  515.15
   3   0   3    0.50    0.40
  -3   0  -3    0.40    0.90
  -3   0  -3    0.00    0.30
   3   0   3    0.10    0.50
   3   0   3   -2.50    3.40
   3   0   4  588.24   43.70
  -3   0  -4  588.54   44.40
  -3   0  -4  711.63   43.50
   3   0   4  672.13   46.10
  -3   0  -5   -0.40    1.00
   3   0   5    0.70    0.80
  -3   0  -5    0.00    0.30
   3   0   5    0.10    3.90
   3   0   6   26.30    2.90
  -3   0  -6   23.40    3.70
  -3   0  -7   -0.60    1.50
   3   0   7    2.30    1.80
   3   0   7   -2.40    1.20
   3   0   7    0.80    1.20
   3   0   7   -0.10    1.00
   3   0   8   36.80    4.20
  -3   0  -8   35.20    5.60
   3   0   8   33.70    4.50
   3   0   8   36.00    4.20
   3   0   9    0.20    1.60
   3   0   9   -1.50    1.20
   3   0   9   -1.00    1.20
   3   0  10    9.50    2.80
   3   0  10    8.10    2.40
   3   0  10    9.10    2.60
   3   0  10    6.00    1.90
   3   0  11    1.00    1.50
   3   0  11   -1.50    1.10
   3   0  11   -0.80    1.40
   3   0  11   -0.60    1.50
   3   0  12   54.99    5.60
   3   0  12   56.09    6.00
   3   0  12   53.39    5.90
   3   0  12   74.09    6.30
   3   0  13    0.60    1.20
   3   0  13   -1.40    1.20
   3   0  13   -1.10    1.00
   3   0  13   -1.50    0.90
   3   0  14   -1.50    0.80
   3   0  14    0.10    0.70
   3   0  14    0.00    0.90
   3   0  14   -1.00    0.70
  -3  -1  14    4.20    1.10
  -3  -1  14    9.20    1.40
  -3  -1  14    5.50    1.10
  -3   1  13   70.29    6.50
  -3   1  13   67.99    6.50
  -3   1  13   86.39    7.00
  -3  -1  13   73.89    6.40
  -3  -1  13   91.39    6.60
  -3  -1  13   88.59    6.80
  -3  -1  13   88.49    7.50
  -3  -1  13   74.69    6.70
  -3   1  12  156.08   12.40
  -3   1  12  148.79   11.70
  -3   1  12  150.18   11.90
  -3   1  12  152.88   12.00
  -3  -1  12  131.49   11.50
  -3  -1  12  153.98   11.90
  -3  -1  12  169.98   12.30
  -3  -1  12  160.28   12.10
  -3  -1  12  150.18   12.10
  -3   1  11   12.30    2.20
  -3   1  11   17.50    3.40
  -3   1  11   14.10    2.70
  -3   1  11   17.40    3.20
  -3   1  11   10.00    3.50
  -3   1  11   14.30    2.70
  -3  -1  11   11.50    3.00
  -3  -1  11   18.80    3.00
  -3  -1  11   15.00    2.60
  -3  -1  11   18.70    3.30
  -3  -1  11   13.50    2.80
  -3   1  10   52.99    6.20
  -3   1  10   54.19    5.40
  -3   1  10   50.99    6.10
  -3   1  10   49.90    5.40
  -3   1  10   47.30    5.00
  -3   1  10   51.59    5.00
  -3  -1  10   45.50    5.60
  -3  -1  10   47.00    5.30
  -3  -1  10   53.39    5.20
  -3  -1  10   50.39    5.50
  -3  -1  10   51.99    5.40
  -3  -1  10   51.19    6.20
  -3   1   9  399.06   28.10
  -3   1   9  312.77   28.50
  -3   1   9  371.66   29.50
  -3   1   9  360.66   27.90
  -3   1   9  389.56   28.10
  -3   1   9  461.45   30.40
  -3  -1   9  350.56   29.70
  -3  -1   9  407.76   28.30
  -3  -1   9  391.16   28.70
  -3  -1   9  399.76   27.80
  -3  -1   9  383.16   28.10
  -3  -1   9  425.36   29.30
  -3  -1   9  397.66   28.00
  -3   1   8    4.80    1.80
  -3   1   8    4.30    1.80
   3   1  -8    3.40    2.40
  -3   1   8    1.80    2.10
  -3   1   8    5.30    1.60
  -3   1   8    2.60    1.60
  -3  -1   8    3.50    1.60
   3  -1  -8    0.30    2.50
  -3  -1   8    5.40    1.80
  -3  -1   8    6.60    1.80
  -3  -1   8    5.50    1.70
  -3  -1   8    3.90    1.80
  -3   1   7    0.70    1.20
   3   1  -7    1.30    1.60
   3  -1  -7   -1.50    1.30
  -3  -1   7    0.00    1.00
  -3  -1   7   -0.10    1.10
  -3  -1   7    0.50    0.90
   3  -1  -7   -0.60    0.70
  -3  -1   7    1.00    1.10
  -3   1   6   21.10    2.80
   3   1  -6   22.70    2.40
  -3  -1   6   21.90    2.90
   3  -1  -6   19.10    3.00
   3  -1  -6   22.20    2.40
  -3   1   5  206.28   14.70
   3  -1  -5  189.98   14.80
   3  -1  -5  212.58   14.40
  -3  -1   5  194.78   14.70
  -3   1   4  735.53   48.90
   3   1  -4  790.02   48.80
   3  -1  -4  645.04   48.80
  -3  -1   4  713.03   48.60
   3  -1  -4  720.73   48.70
  -3  -1   4  668.63   48.80
  -3   1   3 1318.37   88.19
  -3   1   3 1356.86   88.39
  -3   1   3 1326.87   88.09
  -3  -1   3 1265.57   88.29
   3  -1  -3 1238.78   88.09
   3   1  -2  383.66   26.60
  -3   1   2  389.06   27.50
  -3   1   2  375.06   26.80
   3   1  -2  444.46   26.60
  -3  -1   2  408.56   26.60
   3  -1  -2  366.16   26.10
  -3  -1   2  343.87   26.30
   3  -1  -2  366.56   26.40
   3   1  -1 1662.63  113.89
   3   1   0 1051.69   78.79
   3   1   0 1207.28   80.29
   3  -1   0 1241.68   80.19
   3   1   1    4.00    1.20
   3   1   1    2.20    3.40
  -3   1  -1    3.70    1.00
   3   1   1    4.80    1.00
   3  -1   1    1.60    3.40
   3  -1   1    5.10    0.90
  -3  -1  -1    4.20    0.80
   3  -1   1    4.30    0.60
  -3   1  -2  112.09    8.80
   3   1   2  120.39   11.00
   3   1   2  104.89    9.10
   3   1   2  115.79    8.60
   3  -1   2  129.89    8.40
  -3  -1  -2  114.59    9.00
  -3  -1  -2  127.09    8.50
   3  -1   2  133.79   10.90
   3  -1   2  111.69    8.30
  -3   1  -3  436.16   31.40
   3   1   3  411.86   30.90
   3   1   3  500.75   33.80
   3  -1   3  435.96   31.00
  -3  -1  -3  461.35   30.80
   3  -1   3  430.06   30.80
  -3  -1  -3  450.45   31.60
   3  -1   3  474.05   30.70
   3  -1   3  470.75   33.00
  -3   1  -4   19.10    2.70
   3   1   4   20.50    5.00
   3  -1   4   20.90    2.30
   3  -1   4   20.70    2.20
  -3  -1  -4   25.00    3.00
  -3  -1  -4   20.80    2.00
  -3   1  -5  734.93   55.49
   3   1   5  871.31   57.39
   3  -1   5  814.62   54.69
   3  -1   5  785.42   54.69
  -3  -1  -5  799.92   55.69
   3   1   6   93.99   10.80
  -3   1  -6   87.09    8.20
   3  -1   6   88.79    7.30
  -3  -1  -6   92.19    8.30
   3   1   7  142.49   11.40
   3   1   7  144.09   11.90
  -3   1  -7  133.79   12.30
   3  -1   7  146.09   11.00
   3  -1   7  146.39   11.40
   3  -1   7  156.48   11.40
   3  -1   7  144.69   11.80
  -3  -1  -7  139.59   12.50
   3   1   8    9.60    2.90
   3   1   8   10.00    2.00
   3   1   8    8.30    2.20
   3   1   8    8.60    2.30
  -3   1  -8    8.50    4.20
   3  -1   8   10.10    2.30
   3  -1   8    6.50    2.10
   3  -1   8    9.40    2.10
   3  -1   8    8.50    2.40
   3   1   9    8.10    2.30
   3   1   9    6.20    3.90
   3   1   9    8.70    2.90
   3   1   9   11.10    2.60
   3  -1   9   12.80    3.00
   3  -1   9    8.10    2.40
   3  -1   9   10.80    2.60
   3  -1   9   10.50    2.70
   3  -1   9    9.30    2.50
   3  -1   9    7.20    2.00
   3   1  10   40.30    4.70
   3   1  10   40.00    5.10
   3   1  10   33.50    4.70
   3   1  10   42.60    4.60
   3  -1  10   34.10    4.50
   3  -1  10   43.40    5.10
   3  -1  10   39.80    4.50
   3  -1  10   37.00    4.80
   3  -1  10   39.20    4.80
   3   1  11   76.39    7.30
   3   1  11   70.89    6.70
   3   1  11   71.09    6.50
   3   1  11   61.19    6.60
   3  -1  11   59.89    6.60
   3  -1  11   74.99    6.90
   3  -1  11   67.99    6.50
   3  -1  11   53.69    5.90
   3  -1  11   76.49    7.00
   3   1  12    1.20    1.60
   3   1  12    2.50    1.60
   3   1  12    8.60    2.20
   3   1  12    1.80    1.60
   3  -1  12    0.80    1.60
   3  -1  12    1.30    1.30
   3  -1  12    2.00    2.20
   3  -1  12    3.60    1.90
   3  -1  12    7.00    2.10
   3   1  13   56.09    5.20
   3   1  13   68.89    5.50
   3   1  13   51.69    5.30
   3   1  13   55.99    5.00
   3  -1  13   56.59    5.30
   3  -1  13   59.59    5.40
   3  -1  13   50.49    5.20
   3  -1  13   53.59    5.00
   3   1  14    1.30    0.90
   3   1  14    1.00    0.70
   3   1  14    1.00    0.90
   3  -1  14   -0.40    0.60
   3  -1  14    1.90    0.90
   3  -1  14    1.60    0.90
   3  -1  14    1.20    1.00
  -3  -2  14    8.30    1.30
  -3  -2  14    6.10    1.30
  -3   2  13    3.40    1.70
  -3   2  13    3.90    1.30
  -3   2  13    2.60    1.20
  -3  -2  13    4.30    1.40
  -3  -2  13    5.10    1.50
  -3  -2  13    5.30    1.40
  -3  -2  13    5.20    1.60
  -3   2  12    1.50    1.40
  -3   2  12    4.50    1.70
  -3   2  12    2.40    1.60
  -3   2  12    4.60    2.10
  -3  -2  12    6.60    1.70
  -3  -2  12    0.90    2.00
  -3  -2  12    5.40    1.80
  -3  -2  12    4.60    1.70
  -3  -2  12    3.10    1.50
  -3   2  11   21.90    4.20
  -3   2  11   22.80    3.10
  -3   2  11   22.60    4.20
  -3   2  11   24.40    3.40
  -3   2  11   18.50    3.30
  -3  -2  11   21.80    3.30
  -3  -2  11   26.80    3.60
  -3  -2  11   21.60    3.20
  -3  -2  11   16.80    3.30
  -3  -2  11   25.70    3.70
  -3   2  10   15.90    3.60
  -3   2  10   11.70    2.60
  -3   2  10   14.20    2.50
  -3   2  10   10.30    2.30
  -3   2  10    8.40    2.50
  -3   2  10   10.50    2.90
  -3  -2  10   14.40    3.00
  -3  -2  10   12.30    2.90
  -3  -2  10   14.20    2.90
  -3  -2  10   17.40    3.30
  -3  -2  10   11.90    3.60
  -3  -2  10   16.70    2.90
  -3   2   9   86.99    8.10
  -3   2   9   88.39    8.00
  -3   2   9   85.09    8.60
  -3   2   9   89.59    8.90
  -3   2   9   80.19    7.70
  -3   2   9   90.29    8.00
  -3  -2   9   92.79    8.00
  -3  -2   9   92.29    8.10
  -3  -2   9   93.89    8.00
  -3  -2   9   86.39    7.80
  -3  -2   9   92.99    8.80
  -3   2   8   -0.40    1.30
   3   2  -8    1.10    2.90
  -3   2   8    3.40    1.90
  -3   2   8   -0.90    1.50
  -3   2   8    0.10    1.50
  -3   2   8    0.70    1.90
  -3  -2   8   -0.40    1.40
  -3  -2   8   -0.90    1.20
   3  -2  -8   -0.10    1.80
  -3  -2   8    1.80    1.60
  -3  -2   8    0.80    1.30
  -3  -2   8   -1.10    0.90
  -3   2   7  153.58   14.70
  -3   2   7  166.48   13.90
  -3  -2   7  169.68   13.30
  -3  -2   7  183.48   13.80
   3  -2  -7  165.78   13.50
  -3  -2   7  201.18   14.30
  -3  -2   7  188.78   13.40
  -3  -2   7  168.98   13.10
   3   2  -6  179.38   14.00
   3  -2  -6  206.98   14.40
  -3  -2   6  204.48   15.00
   3  -2  -6  200.88   14.70
   3   2  -5 1155.08   75.99
  -3   2   5 1197.28   76.29
   3  -2  -5 1104.19   75.99
   3  -2  -5 1014.90   75.99
  -3  -2   5 1106.69   76.39
   3   2  -4  324.07   20.90
   3  -2  -4  278.57   20.60
  -3  -2   4  286.77   21.00
  -3  -2   4  299.37   21.90
  -3   2   3 3157.58  202.98
  -3   2   3 3150.28  203.28
   3   2  -3 2854.81  202.98
  -3  -2   3 2837.52  203.58
  -3   2   2 3004.20  198.38
  -3   2   2 2828.52  197.48
  -3   2   1 2238.58  152.08
   3   2   0  115.79   10.70
  -3   2   0  112.49    8.30
   3   2   0  115.29    8.70
  -3   2   0  131.59    9.90
   3   2   0  111.59    8.80
  -3  -2   0  124.49    8.60
  -3  -2   0  120.39    8.90
   3   2   1  385.16   29.40
  -3   2  -1  397.36   29.00
  -3   2  -1  417.96   30.70
   3   2   1  414.16   29.10
   3  -2   1  405.06   28.50
  -3  -2  -1  411.36   29.00
  -3  -2  -1  486.75   29.50
   3  -2   1  434.76   28.80
   3  -2   1  431.56   29.00
  -3   2  -2    4.50    1.30
   3   2   2    6.70    3.90
   3   2   2    5.80    1.80
   3   2   2    5.30    1.10
  -3   2  -2    6.10    4.10
   3  -2   2    5.10    0.80
   3  -2   2    4.50    0.80
  -3  -2  -2    4.00    0.90
  -3  -2  -2    5.10    1.40
   3  -2   2    4.90    1.10
  -3   2  -3    7.70    5.30
   3   2   3    0.30    3.70
  -3   2  -3    0.80    0.80
   3   2   3    1.20    0.70
   3  -2   3    1.70    0.70
  -3  -2  -3    1.60    1.20
   3  -2   3    1.00    0.60
   3  -2   3    1.60    0.40
   3   2   4   32.60    6.20
  -3   2  -4   18.30    8.40
  -3   2  -4   20.30    2.90
   3  -2   4   23.60    2.60
   3  -2   4   25.00    2.40
  -3  -2  -4   27.20    3.30
   3   2   5 1036.90   68.39
  -3   2  -5  890.51   66.09
  -3  -2  -5  971.90   66.29
   3  -2   5  938.71   65.19
  -3   2  -6  205.48   17.00
   3   2   6  258.47   20.00
  -3  -2  -6  212.38   17.10
   3  -2   6  218.08   16.00
   3  -2   6  223.78   16.10
   3   2   7    2.60    2.10
  -3   2  -7    2.00    2.00
   3   2   7   12.20    8.30
   3   2   7    5.80    2.00
   3  -2   7    2.30    1.60
   3  -2   7    2.50    1.40
   3  -2   7    4.90    1.90
   3  -2   7    2.60    1.40
  -3  -2  -7    0.10    1.90
   3   2   8   58.89    5.60
   3   2   8   37.30    6.20
   3   2   8   46.20    5.70
   3   2   8   51.79    5.30
   3  -2   8   50.99    5.10
   3  -2   8   52.09    5.50
   3  -2   8   49.80    4.50
   3  -2   8   54.69    5.70
   3  -2   8   53.29    5.30
   3   2   9  115.89   10.60
   3   2   9  122.59   10.10
   3   2   9  122.59   10.10
   3   2   9  124.09   11.00
   3  -2   9  118.39   10.00
   3  -2   9  121.99   10.40
   3  -2   9  118.69   10.20
   3  -2   9   99.39   10.00
   3  -2   9  115.29   10.20
   3   2  10    1.10    1.40
   3   2  10   -0.50    1.50
   3   2  10   -1.30    1.60
   3   2  10    1.60    1.80
   3  -2  10   -2.10    1.40
   3  -2  10   -1.30    1.70
   3  -2  10   -0.50    1.50
   3  -2  10   -0.60    1.60
   3  -2  10    0.00    1.40
   3  -2  10    0.10    1.70
   3   2  11  839.32   64.29
   3   2  11  924.91   64.29
   3   2  11  977.30   64.39
   3   2  11  985.80   65.09
   3  -2  11  941.11   64.19
   3  -2  11  915.11   64.09
   3  -2  11  940.31   64.39
   3  -2  11  875.61   64.59
   3   2  12    5.80    1.90
   3   2  12    5.50    1.90
   3   2  12    6.10    2.10
   3   2  12    4.70    1.60
   3  -2  12    2.10    1.60
   3  -2  12    5.10    1.80
   3  -2  12    6.30    2.10
   3  -2  12    4.50    2.10
   3  -2  12    5.70    1.60
   3   2  13   16.00    2.30
   3   2  13   17.90    2.70
   3   2  13   14.30    2.20
   3  -2  13   19.10    2.80
   3  -2  13   16.80    2.60
   3  -2  13    9.90    2.00
   3  -2  13   16.70    2.30
   3   2  14    0.80    0.70
   3   2  14    0.80    0.80
   3   2  14    1.50    1.10
   3  -2  14    0.50    0.90
   3  -2  14    0.90    0.70
  -3   3  13    1.20    1.10
  -3   3  13    2.10    1.60
  -3  -3  13    2.40    1.20
  -3  -3  13    1.80    1.20
  -3  -3  13    3.20    1.20
  -3  -3  13    2.80    1.20
  -3   3  12  340.47   26.00
  -3   3  12  367.26   26.20
  -3   3  12  365.46   25.60
  -3   3  12  355.36   27.20
  -3  -3  12  326.97   25.70
  -3  -3  12  380.06   25.80
  -3  -3  12  323.07   25.30
  -3  -3  12  396.16   25.60
  -3   3  11   25.20    4.20
  -3   3  11   25.00    4.30
  -3   3  11   27.50    3.50
  -3   3  11   23.30    3.20
  -3  -3  11   24.90    3.50
  -3  -3  11   22.70    3.40
  -3  -3  11   17.40    3.50
  -3  -3  11   21.90    3.20
  -3  -3  11   25.40    3.40
  -3   3  10   19.40    3.20
  -3   3  10   20.70    3.50
  -3   3  10   30.20    4.50
  -3   3  10   16.50    3.60
  -3   3  10   22.90    3.30
  -3  -3  10   23.00    3.40
  -3  -3  10   24.60    3.40
  -3  -3  10   18.70    4.10
  -3  -3  10   26.60    3.70
  -3  -3  10   24.90    3.40
  -3   3   9 1515.85  103.59
  -3   3   9 1451.85  104.49
  -3   3   9 1414.26  104.69
  -3   3   9 1561.44  103.79
  -3   3   9 1436.16  103.49
  -3  -3   9 1588.64  103.89
  -3  -3   9 1488.85  103.49
  -3  -3   9 1529.55  103.59
  -3  -3   9 1595.34  103.99
  -3   3   8  190.48   14.40
  -3   3   8  181.38   14.20
  -3   3   8  171.88   15.00
  -3   3   8  186.88   14.30
  -3   3   8  160.68   15.10
  -3  -3   8  198.98   14.50
  -3  -3   8  198.38   14.30
  -3  -3   8  182.28   14.10
   3  -3  -8  180.48   14.10
  -3  -3   8  184.78   14.30
  -3  -3   8  187.98   15.00
  -3   3   7   79.09    7.10
  -3   3   7   74.39    7.90
  -3   3   7   77.49    7.00
  -3   3   7   71.39    7.50
  -3  -3   7   80.29    6.90
   3  -3  -7   77.69    6.70
  -3  -3   7   81.69    6.90
  -3  -3   7   69.29    6.60
  -3  -3   7   89.09    7.20
  -3  -3   7   81.59    7.40
  -3   3   6  140.59   12.30
   3  -3  -6  140.89   10.50
  -3  -3   6  128.09   10.70
  -3  -3   6  137.59   11.10
  -3  -3   6  147.89   11.40
  -3  -3   6  155.48   11.30
   3   3  -5  114.59   10.00
   3  -3  -5  125.59    8.90
  -3  -3   5  124.99    9.70
  -3  -3   5  118.29   12.10
  -3   3   4  207.48   15.50
   3   3  -4  183.68   14.40
   3  -3  -4  201.98   13.80
  -3  -3   4  219.08   14.60
  -3  -3   4  197.98   14.70
  -3   3   3   32.40    5.60
   3   3  -3   24.00    2.50
  -3  -3   3   25.70    2.70
  -3  -3   3   24.60    2.60
   3   3  -2   29.30    7.30
   3   3  -2   19.20    2.30
   3   3  -2   16.70    2.20
  -3   3   2   18.50    3.80
   3  -3  -2   19.40    2.00
  -3  -3   2   17.60    2.20
   3   3  -1   35.00    6.40
   3   3  -1   25.80    2.70
  -3   3   1   28.30    4.40
  -3  -3   1   30.30    2.80
   3  -3  -1   27.10    2.60
   3   3   0  606.64   41.70
  -3   3   0  596.34   41.10
   3   3   0  500.05   39.60
  -3  -3   0  565.44   39.70
  -3  -3   0  628.64   40.20
   3  -3   0  581.04   39.60
   3   3   1 1070.59   75.09
  -3   3  -1 1107.79   74.79
   3   3   1  966.50   73.19
   3  -3   1 1079.19   72.69
  -3  -3  -1 1003.00   73.19
  -3  -3  -1 1235.18   73.89
   3  -3   1 1068.59   73.19
  -3   3  -2   39.40    6.90
   3   3   2   37.30    3.60
   3  -3   2   42.40    3.20
  -3  -3  -2   37.20    3.50
   3  -3   2   42.10    3.20
  -3   3  -3    3.90    6.30
  -3   3  -3    0.90    0.90
   3   3   3    5.60    4.30
   3  -3   3    1.50    0.40
  -3  -3  -3    2.00    1.30
   3  -3   3    1.50    0.70
  -3   3  -4   22.80    3.20
  -3   3  -4   36.30   10.20
   3   3   4   21.70    6.10
  -3  -3  -4   28.70    3.60
   3  -3   4   23.00    2.80
   3  -3   4   23.20    2.90
   3  -3   4   27.50    2.70
  -3   3  -5   45.00    5.10
   3   3   5   49.00    9.70
   3  -3   5   48.20    4.60
  -3  -3  -5   49.10    5.30
   3  -3   5   47.00    4.60
   3  -3   5   49.40    4.40
  -3   3  -6   18.40    3.20
   3   3   6   27.80    8.40
   3  -3   6   20.40    2.70
   3  -3   6   18.80    3.10
   3  -3   6   21.90    2.70
   3  -3   6   20.20    2.80
   3  -3   6   20.70    2.90
  -3  -3  -6   25.50    4.10
   3   3   7    6.90    2.00
   3   3   7    1.50    7.10
   3   3   7    6.20    1.90
   3   3   7    8.60    2.10
  -3   3  -7    9.50    2.40
   3  -3   7    7.80    1.90
   3  -3   7    8.80    2.30
   3  -3   7    6.00    1.80
   3  -3   7    9.10    2.20
   3  -3   7    7.80    1.50
  -3  -3  -7    8.80    3.10
   3  -3   7    9.00    2.40
   3   3   8  245.88   17.80
   3   3   8  227.38   17.50
   3   3   8  264.67   18.40
  -3   3  -8  204.68   17.90
   3   3   8  229.68   16.50
   3  -3   8  246.18   17.50
   3  -3   8  240.38   17.90
   3  -3   8  226.18   17.50
   3  -3   8  218.68   16.60
   3  -3   8  228.18   17.70
   3  -3   8  242.98   17.60
   3  -3   8  195.28   17.50
   3  -3   8  241.08   17.60
   3   3   9    5.90    2.20
   3   3   9    7.70    2.30
   3   3   9    8.50    3.20
   3   3   9   11.20    3.20
   3  -3   9    7.30    2.00
   3  -3   9    8.00    2.50
   3  -3   9    7.50    2.50
   3  -3   9    7.30    2.50
   3  -3   9    5.50    2.30
   3   3  10   15.20    2.90
   3   3  10   17.40    3.70
   3   3  10   13.70    2.90
   3   3  10   18.30    3.30
   3  -3  10   14.90    3.20
   3  -3  10   13.70    2.70
   3  -3  10   18.40    3.40
   3  -3  10   14.10    3.30
   3  -3  10   10.40    3.20
   3   3  11   23.10    3.50
   3   3  11   18.00    3.30
   3   3  11   22.90    3.60
   3   3  11   18.80    3.30
   3  -3  11   21.70    3.70
   3  -3  11   21.10    3.40
   3  -3  11   16.90    3.20
   3  -3  11   21.60    3.40
   3  -3  11   20.30    3.80
   3   3  12   68.89    6.90
   3   3  12   64.89    6.20
   3   3  12   76.49    6.50
   3   3  12   79.09    6.80
   3  -3  12   80.09    6.50
   3  -3  12   72.49    6.70
   3  -3  12   74.39    6.80
   3  -3  12   69.79    6.70
   3   3  13   26.40    3.00
   3   3  13   19.00    2.50
   3   3  13   18.30    2.60
   3  -3  13   12.50    2.10
   3  -3  13   16.90    2.40
   3  -3  13   17.00    2.60
   3  -3  13   17.00    2.40
  -3   4  13  192.78   14.00
  -3  -4  13  177.98   13.80
  -3  -4  13  193.18   13.50
  -3  -4  13  186.98   13.60
  -3   4  12    2.10    1.60
  -3   4  12    1.30    1.90
  -3   4  12    7.90    3.00
  -3  -4  12    2.90    1.40
  -3  -4  12    4.90    1.80
  -3  -4  12    5.40    1.70
  -3  -4  12    4.00    1.50
  -3   4  11    1.90    1.50
  -3   4  11    3.00    1.80
  -3   4  11    3.90    1.60
  -3   4  11    2.80    1.90
  -3   4  11    2.80    1.50
  -3  -4  11    1.50    1.30
  -3  -4  11    2.00    1.50
  -3  -4  11    2.90    1.50
  -3  -4  11    2.60    1.60
  -3   4  10  610.04   46.80
  -3   4  10  619.74   48.30
  -3   4  10  671.13   48.90
  -3   4  10  684.63   46.10
  -3   4  10  675.03   46.60
  -3  -4  10  640.14   46.00
  -3  -4  10  662.13   46.10
  -3  -4  10  635.64   45.90
  -3  -4  10  628.64   45.50
  -3   4   9  399.16   29.70
  -3   4   9  388.36   29.50
  -3   4   9  433.06   30.00
  -3   4   9  391.16   31.00
  -3   4   9  420.46   30.90
  -3  -4   9  411.06   30.90
  -3  -4   9  439.66   30.10
  -3  -4   9  410.66   29.70
  -3  -4   9  402.26   29.70
  -3  -4   9  432.06   30.10
  -3   4   8   15.80    3.70
  -3   4   8   13.70    3.80
  -3  -4   8   10.90    3.50
  -3  -4   8   20.20    2.90
  -3  -4   8   21.90    3.10
  -3  -4   8   22.10    3.20
  -3  -4   8   16.20    3.40
  -3   4   7  654.93   43.10
  -3   4   7  588.94   42.80
  -3   4   7  549.25   43.70
  -3   4   7  585.84   43.60
  -3  -4   7  613.84   43.40
  -3  -4   7  632.34   43.00
   3  -4  -7  578.14   42.60
  -3  -4   7  638.14   42.90
  -3  -4   7  596.14   42.60
  -3  -4   7  649.04   42.80
  -3   4   6  400.16   36.40
  -3  -4   6  467.85   32.90
  -3  -4   6  478.85   32.70
  -3  -4   6  489.65   33.10
  -3  -4   6  459.95   33.10
  -3   4   5   11.30    3.70
   3   4  -5    7.60    1.30
  -3  -4   5    6.80    1.80
  -3  -4   5    8.20    9.50
  -3   4   4  297.57   21.00
   3   4  -4  243.28   19.40
  -3   4   4  280.87   21.70
  -3  -4   4  298.67   20.00
  -3  -4   4  256.17   31.50
   3   4  -3  775.82   55.59
  -3  -4   3  882.31   55.89
   3  -4  -3  774.22   55.69
   3   4  -2   18.80    9.00
  -3   4   2    7.60    3.70
   3   4  -2    4.00    1.10
  -3   4   1  238.98   17.20
  -3   4   1  210.38   14.60
   3   4  -1  195.78   15.20
   3   4  -1  218.68   19.30
   3  -4  -1  209.68   15.00
   3   4   0    1.30    0.80
  -3   4   0    2.60    0.80
  -3   4   0   -0.70    3.80
   3   4   0    5.30    6.10
  -3  -4   0    2.10    1.20
   3  -4   0    2.30    0.90
   3   4   1  780.82   56.49
   3   4   1  702.03   54.29
  -3   4  -1  792.72   56.39
   3  -4   1  767.92   54.19
  -3  -4  -1  907.71   54.99
   3   4   2  738.83   55.19
  -3   4  -2  732.73   55.19
   3  -4   2  741.73   52.39
  -3  -4  -2  842.42   53.59
  -3   4  -3 1419.96  104.79
  -3  -4  -3 1622.24  102.99
   3  -4   3 1442.06  101.49
   3   4   4  105.69   11.60
  -3   4  -4   81.79    7.70
  -3   4  -4  103.79   17.00
   3  -4   4   88.09    7.50
   3  -4   4   88.69    7.10
  -3  -4  -4  100.39    8.30
   3  -4   4   89.99    7.50
  -3   4  -5   15.50    3.10
   3   4   5   20.70    7.90
  -3  -4  -5   21.40    3.60
   3  -4   5   22.10    2.60
   3  -4   5   20.00    2.90
   3  -4   5   21.40    2.80
   3   4   6    2.70    1.70
  -3   4  -6    0.00    1.60
  -3   4  -6   -0.10    1.40
   3   4   6   -1.00    1.20
   3   4   6   -2.00    7.90
   3  -4   6   -0.20    1.10
   3  -4   6   -0.20    1.00
  -3  -4  -6   -0.30    1.60
   3  -4   6   -0.90    0.80
   3  -4   6    1.30    1.00
   3  -4   6    1.60    1.20
   3   4   7  275.17   18.70
  -3   4  -7  201.88   17.50
  -3   4  -7  198.18   19.30
   3   4   7  219.08   17.70
   3   4   7  240.78   18.10
   3   4   7  286.97   23.90
  -3  -4  -7  264.07   19.80
   3  -4   7  248.68   17.90
   3  -4   7  251.67   17.90
   3  -4   7  202.58   17.70
   3  -4   7  230.08   17.10
   3  -4   7  240.78   18.10
   3  -4   7  252.47   17.90
   3  -4   7  244.48   18.00
   3  -4   7  241.18   19.80
   3   4   8   19.10    3.70
   3   4   8   27.00    4.10
   3   4   8   18.80    3.00
   3   4   8   31.10    4.80
  -3   4  -8   12.30    3.00
   3  -4   8   23.70    3.80
   3  -4   8   26.90    4.10
   3  -4   8   25.60    4.40
   3  -4   8   18.50    3.30
   3  -4   8   17.70    3.30
   3  -4   8   19.00    3.20
   3  -4   8   22.40    4.00
   3   4   9  224.48   17.50
  -3   4  -9  179.58   16.10
   3   4   9  210.28   16.60
   3   4   9  233.08   17.00
   3  -4   9  191.38   16.60
   3  -4   9  228.98   16.60
   3  -4   9  222.68   17.00
   3  -4   9  226.98   16.90
   3  -4   9  234.58   17.10
   3   4  10    3.70    2.90
   3   4  11   27.90    3.70
   3   4  11   24.90    3.80
   3   4  11   27.10    3.70
   3  -4  11   28.70    3.80
   3  -4  11   25.10    3.30
   3  -4  11   20.00    3.30
   3  -4  11   27.30    3.90
   3   4  12   47.40    6.20
   3   4  12   42.10    4.80
   3  -4  12   33.60    4.90
   3  -4  12   31.80    3.80
   3  -4  12   37.50    4.00
   3  -4  12   36.90    4.10
   3  -4  12   39.70    5.00
   3   4  13  208.78   16.10
   3   4  13  190.58   16.20
   3   4  13  249.38   16.40
   3  -4  13  212.38   16.30
   3  -4  13  244.38   16.40
   3  -4  13  252.57   17.50
  -3   5  13   10.40    1.50
  -3   5  13   15.20    2.50
  -3  -5  13   13.90    2.10
  -3  -5  13   10.60    1.50
  -3  -5  13    8.50    1.50
  -3   5  12    9.60    2.90
  -3   5  12   13.90    2.70
  -3   5  12   13.50    2.30
  -3  -5  12   15.70    2.20
  -3  -5  12   14.10    2.20
  -3  -5  12   15.00    2.50
  -3  -5  12   16.70    2.30
  -3   5  11  321.87   24.30
  -3   5  11  318.77   23.40
  -3   5  11  333.17   24.60
  -3   5  11  286.67   23.70
  -3  -5  11  315.47   23.70
  -3  -5  11  330.17   23.50
  -3  -5  11  317.07   23.30
  -3  -5  11  364.16   23.70
  -3   5  10  353.96   26.30
  -3   5  10  333.07   25.10
  -3   5  10  348.37   26.50
  -3   5  10  334.17   25.30
  -3  -5  10  347.67   25.20
  -3  -5  10  333.67   25.00
  -3  -5  10  378.36   25.50
  -3  -5  10  338.77   25.50
  -3   5   9   11.40    3.20
  -3   5   9   11.10    2.40
  -3   5   9   14.40    3.00
  -3   5   9    9.30    2.90
  -3  -5   9   12.10    2.60
  -3  -5   9   13.70    2.80
  -3  -5   9   11.10    3.20
  -3  -5   9   13.40    2.60
  -3  -5   9   10.70    2.60
  -3   5   8   17.20    3.90
  -3   5   8   20.70    3.60
  -3   5   8   24.20    4.00
  -3   5   8   20.80    4.40
  -3  -5   8   20.30    3.20
  -3  -5   8   25.70    3.70
  -3  -5   8   20.90    5.10
  -3  -5   8   23.20    3.60
  -3  -5   8   24.40    3.40
  -3   5   7   91.89    8.50
  -3   5   7   88.39    9.20
  -3   5   7   91.99    8.40
  -3   5   7   87.29    9.00
  -3  -5   7   98.99    9.00
  -3  -5   7  106.39    8.30
  -3  -5   7  105.99    8.70
  -3  -5   7  106.19    8.50
  -3  -5   7   90.99    8.10
  -3   5   6   90.39    9.40
  -3   5   6   96.09    9.50
  -3   5   6  107.69    9.00
  -3  -5   6  110.59    9.30
  -3  -5   6  115.39    9.10
  -3  -5   6  107.89    8.80
  -3  -5   6  118.59    8.90
  -3  -5   6   97.89    8.50
  -3   5   5  115.79   12.40
  -3   5   5  104.99   10.40
  -3   5   5  122.59    9.90
  -3   5   5  139.19   18.90
  -3  -5   5  127.39   10.70
  -3  -5   5  136.69   10.80
  -3  -5   5  133.99   10.00
  -3  -5   5  105.59    9.30
  -3  -5   5  123.69    9.70
  -3   5   4  841.12   59.19
  -3   5   4  808.62   63.49
  -3  -5   4  842.32   57.89
  -3   5   3  137.19   12.30
  -3   5   3  131.39   15.90
   3   5  -3  112.09    9.10
   3   5  -2   13.20    2.10
   3   5  -2   14.80   11.60
  -3   5   2   26.70    5.80
  -3   5   2   12.90    1.30
   3  -5  -2   13.30    1.90
   3   5  -1  701.83   50.79
   3   5  -1  633.74   47.20
  -3   5   1  705.43   46.70
   3  -5  -1  696.33   47.00
   3   5   0    1.50    7.00
   3  -5   0    3.30    1.20
  -3   5  -1  108.59   12.30
   3   5   1  103.69   13.30
   3  -5   1   94.09    7.90
   3  -5   1   96.99    8.00
  -3  -5  -1  110.29    8.80
  -3   5  -2 1422.86  102.99
   3   5   2 1654.93  108.29
   3  -5   2 1398.86   99.49
  -3  -5  -2 1637.84  100.99
   3  -5   2 1374.86   99.99
   3  -5   2 1378.56   99.99
   3  -5   3  272.67   19.60
   3  -5   3  265.77   20.10
   3  -5   3  259.07   20.00
  -3  -5  -3  308.27   21.00
   3   5   4   18.80    7.50
  -3   5  -4   19.00   15.40
   3  -5   4   18.40    2.70
   3  -5   4   18.00    2.90
   3  -5   4   17.10    2.20
  -3  -5  -4   20.30    3.30
  -3   5  -5   65.39    6.20
   3   5   5   71.49   12.40
   3   5   5   66.59    6.50
  -3   5  -5   62.39    6.80
   3  -5   5   69.69    5.90
   3  -5   5   72.39    6.30
   3  -5   5   71.59    6.40
   3   5   6   40.50    4.60
  -3   5  -6   35.60    4.60
   3   5   6   56.19    5.50
   3   5   6   55.19   12.20
   3   5   6   43.40    4.10
  -3   5  -6   34.60    5.40
   3  -5   6   47.60    4.80
   3  -5   6   45.10    4.50
   3  -5   6   42.30    4.50
   3  -5   6   42.50    4.80
  -3  -5  -6   34.70    7.90
   3  -5   6   42.30    4.50
   3   5   7   44.60    5.00
   3   5   7   43.70   12.60
  -3   5  -7   43.30    5.00
   3   5   7   62.49    6.20
   3   5   7   48.00    4.60
   3   5   7   50.49    5.50
   3  -5   7   51.29    5.40
   3  -5   7   48.10    5.40
  -3  -5  -7   42.70    5.10
   3  -5   7   47.40    5.20
   3  -5   7   47.30    5.10
   3  -5   7   46.50    5.00
   3  -5   7   39.90    4.80
  -3   5  -8  437.96   35.80
   3   5   8  543.95   39.60
   3   5   8  522.95   35.20
   3   5   8  486.85   36.20
   3   5   8  521.65   36.60
   3  -5   8  562.04   36.80
   3  -5   8  505.85   36.30
   3  -5   8  540.15   36.70
   3  -5   8  533.25   36.30
   3  -5   8  445.66   36.20
   3   5   9   70.19    7.10
   3   5   9   73.79    7.00
   3   5   9   73.89    7.60
   3  -5   9   69.99    6.80
   3  -5   9   74.39    6.90
   3  -5   9   76.29    7.20
   3  -5   9   65.69    7.30
   3  -5   9   69.69    6.90
   3   5  10  313.37   23.00
   3   5  10  326.97   23.60
   3   5  10  317.67   22.90
   3  -5  10  316.17   22.70
   3  -5  10  261.97   22.50
   3  -5  10  302.47   23.00
   3  -5  10  328.27   23.10
   3   5  11    1.50    1.40
   3   5  12  189.38   12.50
   3   5  12  165.78   12.60
   3   5  12  165.38   12.20
   3  -5  12  141.49   11.90
   3  -5  12  144.79   12.20
   3  -5  12  146.99   12.20
   3  -5  12  179.18   12.40
   3   5  13   35.90    2.90
   3   5  13   21.10    2.70
   3  -5  13   30.40    2.80
   3  -5  13   26.20    2.50
  -3   6  12   11.20    2.80
  -3   6  12    6.80    1.50
  -3   6  12   12.80    2.20
  -3  -6  12   11.70    1.80
  -3  -6  12    7.90    1.60
  -3  -6  12    9.90    1.70
  -3  -6  12    6.80    1.50
  -3   6  11   48.20    5.50
  -3   6  11   61.39    6.00
  -3   6  11   41.20    4.80
  -3   6  11   60.19    6.40
  -3  -6  11   55.39    5.00
  -3  -6  11   53.69    5.30
  -3  -6  11   48.00    4.80
  -3  -6  11   53.79    5.00
  -3   6  10  258.17   19.80
  -3   6  10  258.57   18.90
  -3   6  10  261.47   20.00
  -3   6  10  235.78   18.50
  -3  -6  10  261.97   18.80
  -3  -6  10  251.87   18.60
  -3  -6  10  259.57   18.70
  -3  -6  10  228.08   18.80
  -3   6   9  277.07   23.20
  -3   6   9  262.07   21.80
  -3   6   9  282.07   22.80
  -3  -6   9  310.47   22.50
  -3  -6   9  265.97   22.80
  -3  -6   9  305.97   22.90
  -3  -6   9  301.17   23.10
  -3  -6   9  244.18   22.10
  -3   6   8    0.30    1.80
  -3   6   8    0.50    1.50
  -3   6   8   -1.10    1.70
  -3   6   8    0.10    1.30
  -3  -6   8    2.20    1.70
  -3  -6   8   -0.90    1.50
  -3  -6   8    2.40    1.40
  -3  -6   8    0.30    2.00
  -3  -6   8   -2.20    1.00
  -3   6   7   99.19    8.90
  -3   6   7   99.99    8.70
  -3   6   7   88.39    9.40
  -3   6   7   93.39    9.40
  -3  -6   7  110.19    9.00
  -3  -6   7   93.69    8.40
  -3  -6   7   93.99    9.20
  -3  -6   7  102.49    8.50
  -3  -6   7   98.19    8.50
  -3   6   6   14.40    2.70
  -3   6   6   10.20    3.00
  -3   6   6   10.20    2.90
  -3  -6   6   16.60    2.80
  -3  -6   6   11.60    2.50
  -3  -6   6   19.60    3.10
  -3  -6   6   14.10    3.00
  -3  -6   6   17.50    2.90
  -3   6   5    0.10    1.10
  -3   6   5  -10.40    7.10
  -3   6   5    2.50    1.40
  -3  -6   5   -1.40    1.00
  -3  -6   5    2.20    1.10
  -3  -6   5   -0.20    1.20
  -3  -6   5   -1.30    1.10
  -3  -6   5    0.90    1.00
  -3   6   4   75.39   18.00
  -3   6   4   98.89    8.50
  -3   6   4   99.49   12.70
  -3   6   4   90.19    9.40
  -3  -6   4  110.79    8.90
  -3  -6   4  112.99    8.40
  -3   6   3    6.40    5.70
  -3   6   3    6.80    1.80
  -3  -6   3   12.50    2.40
  -3   6   2  120.09   10.20
   3   6  -2  143.19   19.70
  -3   6   2  155.98   14.70
   3  -6  -2  122.39    9.70
   3  -6  -2  134.39   10.00
   3   6  -1   76.99   15.60
   3  -6  -1   55.99    5.00
   3  -6  -1   53.09    4.80
  -3   6   0  198.88   19.10
   3   6   0  211.68   22.80
   3  -6   0  204.68   15.10
   3  -6   0  204.38   15.10
   3  -6   1   27.60    3.20
   3  -6   1   27.60    3.20
   3   6   2   83.29   13.20
   3  -6   2   71.29    6.30
   3  -6   2   72.69    5.80
   3  -6   2   66.39    6.30
  -3  -6  -2   72.59    7.10
   3   6   3   55.99    5.50
  -3   6  -3   57.99   15.00
   3   6   3   53.79    6.60
   3   6   3   55.99    4.90
   3   6   3   62.59   12.60
   3  -6   3   54.49    5.40
  -3  -6  -3   61.19    6.20
   3  -6   3   52.99    5.20
   3  -6   3   54.09    4.80
  -3   6  -4   -8.10   21.20
   3   6   4    1.00    1.70
   3   6   4    3.80    8.80
   3   6   4    1.30    1.00
  -3  -6  -4   -0.90    1.20
  -3  -6  -4    3.10    2.00
   3  -6   4    0.90    1.00
   3  -6   4    3.60    1.50
   3  -6   4    1.00    1.10
   3  -6   4    2.90    1.90
   3  -6   4    1.00    1.20
   3   6   5   59.09    5.60
   3   6   5   62.89    6.50
   3   6   5   72.69    6.90
   3   6   5   75.99   15.40
  -3  -6  -5   63.69    6.10
  -3  -6  -5   67.29    8.30
   3  -6   5   62.69    6.20
   3  -6   5   69.79    6.10
   3  -6   5   70.09    6.50
   3  -6   5   58.79    5.80
   3  -6   5   65.99    6.40
   3   6   6   51.99    5.00
   3   6   6   68.19    6.60
   3   6   6   48.40    5.40
   3   6   6   56.89    5.00
   3   6   6   58.29   14.80
   3  -6   6   51.49    5.70
   3  -6   6   56.09    5.80
   3  -6   6   53.29    5.60
   3  -6   6   55.39    5.50
   3  -6   6   47.00    5.40
   3  -6   6   52.69    5.30
  -3  -6  -6   49.10    5.40
   3   6   7   22.20   14.10
   3   6   7   24.70    3.90
   3   6   7   31.90    4.40
   3   6   7   30.60    3.50
   3  -6   7   24.40    3.80
   3  -6   7   33.20    4.10
  -3  -6  -7   28.90    3.90
   3  -6   7   31.70    4.40
   3  -6   7   22.90    3.90
   3  -6   7   34.10    4.30
   3  -6   7   27.90    3.80
   3   6   8  153.68   13.00
   3   6   8  159.28   18.90
   3   6   8  157.58   13.40
   3   6   8  162.18   12.10
   3  -6   8  180.78   13.20
   3  -6   8  152.08   13.30
   3  -6   8  178.68   13.60
   3  -6   8  179.38   13.50
   3  -6   8  183.78   13.80
  -3  -6  -8  157.78   12.70
   3  -6   8  142.29   12.90
   3   6   9  180.48   14.90
   3   6   9  171.58   15.60
   3   6   9  131.39   13.20
   3  -6   9  181.18   14.50
   3  -6   9  159.88   13.10
   3  -6   9  170.68   14.20
   3   6  10   34.90    4.40
   3   6  10   38.90    4.50
   3   6  10   36.60    4.60
   3  -6  10   31.80    4.00
   3  -6  10   39.60    4.20
   3  -6  10   33.70    4.20
   3  -6  10   32.30    4.10
   3  -6  10   36.00    4.40
   3   6  11    2.40    1.60
   3   6  11   12.20    4.70
   3   6  11   -0.80    2.00
   3   6  11    2.10    2.10
   3  -6  11    0.80    1.20
   3  -6  11   -0.90    1.20
   3  -6  11    3.20    1.60
   3  -6  11    0.40    1.20
   3   6  12   35.00    3.30
   3   6  12   29.00    3.30
   3   6  12   32.40    3.20
   3  -6  12   31.30    3.30
   3  -6  12   27.00    2.90
   3  -6  12   28.50    3.20
  -3   7  12   -0.30    1.10
  -3  -7  12   -1.00    0.90
  -3   7  11   49.50    4.70
  -3   7  11   54.29    6.20
  -3   7  11   56.69    5.60
  -3  -7  11   50.69    4.70
  -3  -7  11   54.49    4.70
  -3  -7  11   51.69    5.00
  -3  -7  11   53.49    4.80
  -3   7  10   20.20    3.80
  -3   7  10   24.70    3.30
  -3   7  10   16.70    3.70
  -3  -7  10   20.90    2.90
  -3  -7  10   24.50    3.10
  -3  -7  10   22.60    3.00
  -3  -7  10   22.60    3.30
  -3   7   9  191.38   15.10
  -3   7   9  208.18   16.60
  -3   7   9  198.18   16.20
  -3   7   9  195.18   15.30
  -3  -7   9  196.18   15.50
  -3  -7   9  206.48   15.10
  -3  -7   9  197.88   15.10
  -3  -7   9  191.68   15.00
  -3   7   8  121.09   10.30
  -3   7   8  108.49   10.70
  -3   7   8  120.29   10.00
  -3   7   8  117.59   11.00
  -3  -7   8  121.99    9.80
  -3  -7   8  115.49    9.70
  -3  -7   8  113.39   10.10
  -3  -7   8  123.09    9.70
  -3  -7   8  115.39   11.20
  -3   7   7  111.79   11.00
  -3   7   7  117.69   11.20
  -3   7   7  123.99   10.60
  -3   7   7  121.89   10.20
  -3  -7   7  132.09   10.00
  -3  -7   7  121.89   10.10
  -3  -7   7  124.19   11.20
  -3  -7   7  115.79    9.90
  -3  -7   7  119.19   10.40
  -3   7   6  140.39   11.50
  -3   7   6  142.79   12.50
  -3   7   6  128.99   12.30
  -3  -7   6  139.09   11.20
  -3  -7   6  124.19   10.90
  -3  -7   6  158.38   11.90
  -3  -7   6  151.58   11.20
  -3  -7   6  136.99   12.20
  -3   7   5  482.75   34.70
  -3   7   5  438.66   35.50
  -3   7   5  531.25   39.30
  -3   7   5  485.05   33.80
  -3   7   5  420.56   45.00
  -3  -7   5  532.25   35.10
  -3  -7   5  548.65   35.60
  -3  -7   5  435.36   34.10
  -3  -7   5  490.05   34.50
  -3   7   4    8.80    8.70
  -3   7   4    6.00    2.00
  -3   7   4    4.90    2.00
  -3  -7   4    8.20    2.30
   3  -7  -4    6.10    2.20
  -3  -7   4    7.90    2.20
  -3  -7   4    9.70    2.00
  -3   7   3   64.29    5.90
  -3   7   3   62.29    5.50
  -3   7   3   65.39   11.40
  -3  -7   3   61.29    6.20
  -3  -7   3   65.69    5.80
  -3  -7   3   65.69    6.30
  -3   7   2  303.67   19.60
   3   7  -2  243.98   31.90
  -3   7   2  255.67   18.30
  -3   7   2  307.97   24.80
   3  -7  -2  241.18   18.40
   3  -7  -2  216.38   18.90
  -3   7   1   12.70    2.30
  -3   7   1    9.50    9.10
  -3  -7   1   12.20    2.30
   3  -7  -1    9.30    2.00
  -3  -7   1   12.80    2.60
   3  -7  -1    8.20    2.00
   3   7   0   -0.70    1.10
   3   7   0  -28.60   11.60
  -3   7   0   -0.10    1.10
  -3   7   0    3.90    8.80
   3  -7   0    0.10    1.00
  -3  -7   0    0.10    1.20
   3  -7   0   -0.10    1.40
   3  -7   0    1.40    1.10
  -3   7  -1 1295.57   91.99
   3   7   1 1401.36   92.09
   3  -7   1 1331.07   92.39
   3  -7   1 1360.56   92.39
   3   7   2    6.10    1.50
  -3   7  -2   19.20   14.50
   3   7   2   10.00   10.70
  -3   7  -2    4.50    1.90
   3  -7   2    3.80    1.60
   3  -7   2    4.70    1.70
   3  -7   2    5.70    1.40
  -3  -7  -2    8.90    2.00
   3  -7   2    4.40    1.80
   3   7   3  262.27   27.00
  -3   7  -3  240.48   29.20
   3   7   3  236.58   17.30
   3   7   3  260.57   17.60
   3   7   3  238.98   18.50
  -3  -7  -3  221.78   17.60
   3  -7   3  233.08   18.00
   3  -7   3  251.37   17.70
   3  -7   3  240.78   17.40
   3  -7   3  240.48   17.90
   3  -7   3  211.58   17.90
   3   7   4  135.29   10.60
   3   7   4  146.99   10.80
   3   7   4  138.39   12.00
   3   7   4  151.78   21.10
   3  -7   4  121.49   13.50
   3  -7   4  138.79   11.20
  -3  -7  -4  143.49   12.60
  -3  -7  -4  117.69   10.80
   3  -7   4  134.69   10.70
   3  -7   4  142.79   11.40
   3  -7   4  144.09   11.00
   3   7   5  161.38   12.80
   3   7   5  118.59   11.30
   3   7   5  159.38   11.40
   3   7   5  144.89   11.20
   3   7   5  172.18   23.60
   3  -7   5  150.48   11.90
   3  -7   5  138.19   11.40
   3  -7   5  166.68   11.80
   3  -7   5  142.89   12.00
   3  -7   5  129.99   11.60
  -3  -7  -5  140.59   11.60
   3   7   6  416.66   27.70
   3   7   6  338.27   37.30
   3   7   6  369.36   25.80
   3   7   6  380.26   25.90
   3   7   6  325.97   26.20
   3  -7   6  317.37   26.10
   3  -7   6  373.66   27.00
   3  -7   6  348.87   26.70
   3  -7   6  339.07   26.40
  -3  -7  -6  354.26   26.20
   3  -7   6  403.36   26.50
   3   7   7  166.08   22.90
   3   7   7  142.29   12.20
   3   7   7  153.38   12.80
   3   7   7  154.98   11.60
   3  -7   7  162.18   12.70
   3  -7   7  139.99   12.30
  -3  -7  -7  144.59   12.00
   3  -7   7  155.48   12.90
   3  -7   7  163.58   12.30
   3   7   8  154.88   13.00
   3  -7   8  152.28   13.20
   3  -7   8  172.58   13.20
   3  -7   8  150.48   12.50
   3   7   9    5.90    2.60
   3   7   9    7.70    2.10
   3   7   9    6.60    2.30
   3  -7   9    6.10    2.00
   3  -7   9    8.20    2.10
  -3  -7  -9   10.60    2.40
   3  -7   9    3.30    2.00
   3   7  10    1.80    1.70
   3   7  11   -0.50    1.10
   3   7  11    0.10    1.20
   3   7  11   -0.50    1.20
   3  -7  11   -1.30    1.20
   3  -7  11    0.10    1.00
   3  -7  11   -0.10    1.10
   3   7  12   21.20    2.40
   3   7  12   23.90    2.50
   3  -7  12   21.00    2.20
   3  -7  12   28.30    2.70
  -3   8  11    0.50    1.00
  -3   8  11   -0.30    1.20
  -3  -8  11   -0.30    0.70
  -3  -8  11   -1.30    0.80
  -3   8  10  205.38   15.50
  -3   8  10  149.19   12.30
  -3   8  10  175.88   12.40
  -3  -8  10  158.78   12.60
  -3  -8  10  161.78   12.10
  -3  -8  10  155.98   12.20
  -3  -8  10  159.88   12.30
  -3   8   9  186.88   14.90
  -3   8   9  206.68   16.10
  -3   8   9  196.28   14.80
  -3   8   9  191.48   15.70
  -3  -8   9  188.88   14.60
  -3  -8   9  198.28   14.70
  -3  -8   9  199.58   15.10
  -3  -8   9  194.88   14.60
  -3   8   8    5.50    2.30
  -3   8   8    8.10    2.50
  -3   8   8    9.00    2.10
  -3   8   8    7.60    2.70
  -3  -8   8    7.80    2.10
  -3  -8   8    4.10    1.60
  -3  -8   8    5.00    2.10
  -3  -8   8    6.70    1.90
  -3   8   7    1.70    1.60
  -3   8   7    1.70    1.70
  -3   8   7    1.00    1.40
  -3   8   7    3.70    2.20
  -3  -8   7    3.30    2.20
  -3  -8   7    0.90    1.10
  -3  -8   7    5.10    1.90
  -3  -8   7    2.50    1.80
  -3   8   6    0.40    1.90
  -3   8   6   -0.10    1.70
  -3   8   6    0.60    1.20
  -3  -8   6    2.20    1.20
  -3  -8   6   -1.60    1.30
  -3  -8   6   -1.90    1.90
  -3  -8   6    0.40    1.80
  -3  -8   6    1.30    1.40
  -3   8   5    3.20    1.60
  -3   8   5    1.20    1.20
  -3   8   5   -6.80   13.10
  -3   8   5    3.30    1.90
  -3  -8   5    1.30    1.40
  -3  -8   5    4.50    2.20
   3  -8  -5    3.40    2.20
  -3  -8   5    2.40    1.40
  -3  -8   5    3.30    2.00
  -3   8   4   26.20   13.10
  -3   8   4   43.60    4.60
  -3   8   4   41.30    4.00
   3  -8  -4   30.80    5.10
  -3  -8   4   41.00    4.50
  -3  -8   4   46.10    5.10
  -3  -8   4   36.00    4.80
  -3   8   3  354.46   24.80
  -3   8   3  310.77   25.30
  -3   8   3  335.67   24.20
  -3   8   3  349.67   31.90
  -3  -8   3  365.06   25.40
  -3  -8   3  351.66   24.60
  -3  -8   3  380.56   25.30
   3  -8  -3  282.07   24.80
  -3   8   2  689.23   52.69
  -3   8   2  664.73   46.20
   3   8  -2  634.04   46.30
  -3   8   2  720.33   46.70
  -3  -8   2  715.13   46.70
   3  -8  -2  607.54   46.10
  -3  -8   2  749.42   47.30
   3  -8  -2  562.34   46.80
   3   8  -1   91.19    7.60
   3   8  -1  120.09   28.30
  -3   8   1   95.49    7.70
  -3   8   1   86.99    7.40
  -3   8   1   98.79   16.30
   3  -8  -1   78.59    8.20
  -3  -8   1   93.49    8.00
  -3  -8   1   95.49    8.40
   3  -8  -1   89.59    7.60
   3   8   0   20.20   18.40
   3   8   0   14.30    2.40
  -3   8   0   12.10   13.40
  -3   8   0   14.40    2.40
  -3   8   0   14.10    2.40
   3  -8   0   13.70    3.00
   3  -8   0   11.30    2.40
  -3  -8   0   12.50    2.60
   3  -8   0   11.80    2.50
   3   8   1    9.50    2.00
  -3   8  -1   26.20   14.80
  -3   8  -1   12.80    2.30
   3   8   1    0.90   15.70
  -3   8  -1    8.90    2.10
   3  -8   1   11.20    2.70
  -3  -8  -1   12.30    2.50
   3  -8   1   11.20    2.40
  -3   8  -2  478.45   45.60
  -3   8  -2  405.16   29.80
   3   8   2  452.95   29.90
   3   8   2  461.65   40.80
   3  -8   2  417.66   29.70
   3  -8   2  382.86   30.40
   3  -8   2  419.26   30.30
  -3  -8  -2  408.46   30.20
   3  -8   2  437.56   30.50
   3   8   3   25.00   16.50
  -3   8  -3    3.40    1.50
  -3   8  -3    8.80   25.50
   3   8   3   -0.50    1.10
  -3  -8  -3    0.40    1.40
   3  -8   3   -0.30    1.10
   3  -8   3    1.40    1.60
   3  -8   3    0.30    0.80
   3   8   4  201.18   27.00
   3   8   4  233.78   16.40
   3   8   4  246.08   17.90
  -3   8  -4  197.48   16.30
   3  -8   4  228.58   17.10
   3  -8   4  183.38   18.40
   3  -8   4  223.08   17.20
   3  -8   4  214.48   16.50
  -3  -8  -4  216.68   16.80
   3  -8   4  235.78   17.00
   3   8   5   53.49   18.90
   3   8   5   35.60    5.40
   3   8   5   34.70    6.40
   3   8   5   50.99    4.70
   3  -8   5   53.69    5.10
  -3  -8  -5   45.30    5.00
   3  -8   5   49.60    5.30
   3  -8   5   40.00    5.20
   3  -8   5   47.20    5.40
   3   8   6   22.80   19.80
   3   8   6   13.20    2.80
   3   8   6   11.30    3.80
   3   8   6   13.20    2.40
   3  -8   6   10.70    2.50
   3  -8   6   15.40    3.40
  -3  -8  -6   14.10    2.90
   3  -8   6   13.60    3.00
   3  -8   6   14.30    3.10
   3   8   7   38.80   21.40
   3   8   7   22.90    4.60
   3   8   7   22.60    4.30
   3  -8   7   22.70    3.80
   3  -8   7   18.70    3.60
   3  -8   7   23.40    3.70
   3   8   8  124.19    9.80
   3   8   8  129.59   10.70
   3   8   8  134.59   11.20
   3  -8   8  139.09   10.70
  -3  -8  -8  136.49   10.60
   3   8   9    2.10    1.80
   3   8   9    0.00    1.30
   3   8   9    3.60    1.70
   3  -8   9    1.60    1.50
  -3  -8  -9    1.30    2.40
   3  -8   9    3.20    1.50
   3   8  10   34.60    3.50
   3   8  10   38.10    3.90
   3   8  10   23.20    3.40
   3  -8  10   33.60    3.40
   3  -8  10   28.30    3.50
   3   8  11   13.90    2.80
   3  -8  11   21.10    2.40
  -3   9  10   12.40    2.30
  -3   9  10   14.10    2.00
  -3   9  10   16.70    2.30
  -3  -9  10    8.80    1.80
  -3  -9  10   15.40    2.30
  -3   9   9   13.10    2.40
  -3   9   9   14.20    2.30
  -3  -9   9   10.30    1.80
  -3  -9   9   10.80    2.20
  -3   9   8   30.60    3.80
  -3   9   8   32.60    4.60
  -3   9   8   33.50    3.80
  -3   9   8   29.50    4.80
  -3  -9   8   27.70    3.30
  -3  -9   8   25.50    3.60
  -3   9   7    2.60    1.90
  -3   9   7   -0.10    1.70
  -3   9   7   -0.30    1.50
  -3   9   7    1.60    1.40
  -3  -9   7    1.40    1.80
  -3  -9   7    1.70    1.00
  -3   9   6   27.10    6.50
  -3   9   6   31.60    3.40
  -3  -9   6   42.40    5.90
  -3  -9   6   35.70    5.30
  -3   9   5   92.69    9.20
  -3   9   5  100.79    8.50
  -3   9   5  126.29   21.40
  -3   9   5  101.19    7.70
  -3   9   5   89.19    9.00
   3  -9  -5   79.09    8.50
  -3  -9   5   87.99    9.10
  -3  -9   5  106.39    8.90
  -3   9   4  109.69   10.10
  -3   9   4  118.49    9.50
  -3   9   4  113.49    8.90
  -3   9   4  111.89   20.70
  -3  -9   4  113.99   10.20
   3  -9  -4   95.99    9.60
  -3  -9   4  113.19    9.80
  -3   9   3  113.19    9.00
  -3   9   3  106.69   10.00
  -3   9   3  122.39    9.50
  -3   9   3   96.19   20.20
  -3  -9   3  109.89   10.00
  -3  -9   3  116.49    9.90
  -3  -9   3  117.19    9.40
   3  -9  -3   90.69    9.60
  -3   9   2    1.10    1.30
  -3   9   2   -9.60   14.80
   3   9  -2    3.20    1.70
  -3   9   2    4.40    1.90
   3  -9  -2    4.10    2.10
  -3  -9   2    3.40    2.20
  -3  -9   2    2.20    1.60
  -3   9   1    6.30   15.50
   3   9  -1    0.30    1.30
  -3   9   1    3.00    1.50
  -3   9   1    0.80    1.30
   3  -9  -1    2.80    2.00
  -3  -9   1    0.00    1.70
  -3   9   0   51.59    6.60
  -3   9   0   55.39   19.30
   3   9   0   69.79   30.10
  -3   9   0   54.49    5.00
   3   9   0   47.20    4.90
  -3  -9   0   50.79    5.40
   3  -9   0   44.00    5.60
   3  -9   0   47.00    4.90
   3  -9   0   47.30    5.10
   3   9   1  158.88   30.70
  -3   9  -1  144.09   30.90
   3   9   1  154.98   11.60
  -3   9  -1  139.49   11.50
   3  -9   1  150.08   12.00
   3  -9   1  155.88   11.90
   3  -9   1  136.99   12.30
   3  -9   1  134.59   11.40
  -3  -9  -1  156.18   12.10
  -3   9  -2   15.40    2.80
  -3   9  -2   32.50   27.00
   3   9   2   16.40    2.80
   3  -9   2   17.80    3.30
   3  -9   2   18.10    2.90
   3  -9   2   15.20    3.40
   3  -9   2   17.80    3.40
  -3  -9  -2   20.20    3.40
   3   9   3   49.90   22.90
  -3   9  -3   31.30    3.70
   3   9   3   32.90    4.60
   3   9   3   28.20    3.70
   3  -9   3   30.60    4.80
  -3  -9  -3   29.40    4.30
   3  -9   3   24.40    4.20
   3  -9   3   22.40    4.10
   3  -9   3   29.10    4.10
  -3   9  -4    2.40    1.60
   3   9   4   -0.30    1.10
   3   9   4  -14.00   21.20
   3  -9   4    1.70    1.70
   3  -9   4    1.70    1.80
   3  -9   4    1.10    1.60
  -3  -9  -4    0.80    1.50
   3  -9   4   -2.70    1.40
   3   9   5   33.90   33.00
   3   9   5    9.70    2.20
   3   9   5    5.80    2.90
  -3   9  -5   10.50    2.20
   3  -9   5   12.70    4.90
  -3  -9  -5   10.60    2.30
   3  -9   5    8.00    2.40
   3  -9   5   11.80    2.80
   3   9   6   17.90    4.50
   3   9   6   17.00    3.20
   3   9   6   24.20    3.10
   3  -9   6   20.90    3.90
  -3  -9  -6   20.10    3.90
   3  -9   6   20.50    3.70
   3   9   7   84.39    6.90
   3   9   7   88.69    8.90
   3   9   7   71.99    7.20
   3   9   7   88.29    8.00
  -3  -9  -7   86.39    7.40
   3   9   8   34.80    4.70
   3   9   8   45.90    4.90
   3   9   8   47.30    5.00
   3  -9   8   43.50    4.60
  -3  -9  -8   56.39    5.00
   3   9   9    3.30    3.70
   3   9   9    2.20    1.30
   3   9   9    6.70    1.90
   3   9   9    4.30    1.70
   3  -9   9    3.80    1.40
  -3  -9  -9    3.70    1.40
   3   9  10   31.40    4.20
   3  -9  10   38.00    3.50
  -3  10   9   44.90    4.00
  -3  10   9   45.70    4.00
  -3  10   9   48.00    4.70
  -3 -10   9   35.20    4.00
  -3  10   8  142.89   10.20
  -3  10   8  127.89   10.10
  -3  10   8  134.29   10.90
  -3 -10   8  113.89   10.00
  -3  10   7    5.50    2.10
  -3  10   7    6.60    2.30
  -3  10   7    4.00    1.50
  -3  10   7    7.20    2.50
   3 -10  -7    2.80    2.00
  -3 -10   7    4.60    1.90
  -3  10   6   45.60    4.70
  -3  10   6   39.90    5.20
  -3 -10   6   41.40    4.80
   3 -10  -6   43.60    5.20
  -3  10   5  286.57   20.50
  -3  10   5  275.37   21.20
  -3  10   5  293.97   21.00
  -3  10   5  273.37   19.60
  -3 -10   5  262.57   20.60
   3 -10  -5  250.27   20.50
  -3  10   4   24.10   23.30
  -3  10   4   25.40    4.60
  -3 -10   4   15.90    4.30
  -3 -10   4   26.60    4.00
  -3  10   3    4.80   22.50
   3  10  -3   14.10    2.70
  -3  10   3   16.00    2.90
  -3  10   3   14.80    2.50
  -3 -10   3   13.50    3.40
   3 -10  -3   15.00    3.10
   3  10  -2   58.09    5.60
  -3  10   2   54.89    5.50
  -3  10   2   57.39    5.70
  -3  10   2   61.79   23.70
   3 -10  -2   53.59    6.40
  -3 -10   2   53.29    6.20
  -3 -10   2   63.89    6.00
  -3  10   1   58.29   24.60
   3  10  -1   32.70    3.90
  -3  10   1   36.40    4.00
  -3  10   1   33.30    3.90
  -3 -10   1   32.70    4.50
   3 -10  -1   26.30    4.40
   3  10   0   75.99   45.10
  -3  10   0   59.29   23.70
  -3  10   0   55.19    5.30
   3  10   0   53.39    5.20
   3 -10   0   40.10    5.20
   3 -10   0   54.49    5.70
  -3 -10   0   60.69    5.90
   3 -10   0   51.69    6.20
   3 -10   0   47.00    5.30
  -3  10  -1   97.99    8.20
   3  10   1   98.19    8.10
  -3 -10  -1  106.59    8.80
   3 -10   1   86.19    8.20
   3 -10   1   84.19    8.80
   3 -10   1  100.89    8.40
   3 -10   1   99.79    8.70
   3  10   2    6.60   31.60
  -3  10  -2   66.09    6.20
   3  10   2   65.49    6.20
  -3  10  -2   78.49   46.60
   3 -10   2   68.19    6.50
  -3 -10  -2   67.99    6.60
   3 -10   2   59.69    6.30
   3 -10   2   66.59    6.90
  -3  10  -3    0.30    1.20
   3  10   3    2.80    1.50
   3  10   3    0.20    1.30
   3 -10   3   -3.60    3.00
   3 -10   3   -1.60    1.50
   3 -10   3   -1.60    1.30
  -3 -10  -3   -0.20    1.40
   3 -10   3    1.00    1.70
   3  10   4  262.77   19.30
  -3  10  -4  206.98   17.00
   3 -10   4  235.58   18.10
   3 -10   4  216.08   18.00
   3 -10   4  236.48   17.80
   3  10   5   58.39    5.80
  -3  10  -5   39.10    4.70
   3  10   5   48.10    4.80
   3 -10   5   51.49    5.60
  -3 -10  -5   42.30    5.00
   3 -10   5   46.70    5.60
   3  10   6    0.90    1.50
   3  10   6   -1.30    1.20
  -3 -10  -6    1.30    1.40
   3  10   7   56.99    5.20
   3  10   7   71.19    6.70
   3  10   7   60.69    5.80
  -3 -10  -7   59.79    5.70
   3 -10   7   43.60    5.20
   3  10   8   20.50    3.00
   3  10   8   31.50    3.40
   3 -10   8   21.60    2.80
   3  10   9   47.40    4.00
   3 -10   9   32.70    3.70
  -3  11   8  184.68   14.00
  -3  11   8  163.18   13.50
  -3  11   8  220.78   14.50
  -3  11   7   35.10    4.10
  -3  11   7   44.60    5.50
  -3  11   7   48.20    4.80
  -3  11   7   44.40    4.20
  -3  11   6  204.58   14.90
  -3  11   6  170.28   15.00
  -3  11   6  200.08   15.90
  -3  11   6  198.58   16.30
   3 -11  -6  213.18   15.20
  -3  11   5    4.50    2.00
  -3  11   5    7.30    2.10
  -3  11   5    7.10    1.50
   3 -11  -5    3.20    1.80
   3  11  -4  133.19   12.70
  -3  11   4  152.38   11.50
  -3  11   4  154.48   11.00
  -3  11   4  142.79   12.10
   3 -11  -4  134.09   11.90
   3  11  -3   14.70    2.70
  -3  11   3   18.80    3.10
  -3  11   3   17.80    2.70
   3 -11  -3   16.70    3.50
  -3  11   2   45.00    4.50
  -3  11   2   43.80    4.40
   3  11  -2   33.00    4.20
   3 -11  -2   32.90    5.00
  -3 -11   2   38.80    4.40
   3  11  -1   19.90    3.20
  -3  11   1   28.50    3.70
   3 -11  -1   28.90    4.70
  -3 -11   1   32.40    4.20
   3  11   0   11.60    2.40
  -3  11   0    8.20    2.10
   3 -11   0   16.10    3.30
  -3 -11   0   17.00    3.00
  -3  11  -1   27.70    3.80
   3  11   1   31.30    3.90
  -3 -11  -1   41.20    4.50
   3 -11   1   28.00    4.60
  -3  11  -2    5.60    1.70
   3  11   2    6.80    1.90
   3 -11   2    5.40    2.20
   3 -11   2    8.10    2.60
  -3 -11  -2   10.30    2.50
  -3  11  -3    1.60    1.30
   3  11   3    3.40    1.60
   3 -11   3    4.00    2.10
  -3 -11  -3    4.70    2.00
   3  11   4  121.79    9.40
  -3  11  -4  113.09    9.50
   3 -11   4  116.09    9.70
  -3 -11  -4  119.79    9.80
  -3  11  -5    7.90    2.10
   3  11   5   13.30    2.30
  -3 -11  -5   10.90    2.30
   3  11   6  336.37   21.10
   3  11   6  236.08   20.80
   3  11   7   69.99    6.60
  -3 -11  -7   86.39    6.70
   3  11   8    2.90    1.30
  -3 -11  -8    2.20    1.20
  -3  12   7   54.89    4.80
  -3  12   6   54.69    5.10
  -3  12   6   61.29    5.40
  -3  12   5    1.70    1.50
  -3  12   5    2.00    1.30
   3 -12  -5    1.80    1.40
  -3  12   4   29.30    3.80
  -3  12   4   34.00    3.30
   3 -12  -4   27.30    4.30
  -3  12   3   29.90    4.60
   3  12  -3   26.00    3.70
  -3  12   3   32.40    3.50
   3 -12  -3   31.20    4.30
  -3  12   2   22.40    2.90
   3  12  -2   23.00    3.90
  -3 -12   2   16.50    2.60
   3 -12  -2   15.70    3.10
   3  12  -1   -0.30    1.10
  -3  12   1    1.30    1.40
   3 -12  -1    0.50    1.70
  -3 -12   1    0.00    1.30
   3  12   0   42.60    4.40
  -3  12   0   37.70    4.30
   3 -12   0   36.50    5.00
  -3 -12   0   46.30    4.70
   3  12   1   24.20    3.20
  -3  12  -1   23.80    3.20
  -3 -12  -1   22.40    3.40
   3 -12   1   22.60    3.90
   3  12   2    1.10    1.30
  -3  12  -2   -0.10    1.20
   3 -12   2    1.30    1.60
  -3 -12  -2    1.80    1.50
   3  12   3    1.40    1.30
  -3 -12  -3    0.80    1.40
   3 -12   3   -1.70    1.60
   3  12   4   42.20    5.40
  -3  12  -4   36.60    4.10
   3  12   5    6.90    1.70
  -3 -12  -5    8.30    1.70
   3  12   6   -1.70    1.00
   3  12   6   -1.40    1.00
  -3 -12  -6    0.80    1.10
   3  12   7    3.60    1.10
  -3 -12  -7    2.80    1.00
   3 -13  -5    7.60    1.50
  -3  13   4   21.20    2.40
  -3  13   3   27.30    3.40
  -3  13   3   25.60    2.70
   3 -13  -3   28.50    3.50
   3  13  -2   28.90    3.40
  -3  13   2   36.40    3.40
  -3  13   2   28.40    4.90
   3 -13  -2   34.90    4.20
   3  13  -1   43.20    4.50
  -3  13   1   56.19    4.70
   3 -13  -1   53.59    5.20
  -3  13   0   -1.30    1.30
   3  13   0    1.90    1.20
  -3  13   0    2.30    1.20
   3 -13   0   -0.60    1.20
  -3 -13   0   -0.20    1.10
   3  13   1    1.30    1.20
  -3  13  -1   -0.30    1.10
   3 -13   1   -0.50    1.30
  -3 -13  -1    1.60    1.30
   3  13   2   21.80    2.70
  -3  13  -2   23.00    2.80
  -3 -13  -2   24.60    3.00
   3 -13   2   17.20    3.00
  -3  13  -3   87.39    7.30
   3  13   3   92.09    7.30
  -3 -13  -3  102.39    7.60
   3  13   4    1.80    1.00
  -3 -13  -4    2.00    1.10
   3  13   5   21.90    2.30
  -3  14   1   65.49    5.00
   3 -14  -1   63.89    5.30
   3  14   0   48.50    4.40
  -3  14   0   59.09    4.50
   3 -14   0   56.79    4.60
   3  14   1   37.20    3.30
  -3  14  -1   40.20    3.50
  -4   0  13   -0.70    0.90
  -4   0  13   -0.60    0.90
  -4   0  13   -0.50    1.00
  -4   0  12   76.59    6.50
  -4   0  12   66.39    6.20
  -4   0  12   68.99    6.50
  -4   0  12   82.09    6.30
  -4   0  12   66.99    8.60
  -4   0  11   -0.80    1.30
  -4   0  11    1.40    1.50
  -4   0  11   -1.70    1.70
  -4   0  11    0.00    1.10
  -4   0  11   -2.30    1.20
  -4   0  10   69.49    6.50
  -4   0  10   71.99    6.80
  -4   0  10   60.29    7.00
  -4   0  10   72.49    6.60
  -4   0  10   66.19    7.00
  -4   0  10   78.79    6.50
  -4   0   9    0.00    1.50
  -4   0   9   -0.60    1.20
  -4   0   9   -2.10    1.70
  -4   0   9   -2.30    1.20
  -4   0   9   -0.50    2.10
  -4   0   9   -2.70    1.40
  -4   0   9   -0.40    1.50
  -4   0   9   -0.50    1.20
  -4   0   8  722.23   49.80
  -4   0   8  721.03   49.70
  -4   0   8  693.33   49.60
  -4   0   8  755.02   49.60
  -4   0   8  611.84   53.69
  -4   0   8  717.43   50.09
  -4   0   8  753.22   50.19
  -4   0   7    0.30    1.80
  -4   0   7    0.60    1.10
   4   0  -7    1.80    1.70
   4   0  -7   -0.10    0.90
   4   0  -6  786.92   61.39
  -4   0   6  901.11   61.19
   4   0  -6  970.00   60.89
   4   0  -5   -0.20    0.50
  -4   0   5    0.10    0.80
  -4   0   4  673.13   46.50
   4   0  -4  682.13   46.50
  -4   0   3    1.50    3.20
   4   0  -3    0.30    0.50
  -4   0   3   -0.10    0.50
   4   0  -3    0.20    0.40
  -4   0   2   31.90    2.70
   4   0  -2   29.60    2.70
  -4   0   2   44.30    7.60
   4   0  -2   38.20    3.10
   4   0  -1    0.00    0.50
  -4   0   1    1.10    0.40
  -4   0   1    0.00    0.50
  -4   0   0   83.39    6.30
   4   0   0   81.89    9.80
  -4   0   0   78.19    6.20
   4   0   0   85.39    6.30
  -4   0  -1    1.70    0.70
   4   0   1    3.80    4.90
   4   0   1    1.90    0.70
  -4   0  -1    0.10    0.70
   4   0   1    0.10    0.80
  -4   0  -2  680.53   50.79
   4   0   2  766.32   53.19
  -4   0  -2  817.32   50.59
   4   0   2  762.62   50.59
   4   0   2  644.54   51.09
   4   0   2  774.02   50.59
  -4   0  -3    1.30    0.60
   4   0   3    0.00    0.50
  -4   0  -3   -0.20    0.80
  -4   0  -4  159.28   12.40
   4   0   4  158.48   11.40
   4   0   5   -5.30    5.20
   4   0   5    0.50    0.90
  -4   0  -5   -0.20    1.10
  -4   0  -5    0.00    0.50
  -4   0  -6  568.34   40.90
   4   0   7    2.90    1.20
   4   0   7   -0.40    1.00
  -4   0  -7   -1.30    1.70
   4   0   7    1.90    1.50
   4   0   7   -2.00    1.50
   4   0   8   47.90    4.50
   4   0   8   50.09    5.10
   4   0   8   49.40    5.20
   4   0   8   50.39    5.70
   4   0   9    0.70    1.30
   4   0   9   -1.30    1.10
   4   0   9   -3.30    1.70
   4   0   9   -0.80    1.20
   4   0  10   48.90    4.90
   4   0  10   39.80    5.40
   4   0  10   48.00    5.60
   4   0  10   48.70    5.30
   4   0  11    0.20    1.60
   4   0  11   -2.30    1.30
   4   0  11    0.40    1.20
   4   0  11    3.10    1.80
   4   0  12   65.39    6.50
   4   0  12   61.79    6.40
   4   0  12   72.39    6.10
   4   0  12   75.59    6.50
   4   0  13    0.10    1.10
   4   0  13    0.20    1.10
   4   0  13    1.40    0.90
   4   0  13   -0.80    1.00
  -4  -1  14   21.90    2.40
  -4   1  13    0.20    1.60
  -4   1  13   -0.10    1.00
  -4   1  13    1.10    1.00
  -4   1  13    1.30    1.00
  -4  -1  13    1.10    1.10
  -4  -1  13   -1.40    1.00
  -4  -1  13    1.30    1.00
  -4  -1  13    0.80    1.10
  -4   1  12  108.69    9.10
  -4   1  12  118.59   10.60
  -4   1  12  107.89    9.30
  -4   1  12  110.39    9.20
  -4   1  12  117.09    9.40
  -4  -1  12  118.79    9.40
  -4  -1  12  124.29    9.20
  -4  -1  12  125.69    9.60
  -4  -1  12  109.89    9.10
  -4   1  11  108.19    9.10
  -4   1  11  114.09    9.00
  -4   1  11   93.39    9.80
  -4   1  11  109.89    8.90
  -4   1  11  111.79    9.50
  -4   1  11  103.49    8.60
  -4  -1  11  115.49    8.90
  -4  -1  11  110.89    9.30
  -4  -1  11  113.69    9.20
  -4  -1  11  101.79    8.80
  -4  -1  11   98.09    9.10
  -4   1  10  364.56   29.10
  -4   1  10  407.86   29.30
  -4   1  10  405.26   29.80
  -4   1  10  381.76   29.00
  -4   1  10  367.76   30.00
  -4   1  10  444.56   29.00
  -4   1  10  400.46   29.00
  -4  -1  10  414.76   30.10
  -4  -1  10  438.16   29.10
  -4  -1  10  400.56   29.30
  -4  -1  10  398.16   29.00
  -4  -1  10  406.56   29.40
  -4  -1  10  429.26   29.40
  -4   1   9    7.30    2.20
  -4   1   9    6.20    1.90
  -4   1   9    3.80    2.40
  -4   1   9    5.50    2.30
  -4   1   9    6.80    2.00
  -4   1   9    7.00    2.00
  -4   1   9    3.50    1.90
  -4  -1   9    9.20    2.30
  -4  -1   9    7.00    3.10
  -4  -1   9    7.20    2.00
  -4  -1   9    7.80    2.00
  -4  -1   9    8.60    2.30
  -4  -1   9    5.90    1.90
  -4  -1   9   10.40    2.60
  -4   1   8  102.69    9.00
  -4   1   8  102.29    8.70
  -4   1   8   93.09    9.90
  -4   1   8  104.89    8.80
  -4   1   8  116.29    9.20
  -4   1   8   96.89    8.50
  -4   1   8   97.09    9.30
  -4   1   8  112.19    8.50
  -4  -1   8   98.19    8.70
  -4  -1   8  108.79    8.90
  -4  -1   8  109.69    9.20
  -4  -1   8  109.19    9.30
  -4  -1   8  105.09    8.60
  -4  -1   8  104.39    8.70
  -4   1   7  117.19    9.30
   4   1  -7  101.29   10.10
   4   1  -7  109.59    8.80
  -4  -1   7  131.19    9.70
  -4  -1   7  108.09    9.00
  -4  -1   7  110.49    8.90
  -4   1   6  127.99   10.00
   4   1  -6  131.69    9.80
  -4  -1   6  136.19   10.20
   4  -1  -6  133.39    9.80
   4  -1  -6  110.89    9.90
   4   1  -5  365.76   24.60
  -4   1   5  361.26   24.70
   4  -1  -5  313.37   24.60
  -4  -1   5  338.87   24.70
   4  -1  -5  366.96   24.60
  -4   1   4  269.57   19.00
   4   1  -4  301.67   19.20
   4  -1  -4  253.97   18.70
  -4  -1   4  273.17   19.50
   4  -1  -4  279.27   19.10
   4  -1  -4  242.18   18.80
  -4   1   3   13.20    4.20
  -4   1   3   11.20    1.40
   4   1  -3   10.60    2.10
  -4   1   3   13.40    2.40
   4   1  -3   13.20    1.70
  -4  -1   3   10.10    1.50
   4  -1  -3   11.30    1.50
   4  -1  -3   11.10    1.10
  -4   1   2   89.39    9.70
   4   1  -2   85.89    6.20
  -4   1   2   73.69    5.60
   4   1  -2   76.39    6.00
  -4  -1   2   74.99    5.80
   4  -1  -2   87.69    6.00
  -4  -1   2   78.99    6.10
   4  -1  -2   69.79    5.50
   4   1  -1 4340.57  294.97
   4   1   0 1822.32  132.59
   4   1   0 2138.79  134.89
   4  -1   0 2092.99  134.59
   4  -1   0 1816.82  132.39
   4   1   1  619.74   43.90
  -4   1  -1  553.34   41.40
   4   1   1  507.75   41.70
   4   1   1  600.44   41.50
   4  -1   1  635.84   41.50
  -4  -1  -1  619.74   41.70
   4  -1   1  646.94   41.30
   4  -1   1  594.64   43.70
  -4  -1  -1  655.63   41.40
   4   1   2   45.30    7.70
  -4   1  -2   40.30    3.90
   4   1   2   37.90    4.20
   4   1   2   42.60    3.70
   4  -1   2   47.60    7.60
  -4  -1  -2   49.00    4.20
   4  -1   2   38.50    3.80
   4  -1   2   44.50    3.50
  -4  -1  -2   47.00    3.60
   4  -1   2   39.70    3.20
  -4   1  -3   93.79    7.60
   4   1   3   89.39    7.10
   4  -1   3   89.09    7.10
   4  -1   3   90.29    6.80
  -4  -1  -3   94.29    7.70
   4  -1   3   94.99    6.90
   4  -1   3   97.59   10.40
  -4   1  -4   18.50    2.80
   4   1   4   17.70    2.30
   4   1   4   38.70    7.20
   4  -1   4   20.80    2.10
   4  -1   4   19.90    1.90
  -4  -1  -4   21.90    3.10
   4  -1   4   23.50    2.40
  -4   1  -5    9.00    2.40
   4   1   5    8.20    5.40
   4  -1   5    9.20    1.60
  -4  -1  -5    8.40    2.30
  -4   1  -6   56.69    6.10
   4   1   6   67.79   10.50
   4  -1   6   60.39    5.20
  -4  -1  -6   55.69    6.20
   4   1   7  360.96   25.10
   4   1   7  330.07   24.20
  -4   1  -7  323.77   25.70
   4   1   7  328.87   23.60
   4  -1   7  331.67   23.60
   4  -1   7  303.47   24.30
   4  -1   7  314.77   24.70
   4  -1   7  339.97   24.30
  -4  -1  -7  330.57   25.60
   4  -1   7  383.26   25.30
   4   1   8  141.59   10.30
   4   1   8  138.79   11.80
   4   1   8  129.49   11.00
   4   1   8  138.89   11.00
   4  -1   8  138.69   11.00
   4  -1   8  135.19   11.10
   4  -1   8  134.99   10.30
   4  -1   8  132.49   10.90
   4  -1   8  134.79   11.50
   4   1   9   17.60    2.30
   4   1   9   18.90    3.80
   4   1   9   18.00    3.30
   4   1   9   20.70    3.30
   4  -1   9   16.70    2.90
   4  -1   9   16.10    3.40
   4  -1   9   15.40    2.30
   4  -1   9   17.30    3.30
   4   1  10   58.79    6.00
   4   1  10   73.89    6.10
   4   1  10   59.79    6.60
   4   1  10   45.90    6.00
   4  -1  10   63.49    6.30
   4  -1  10   58.99    6.30
   4  -1  10   54.29    5.60
   4  -1  10   52.09    6.20
   4  -1  10   53.99    5.70
   4   1  11   88.69    8.40
   4   1  11  102.69    8.30
   4   1  11   95.69    8.00
   4   1  11   95.39    8.70
   4  -1  11   86.59    7.70
   4  -1  11   85.89    8.50
   4  -1  11   90.89    7.80
   4  -1  11   85.89    8.30
   4  -1  11   97.89    8.40
   4   1  12   88.29    8.20
   4   1  12   97.49    7.90
   4   1  12   92.79    8.40
   4   1  12  105.39    8.30
   4  -1  12   95.69    8.20
   4  -1  12   90.59    7.80
   4  -1  12   95.69    8.50
   4  -1  12   98.69    8.40
   4   1  13   82.59    7.00
   4   1  13   94.39    7.10
   4   1  13   72.49    6.60
   4   1  13   89.39    7.20
   4  -1  13   78.99    6.70
   4  -1  13   80.09    7.10
   4  -1  13   83.39    7.00
   4  -1  13   99.49    7.20
  -4   2  13    0.50    1.80
  -4   2  13    1.60    1.10
  -4  -2  13    0.10    1.20
  -4  -2  13    1.00    1.00
  -4  -2  13    0.40    0.80
  -4  -2  13    1.80    1.10
  -4   2  12   -2.10    1.60
  -4   2  12    0.80    1.40
  -4   2  12    0.20    1.70
  -4  -2  12    0.00    1.10
  -4  -2  12    1.30    1.20
  -4  -2  12    2.10    1.50
  -4  -2  12   -0.20    1.30
  -4   2  11  595.94   42.60
  -4   2  11  538.25   42.70
  -4   2  11  592.94   42.90
  -4   2  11  588.04   42.80
  -4   2  11  646.84   43.70
  -4   2  11  585.14   43.90
  -4  -2  11  622.04   43.30
  -4  -2  11  686.73   43.40
  -4  -2  11  682.23   43.10
  -4  -2  11  581.44   42.70
  -4   2  10  290.07   22.00
  -4   2  10  276.07   23.10
  -4   2  10  276.37   22.10
  -4   2  10  292.87   21.90
  -4   2  10  306.27   21.70
  -4   2  10  312.67   22.90
  -4   2  10  301.17   21.80
  -4  -2  10  305.67   22.40
  -4  -2  10  296.27   21.90
  -4  -2  10  301.17   23.10
  -4  -2  10  314.87   22.10
  -4  -2  10  322.37   22.40
  -4   2   9  808.32   57.39
  -4   2   9  769.22   58.09
  -4   2   9  855.01   57.49
  -4   2   9  790.52   57.59
  -4   2   9  785.52   57.09
  -4   2   9  770.32   58.69
  -4   2   9  912.51   57.19
  -4  -2   9  825.12   57.29
  -4  -2   9  825.22   57.29
  -4  -2   9  866.91   57.69
  -4  -2   9  815.22   57.69
  -4  -2   9  871.51   57.79
  -4   2   8    4.20    1.90
  -4   2   8    3.70    2.30
  -4   2   8    5.90    2.00
  -4   2   8    6.80    1.70
  -4   2   8    2.90    1.70
  -4   2   8    5.30    2.50
   4   2  -8   -0.40    3.30
  -4   2   8    6.30    1.60
  -4  -2   8    7.10    1.90
  -4  -2   8    5.30    1.70
  -4  -2   8    7.00    2.20
  -4  -2   8    3.50    1.50
  -4  -2   8    5.20    2.00
  -4  -2   8    4.40    2.00
  -4   2   7   13.50    3.10
  -4   2   7   12.90    3.20
  -4   2   7   12.30    2.70
  -4   2   7   12.80    3.30
  -4  -2   7   13.80    2.70
  -4  -2   7   14.60    2.40
  -4  -2   7   14.80    2.20
  -4  -2   7   17.40    2.70
   4  -2  -7   14.20    2.40
   4   2  -6  293.67   21.10
  -4   2   6  309.67   22.40
  -4  -2   6  282.47   21.30
  -4  -2   6  298.27   21.60
   4   2  -5   50.89    4.30
   4  -2  -5   37.10    3.50
  -4  -2   5   49.20    4.50
   4  -2  -5   43.90    3.60
   4  -2  -5   53.49    4.30
   4   2  -4   97.29    7.40
  -4   2   4   90.29    7.30
   4  -2  -4   91.29    7.20
  -4  -2   4   91.49   10.10
  -4  -2   4   90.19    7.30
   4   2  -3 2391.76  176.68
  -4   2   3 2704.93  177.18
  -4  -2   3 2803.92  176.38
  -4  -2   3 2508.25  177.48
   4   2  -2   49.99    4.20
  -4   2   2   54.89    8.00
  -4   2   2   44.10    7.50
   4   2  -2   44.60    4.10
   4  -2  -2   44.30    3.90
  -4  -2   2   46.60    3.80
   4   2  -1  688.43   47.00
  -4   2   1  688.73   47.90
   4   2  -1  695.43   49.50
   4   2  -1  637.34   47.10
   4  -2  -1  673.93   46.70
  -4  -2   1  717.93   46.90
   4   2   0  301.57   22.10
  -4   2   0  292.07   21.50
  -4   2   0  312.57   23.30
   4   2   0  303.97   24.60
   4   2   0  282.77   22.50
  -4  -2   0  344.87   22.20
   4  -2   0  317.87   22.00
   4  -2   0  351.26   22.20
  -4   2  -1   63.09    5.20
   4   2   1   52.89    5.60
   4   2   1   67.69    5.50
  -4   2  -1   72.99    7.80
   4   2   1   77.39    9.60
   4  -2   1   58.89    4.60
  -4  -2  -1   69.29    5.30
  -4  -2  -1   74.99    5.80
   4  -2   1   76.89    5.20
   4  -2   1   65.89    5.30
   4   2   2  655.23   48.30
   4   2   2  724.23   50.99
  -4   2  -2  745.23   50.29
  -4   2  -2  644.34   48.30
   4  -2   2  784.02   48.00
   4  -2   2  640.94   47.70
   4  -2   2  687.83   48.30
  -4  -2  -2  764.02   48.90
  -4   2  -3   78.99   10.60
   4   2   3   68.29    6.00
  -4   2  -3   72.09    6.30
   4   2   3   77.19   10.10
   4  -2   3   80.29    5.60
  -4  -2  -3   75.89    6.60
   4  -2   3   66.99    5.50
  -4  -2  -3   81.89    6.30
   4  -2   3   72.59    6.00
  -4   2  -4  245.28   18.40
  -4   2  -4  244.78   23.10
   4  -2   4  253.37   17.50
   4  -2   4  241.28   17.10
  -4  -2  -4  252.57   18.60
  -4   2  -5  499.95   36.90
   4   2   5  574.64   40.10
  -4  -2  -5  505.85   37.60
   4  -2   5  501.25   35.80
   4  -2   5  529.05   36.20
  -4   2  -6    0.40    1.40
   4   2   6    1.80    7.30
   4  -2   6    0.80    1.00
   4  -2   6    0.00    1.00
  -4  -2  -6    4.30    2.00
   4  -2   6   -0.20    0.70
   4   2   7  110.59    8.40
   4   2   7  101.19    8.90
  -4   2  -7   94.59   10.60
   4   2   7  104.09    8.90
   4   2   7  116.59   14.50
   4  -2   7  102.89    8.30
   4  -2   7  116.59    9.00
   4  -2   7  107.39    8.80
   4  -2   7   99.79    8.90
   4  -2   7  109.29    8.70
   4  -2   7  119.89    9.40
   4  -2   7  108.49    8.90
  -4   2  -8    5.70    2.10
   4   2   8   11.20    2.40
   4   2   8    8.30    1.70
   4   2   8   11.90    2.50
   4   2   8    5.50    3.00
   4  -2   8    9.00    2.60
   4  -2   8   15.10    2.20
   4  -2   8    9.20    2.60
   4  -2   8    9.90    2.70
   4  -2   8   13.60    2.60
   4  -2   8    9.60    2.30
   4   2   9    8.40    3.00
  -4   2  -9    6.10    2.20
   4   2   9    9.00    1.70
   4   2   9   12.90    3.50
   4   2   9   10.20    2.50
   4   2   9   10.00    2.40
   4  -2   9   12.10    2.90
   4  -2   9   10.60    2.50
   4  -2   9    6.30    2.60
   4  -2   9    8.40    2.40
   4  -2   9    8.10    1.80
   4   2  10  108.09    9.50
   4   2  10   86.79    8.80
   4   2  10  101.69    8.50
   4   2  10   98.39    8.60
   4  -2  10   86.89    8.90
   4  -2  10   95.39    8.30
   4  -2  10   94.99    8.60
   4  -2  10  103.09    8.90
   4   2  11  209.08   14.80
   4   2  11  201.48   14.50
   4   2  11  180.98   14.80
  -4   2 -11  191.28   14.80
   4   2  11  200.58   15.40
   4  -2  11  166.98   14.60
   4  -2  11  179.28   14.40
   4  -2  11  190.88   14.30
   4  -2  11  172.18   14.90
   4  -2  11  191.78   14.70
   4   2  12   32.80    3.70
   4   2  12   22.90    3.00
   4   2  12   26.30    3.70
   4   2  12   26.70    3.80
   4  -2  12   25.60    3.60
   4  -2  12   26.30    3.70
   4  -2  12   22.40    3.00
   4  -2  12   23.60    3.60
   4   2  13    5.30    1.30
   4   2  13    3.60    1.40
   4   2  13    3.70    1.30
   4   2  13    4.10    1.70
   4  -2  13    3.80    1.50
   4  -2  13    2.80    1.20
   4  -2  13    5.30    1.40
   4  -2  13    2.10    1.30
  -4   3  13   53.09    5.00
  -4   3  13   47.60    4.30
  -4  -3  13   53.69    4.60
  -4  -3  13   45.60    4.30
  -4  -3  13   51.99    4.50
  -4   3  12   76.59    7.10
  -4   3  12   77.79    7.50
  -4   3  12   77.59    6.50
  -4   3  12   82.69    8.40
  -4  -3  12   73.89    6.60
  -4  -3  12   67.99    6.70
  -4  -3  12   84.99    6.90
  -4  -3  12   81.29    6.90
  -4   3  11   14.80    3.20
  -4   3  11   16.70    2.70
  -4   3  11   14.60    2.50
  -4   3  11   16.80    3.50
  -4   3  11   13.70    2.60
  -4  -3  11   15.20    2.60
  -4  -3  11   20.60    3.00
  -4  -3  11   24.10    2.90
  -4  -3  11   13.40    2.70
  -4   3  10   65.19    6.90
  -4   3  10   56.69    6.80
  -4   3  10   55.49    5.80
  -4   3  10   54.59    6.30
  -4   3  10   59.19    7.40
  -4  -3  10   68.59    6.30
  -4  -3  10   66.09    6.30
  -4  -3  10   57.69    7.20
  -4  -3  10   60.69    6.00
  -4  -3  10   59.79    5.90
  -4   3   9   13.20    3.50
  -4   3   9   15.70    2.90
  -4   3   9   15.40    3.70
  -4   3   9   21.20    3.30
  -4   3   9   13.10    2.90
  -4  -3   9    5.70    3.90
  -4  -3   9   22.30    3.40
  -4  -3   9   18.10    5.00
  -4  -3   9   12.60    3.30
  -4  -3   9   20.80    3.20
  -4  -3   9   15.00    2.80
  -4  -3   9   19.60    3.00
  -4   3   8   37.10    5.30
  -4   3   8   39.80    5.20
  -4   3   8   42.00    4.70
  -4  -3   8   35.80    4.30
  -4  -3   8   37.40    5.00
  -4  -3   8   43.30    5.10
  -4  -3   8   49.00    5.30
  -4  -3   8   45.20    5.60
  -4   3   7  417.86   29.30
  -4   3   7  382.06   29.70
  -4   3   7  379.06   30.20
  -4  -3   7  419.16   28.90
  -4  -3   7  394.96   28.80
  -4  -3   7  366.26   30.00
  -4  -3   7  436.36   29.60
   4  -3  -7  416.16   28.90
  -4  -3   7  411.96   29.00
  -4  -3   7  420.26   29.20
  -4   3   6    7.30    2.60
  -4   3   6    9.40    2.30
   4   3  -6    8.60    1.80
  -4  -3   6   13.50    2.30
  -4  -3   6    9.20    2.00
  -4  -3   6   10.40    2.30
  -4  -3   6   11.90    2.30
   4  -3  -6   11.70    2.00
  -4  -3   5   17.20    6.40
  -4  -3   5    3.30    1.30
  -4   3   4 1945.21  124.39
  -4   3   4 1861.61  123.99
   4   3  -4 1756.22  123.79
  -4  -3   4 1799.42  123.89
  -4  -3   4 1743.23  125.49
   4   3  -3  225.78   16.30
  -4   3   3  216.28   18.90
  -4  -3   3  227.38   16.20
  -4  -3   3  225.98   21.20
   4   3  -2    9.80   10.20
   4   3  -2    6.90    1.50
  -4   3   2    8.40    7.20
   4  -3  -2    4.40    1.10
   4   3  -1    4.50    1.20
  -4   3   1    7.30    3.40
   4   3  -1   10.10    6.90
   4  -3  -1    6.90    1.30
  -4   3   0  988.60   70.09
   4   3   0 1015.60   72.99
   4   3   0  986.50   70.79
   4  -3   0 1094.29   70.69
  -4  -3   0 1085.39   71.19
  -4   3  -1  170.08   13.40
   4   3   1  178.98   13.70
   4   3   1  189.18   17.00
  -4   3  -1  177.38   15.80
   4  -3   1  194.58   13.30
  -4  -3  -1  210.48   14.30
  -4   3  -2  247.98   19.10
  -4   3  -2  261.47   21.50
   4   3   2  258.97   21.80
   4   3   2  230.38   18.70
   4  -3   2  285.17   18.30
   4  -3   2  252.07   18.00
  -4  -3  -2  290.07   19.40
   4   3   3   37.00    3.90
  -4   3  -3   57.09   10.50
  -4   3  -3   36.80    4.00
  -4  -3  -3   41.40    4.50
   4  -3   3   39.10    3.40
   4  -3   3   46.10    3.40
  -4   3  -4  438.86   35.60
  -4   3  -4  409.46   31.00
   4  -3   4  436.36   29.60
  -4  -3  -4  478.15   31.50
   4  -3   4  431.36   30.60
   4  -3   4  418.26   30.10
   4  -3   4  429.26   30.60
  -4   3  -5  171.68   14.60
   4   3   5  179.88   18.20
   4  -3   5  189.88   13.60
  -4  -3  -5  204.78   15.10
   4  -3   5  180.48   13.90
   4  -3   5  180.78   14.00
  -4   3  -6  449.66   36.10
  -4   3  -6  462.65   35.20
   4   3   6  467.65   35.00
   4   3   6  457.45   35.10
   4   3   6  487.85   35.20
   4   3   6  572.54   36.00
   4   3   6  523.85   39.50
   4  -3   6  503.45   34.90
  -4  -3  -6  523.65   36.60
   4  -3   6  535.15   35.30
   4  -3   6  515.35   35.40
   4  -3   6  497.15   35.20
   4   3   7  152.78   18.50
  -4   3  -7  148.59   12.10
   4   3   7  164.38   13.30
   4   3   7  162.78   11.50
   4   3   7  144.19   12.00
   4   3   7  152.38   12.10
  -4   3  -7  127.79   13.10
   4  -3   7  146.89   11.50
   4  -3   7  156.38   12.10
  -4  -3  -7  160.88   13.70
   4  -3   7  155.18   12.30
   4  -3   7  158.28   12.00
   4  -3   7  145.29   12.10
   4  -3   7  153.78   11.90
   4  -3   7  159.78   12.30
  -4   3  -8   74.99    7.60
   4   3   8   75.79    9.40
   4   3   8   82.19    7.10
   4  -3   8   86.79    7.80
   4  -3   8   82.59    7.70
   4  -3   8   99.39    8.30
   4  -3   8   84.09    7.50
   4  -3   8   82.99    7.80
   4  -3   8   85.79    7.50
  -4   3  -9   64.79    6.80
   4   3   9   85.29    6.60
   4   3   9   74.79    7.90
   4   3   9   77.29    7.10
   4   3   9   76.49    7.00
  -4  -3  -9   70.39    7.60
   4  -3   9   75.99    6.90
   4  -3   9   70.59    7.40
   4  -3   9   70.09    7.10
   4  -3   9   61.49    9.50
   4  -3   9   80.49    7.40
   4  -3   9   76.69    7.30
   4   3  10    2.70    1.40
   4   3  10    7.40    3.40
   4   3  10    0.80    2.00
   4   3  10    4.00    3.00
   4   3  10    6.10    2.20
   4  -3  10    4.20    2.00
   4  -3  10    1.70    1.80
   4  -3  10    2.70    2.20
   4   3  11   94.99    8.50
   4   3  11   79.39    7.60
   4   3  11   92.99    7.60
   4   3  11   90.29    7.70
   4  -3  11   89.49    7.70
   4  -3  11   87.79    7.80
   4  -3  11   82.09    7.70
   4  -3  11   79.19    7.90
   4  -3  11   86.49    7.40
   4   3  12   57.49    5.20
   4   3  12   54.79    5.50
   4   3  12   47.90    4.80
   4  -3  12   48.50    4.50
   4  -3  12   46.10    5.00
   4  -3  12   51.19    5.30
   4  -3  12   45.80    4.60
   4  -3  12   43.00    4.70
   4   3  13    4.10    1.40
   4   3  13    5.70    1.50
   4  -3  13    4.70    1.60
   4  -3  13    5.70    1.60
   4  -3  13    4.60    1.10
   4  -3  13    7.80    1.60
  -4   4  13   74.49    6.20
  -4  -4  13   74.19    5.90
  -4  -4  13   74.79    6.00
  -4   4  12   37.40    4.80
  -4   4  12   33.50    3.60
  -4   4  12   38.90    4.40
  -4  -4  12   31.70    3.60
  -4  -4  12   49.60    4.70
  -4  -4  12   41.40    4.10
  -4  -4  12   38.10    4.40
  -4   4  11    0.80    1.90
  -4   4  11   -1.40    1.20
  -4   4  11    1.00    1.20
  -4   4  11   -0.40    1.80
  -4  -4  11    2.60    1.50
  -4  -4  11    2.40    1.40
  -4  -4  11    0.70    1.20
  -4  -4  11    0.40    1.40
  -4   4  10  275.07   21.40
  -4   4  10  262.67   20.40
  -4   4  10  262.87   22.00
  -4   4  10  258.77   20.20
  -4  -4  10  281.17   20.80
  -4  -4  10  313.07   20.90
  -4  -4  10  263.67   20.20
  -4  -4  10  275.87   20.40
  -4  -4  10  287.47   21.90
  -4   4   9  102.69    8.90
  -4   4   9  102.69    9.90
  -4   4   9   97.19   10.10
  -4   4   9  101.59    9.00
  -4  -4   9  101.39    8.90
  -4  -4   9   96.29    9.70
  -4  -4   9  102.59    8.60
  -4  -4   9  110.99    9.20
  -4  -4   9  100.49    8.80
  -4   4   8    0.00    1.60
  -4   4   8    0.20    1.50
  -4   4   8   -0.70    1.50
  -4   4   8   -3.10    2.30
  -4   4   8    0.70    2.00
  -4  -4   8    2.40    1.70
  -4  -4   8    0.70    1.10
  -4  -4   8    1.00    2.00
  -4  -4   8    1.40    1.90
  -4  -4   8    0.70    1.30
  -4  -4   8    1.20    1.30
  -4   4   7  232.68   17.90
  -4   4   7  210.38   18.70
  -4   4   7  221.98   18.60
  -4   4   7  250.67   17.90
  -4  -4   7  235.38   17.50
  -4  -4   7  225.88   17.50
  -4  -4   7  252.17   18.00
  -4  -4   7  256.67   17.80
   4  -4  -7  222.18   17.70
  -4  -4   7  253.87   18.40
  -4   4   6  184.38   16.70
  -4   4   6  205.68   16.00
  -4   4   6  205.08   16.70
  -4  -4   6  201.58   15.50
  -4  -4   6  223.18   16.00
  -4  -4   6  232.68   15.90
  -4  -4   6  219.48   16.30
   4  -4  -6  210.18   15.80
  -4   4   5    6.80    2.50
  -4  -4   5   10.30    2.10
  -4  -4   5   10.10    2.10
  -4  -4   5   11.20    2.20
  -4  -4   5   13.00   11.10
  -4   4   4    6.90    7.00
   4   4  -4    3.40    1.20
  -4   4   4    1.40    3.70
   4  -4  -4    2.30    1.10
  -4  -4   4    9.30    1.90
  -4  -4   4   14.70   14.00
   4   4  -3 1611.44  123.19
  -4   4   3 1921.61  124.69
  -4   4   3 1833.22  125.29
  -4  -4   3 1878.51  123.29
   4  -4  -3 1829.42  122.99
   4   4  -2   16.80   12.40
  -4   4   2    4.40    4.20
   4   4  -2    4.80    1.40
   4  -4  -2    7.20    1.50
  -4   4   1  130.59   12.10
   4   4  -1  117.09    9.40
   4   4  -1  111.89   14.60
   4  -4  -1  121.89    9.10
  -4   4   0   60.19    9.30
   4   4   0   54.89   10.20
   4   4   0   56.99    5.00
  -4   4   0   50.59    4.20
   4  -4   0   57.09    4.80
  -4   4  -1  126.99   12.10
  -4   4  -1   94.69    7.90
   4   4   1  105.59   13.10
   4   4   1   94.69    8.30
   4  -4   1  111.69    8.20
  -4  -4  -1  118.89    9.00
   4  -4   1  103.39    7.50
   4  -4   1   99.29    8.10
   4   4   2  520.45   39.50
  -4   4  -2  563.64   42.50
  -4   4  -2  513.55   39.30
   4   4   2  638.54   43.10
   4  -4   2  614.84   39.00
   4  -4   2  578.84   38.80
   4   4   3  538.65   40.80
  -4   4  -3  526.65   41.50
  -4   4  -3  470.45   36.90
   4  -4   3  504.85   36.80
   4  -4   3  603.34   36.20
   4  -4   3  523.35   36.80
   4  -4   3  518.45   36.20
   4   4   4   72.49   12.00
  -4   4  -4   67.59    6.80
  -4   4  -4   74.49   16.40
   4  -4   4   74.79    6.60
  -4  -4  -4   89.59    7.60
   4  -4   4   78.59    6.70
   4  -4   4   72.19    6.00
   4   4   5  122.69   14.10
  -4   4  -5   98.69    8.70
  -4   4  -5   90.99    9.00
   4   4   5   94.99    7.90
   4   4   5  102.49    9.20
  -4  -4  -5  119.39    9.80
   4  -4   5  101.59    8.50
   4  -4   5  100.99    8.00
   4  -4   5   93.89    8.00
   4  -4   5  103.29    8.50
   4  -4   5  105.49    8.60
  -4   4  -6  541.35   41.00
   4   4   6  594.84   40.60
   4   4   6  599.14   46.20
   4   4   6  574.84   41.10
  -4   4  -6  524.95   42.10
   4  -4   6  577.04   41.20
  -4  -4  -6  500.95   42.40
   4  -4   6  646.64   41.20
   4  -4   6  592.74   41.30
   4  -4   6  576.84   40.60
   4  -4   6  579.54   41.30
  -4  -4  -6  662.43   43.10
   4  -4   6  627.44   41.00
   4   4   7  325.77   22.70
   4   4   7  367.16   24.40
   4   4   7  317.87   23.40
   4   4   7  342.67   30.20
  -4   4  -7  292.17   23.20
   4   4   7  291.67   23.10
   4  -4   7  336.57   23.30
   4  -4   7  328.87   23.50
   4  -4   7  311.37   23.20
   4  -4   7  298.07   22.70
  -4  -4  -7  303.07   23.00
   4  -4   7  339.67   23.70
   4  -4   7  308.97   23.50
   4  -4   7  316.07   23.40
   4   4   8   41.80    4.90
   4   4   8   64.99   13.50
   4   4   8   43.80    4.20
   4   4   8   40.70    4.80
  -4   4  -8   33.10    4.80
   4  -4   8   49.00    5.10
   4  -4   8   45.30    4.70
   4  -4   8   39.90    4.80
   4  -4   8   42.20    4.80
   4  -4   8   43.90    5.10
   4  -4   8   33.80    4.80
   4  -4   8   44.40    5.00
   4   4   9  273.97   18.40
   4   4   9  258.17   19.30
   4   4   9  253.07   20.20
   4   4   9  249.38   19.20
  -4   4  -9  219.68   18.90
   4  -4   9  247.78   19.40
   4  -4   9  273.57   19.10
   4  -4   9  226.78   19.40
   4  -4   9  287.37   19.50
   4  -4   9  247.58   19.40
   4  -4   9  244.18   19.20
   4  -4   9  290.07   20.00
   4   4  10    0.30    1.70
   4   4  10    0.30    1.40
   4   4  10   -1.00    1.60
   4   4  10    0.70    1.30
   4  -4  10    1.00    1.30
   4  -4  10   -0.30    1.40
   4  -4  10    0.80    1.40
   4   4  11   44.80    5.20
   4   4  11   44.60    4.60
   4   4  11   45.60    4.50
   4   4  11   33.50    4.60
   4   4  11   43.50    5.80
   4  -4  11   44.10    4.80
   4  -4  11   39.10    4.20
   4  -4  11   39.90    4.50
   4  -4  11   41.40    4.80
   4  -4  11   38.30    4.50
   4   4  12    0.30    1.30
   4   4  12    0.70    1.20
   4   4  12    0.70    1.40
   4  -4  12   -1.20    1.10
   4  -4  12   -0.90    1.30
   4  -4  12   -1.20    1.00
   4  -4  12    0.70    0.90
   4  -4  12    0.90    1.20
   4   4  13   27.90    2.80
   4   4  13   34.70    3.00
   4   4  13   26.80    3.30
   4  -4  13   29.60    2.70
   4  -4  13   32.80    3.50
  -4   5  13    3.50    1.20
  -4  -5  13    1.60    0.80
  -4  -5  13    2.50    0.90
  -4  -5  13    1.70    0.80
  -4   5  12   57.79    5.80
  -4   5  12   58.49    5.30
  -4   5  12   40.80    4.20
  -4  -5  12   61.19    4.80
  -4  -5  12   41.80    4.30
  -4  -5  12   52.49    4.80
  -4  -5  12   41.90    4.20
  -4   5  11   32.70    3.60
  -4   5  11   30.20    3.90
  -4   5  11   35.80    5.10
  -4   5  11   40.20    4.90
  -4  -5  11   33.60    3.80
  -4  -5  11   29.70    3.50
  -4  -5  11   36.20    4.10
  -4  -5  11   34.40    3.90
  -4   5  10  382.26   28.50
  -4   5  10  383.06   28.30
  -4   5  10  391.26   29.40
  -4   5  10  399.26   30.00
  -4  -5  10  417.66   28.70
  -4  -5  10  405.86   28.80
  -4  -5  10  403.96   28.50
  -4  -5  10  380.76   28.20
  -4   5   9   24.60    3.70
  -4   5   9   19.20    4.20
  -4   5   9   22.70    4.40
  -4   5   9   23.50    3.40
  -4  -5   9   19.10    3.10
  -4  -5   9   26.20    3.40
  -4  -5   9   27.80    3.50
  -4  -5   9   21.10    4.40
  -4  -5   9   25.40    3.80
  -4   5   8  422.76   34.60
  -4   5   8  487.15   33.50
  -4   5   8  447.96   33.50
  -4   5   8  438.96   34.40
  -4  -5   8  458.95   33.60
  -4  -5   8  479.75   33.20
  -4  -5   8  492.25   33.50
  -4  -5   8  479.35   33.30
  -4  -5   8  474.55   34.40
  -4  -5   8  477.05   33.70
  -4   5   7   52.69    7.50
  -4   5   7   73.79    6.90
  -4   5   7   73.99    6.70
  -4   5   7   61.29    7.40
  -4  -5   7   70.09    7.20
  -4  -5   7   74.89    8.30
  -4  -5   7   72.49    6.70
  -4  -5   7   68.79    7.50
  -4  -5   7   82.29    7.60
  -4   5   6   39.10    4.40
  -4   5   6   33.80    5.00
  -4   5   6   30.90    5.00
  -4  -5   6   38.40    4.30
  -4  -5   6   37.00    4.00
  -4  -5   6   38.70    4.10
  -4  -5   6   44.20   16.60
  -4  -5   6   43.20    4.70
  -4  -5   6   32.10    3.90
  -4   5   5  101.69   11.70
  -4   5   5   82.79    9.10
  -4   5   5  111.99   11.30
  -4   5   5   99.29    8.60
  -4  -5   5  115.79    9.20
  -4  -5   5   99.49    8.50
  -4  -5   5  109.59    8.80
   4   5  -4  287.47   23.10
  -4   5   4  289.17   24.30
  -4   5   4  284.27   28.30
  -4   5   4  340.37   25.30
  -4   5   4  327.27   23.50
  -4  -5   4  350.86   23.50
  -4  -5   4  367.96   23.70
  -4   5   3  899.61   64.69
  -4   5   3  997.80   62.79
   4   5  -3  791.42   60.29
  -4  -5   3  895.11   60.39
   4  -5  -3  837.62   59.99
   4   5  -2  -14.50   13.40
  -4   5   2   -1.30    4.80
   4   5  -2    0.00    0.90
   4  -5  -2   -1.60    0.90
   4  -5  -2    0.70    1.00
   4   5  -1 1304.07   90.39
  -4   5   1 1364.36   88.69
   4   5  -1 1173.78   86.09
   4  -5  -1 1252.77   85.79
   4  -5  -1 1228.38   85.79
  -4   5   0   67.49   10.50
  -4   5   0   56.89    4.50
   4   5   0   53.29    5.30
   4   5   0   65.99   11.60
  -4   5  -1  107.69   10.00
   4   5   1  109.69    9.50
   4   5   1  133.59   15.40
  -4   5  -1  134.19   15.00
   4  -5   1  122.09    8.60
  -4  -5  -1  126.79   10.20
   4  -5   1  119.39    9.30
   4  -5   1  117.09    9.30
  -4   5  -2   85.09    7.60
   4   5   2  100.89   14.00
   4  -5   2   93.99    7.80
   4  -5   2  105.59    7.40
   4  -5   2   91.19    7.70
  -4   5  -3  454.05   36.00
  -4   5  -3  504.85   42.20
   4   5   3  578.74   40.70
   4  -5   3  516.25   36.00
   4  -5   3  526.35   36.00
   4  -5   3  515.25   35.30
  -4   5  -4  437.06   33.90
   4   5   4  558.14   34.90
  -4   5  -4  423.86   34.30
  -4   5  -4  459.95   42.30
   4   5   4  461.95   33.40
   4   5   4  514.95   39.50
   4  -5   4  512.95   34.20
   4  -5   4  461.15   33.60
   4  -5   4  488.85   34.10
  -4  -5  -4  470.45   35.50
   4  -5   4  485.85   33.50
   4  -5   4  496.45   34.20
   4   5   5  160.98   12.40
  -4   5  -5  121.19   11.80
   4   5   5  133.69   10.70
  -4   5  -5  130.69   11.20
   4  -5   5  145.79   11.50
   4  -5   5  148.89   11.50
  -4  -5  -5  170.68   13.00
   4  -5   5  139.19   11.40
   4  -5   5  138.99   10.90
   4  -5   5  138.59   10.90
   4  -5   5  138.59   11.50
   4   5   6  208.58   26.20
   4   5   6  217.88   17.80
   4   5   6  238.28   17.50
  -4   5  -6  212.88   18.00
   4   5   6  272.87   19.10
  -4   5  -6  200.78   18.90
   4  -5   6  239.38   17.60
   4  -5   6  230.68   17.70
   4  -5   6  260.47   18.40
  -4  -5  -6  284.57   21.10
  -4  -5  -6  246.28   17.90
   4  -5   6  244.08   18.30
   4  -5   6  246.28   18.40
   4  -5   6  250.67   17.90
   4   5   7   15.60    3.70
   4   5   7   22.80   12.90
   4   5   7   13.00    2.20
   4   5   7   11.90    3.10
   4  -5   7   15.20    3.00
   4  -5   7    9.30    2.40
   4  -5   7   10.40    3.10
   4  -5   7    9.00    2.30
  -4  -5  -7   11.80    2.40
   4  -5   7   15.30    3.10
   4   5   8   35.90    4.50
  -4   5  -8   33.50    4.60
   4   5   8   37.10    3.90
   4   5   8   32.00    4.50
   4   5   8   41.50   14.50
   4  -5   8   35.80    4.60
   4  -5   8   39.40    4.30
   4  -5   8   33.90    4.80
   4  -5   8   42.50    5.00
  -4  -5  -8   36.30    4.30
   4  -5   8   36.30    4.60
   4  -5   8   35.30    4.50
   4  -5   8   34.10    4.60
   4   5   9   25.10    4.00
   4   5   9   31.50    4.10
   4  -5   9   30.20    3.80
   4  -5   9   23.90    3.90
   4  -5   9   39.20    5.10
   4  -5   9   23.60    5.20
   4  -5   9   37.30    4.30
   4  -5   9   42.00    4.80
   4   5  10  259.87   18.90
   4   5  10  266.77   19.00
   4   5  10  251.37   19.70
   4  -5  10  226.48   19.00
   4  -5  10  265.07   19.20
   4  -5  10  224.28   18.60
  -4  -5 -10  278.67   18.90
   4  -5  10  252.07   18.60
   4   5  11   68.69    5.90
   4   5  11   64.69    6.40
   4   5  11   69.69    6.00
   4  -5  11   68.29    6.20
   4  -5  11   58.19    5.90
   4  -5  11   54.69    5.50
   4  -5  11   60.99    5.50
   4  -5  11   61.29    6.00
   4   5  12    3.30    1.20
   4   5  12    3.90    1.60
   4   5  12    2.50    1.40
   4  -5  12    3.30    1.30
   4  -5  12    3.30    1.10
   4  -5  12    2.70    1.20
   4   5  13   53.49    4.50
   4  -5  13   55.59    4.40
  -4  -6  12   76.19    7.20
  -4  -6  12  104.99    7.40
  -4  -6  12  102.39    7.40
  -4  -6  12   94.39    7.50
  -4   6  11    1.60    1.80
  -4   6  11   -0.30    1.10
  -4   6  11    8.60    4.00
  -4   6  11    1.60    1.20
  -4  -6  11    3.30    1.50
  -4  -6  11    1.10    1.10
  -4  -6  11    3.30    1.40
  -4  -6  11    2.10    1.40
  -4   6  10  213.08   16.60
  -4   6  10  193.08   15.00
  -4   6  10  205.38   16.00
  -4   6  10  196.18   15.00
  -4  -6  10  184.98   14.70
  -4  -6  10  180.88   14.90
  -4  -6  10  213.98   15.20
  -4  -6  10  201.18   15.40
  -4   6   9   16.30    2.90
  -4   6   9   10.50    3.20
  -4   6   9   10.10    2.40
  -4   6   9   14.20    3.60
  -4  -6   9   12.00    3.80
  -4  -6   9   13.20    2.60
  -4  -6   9   11.80    2.70
  -4  -6   9   11.30    2.40
  -4  -6   9   11.20    2.40
  -4   6   8    3.50    1.70
  -4   6   8    1.50    2.10
  -4   6   8    3.20    1.90
  -4   6   8    3.50    2.00
  -4  -6   8    3.50    1.80
  -4  -6   8    3.80    2.40
  -4  -6   8    3.10    1.90
  -4  -6   8    3.80    1.60
  -4  -6   8    4.60    1.70
  -4  -6   8   -0.10    2.20
  -4   6   7  563.34   41.80
  -4   6   7  587.94   40.80
  -4   6   7  574.04   40.90
  -4   6   7  517.95   41.80
  -4  -6   7  640.84   40.80
  -4  -6   7  543.05   41.50
  -4  -6   7  607.24   41.00
  -4  -6   7  545.35   40.40
  -4  -6   7  587.84   40.50
  -4   6   6  170.18   13.90
  -4  -6   6  169.38   15.70
  -4  -6   6  172.88   13.40
  -4  -6   6  200.78   13.80
  -4  -6   6  161.08   13.30
  -4  -6   6  176.68   14.30
  -4   6   5    3.40    7.50
  -4   6   5    1.10    1.80
  -4   6   5    2.80    1.30
  -4  -6   5    2.80    1.50
  -4  -6   5    0.20    1.30
  -4  -6   5    2.00    1.60
  -4  -6   5    2.40    1.40
  -4  -6   5    2.50    1.40
  -4   6   4  248.48   19.80
  -4   6   4  271.97   19.60
  -4   6   4  276.47   22.90
  -4   6   4  216.98   20.00
  -4  -6   4  293.17   19.80
  -4  -6   4  282.67   19.80
  -4  -6   4  228.88   18.90
  -4  -6   4  298.87   19.40
  -4   6   3  348.27   25.30
  -4   6   3  386.66   29.60
  -4   6   3  338.77   26.90
  -4   6   3  356.06   26.40
   4  -6  -3  348.67   26.20
  -4  -6   3  405.06   27.00
  -4   6   2   66.29   10.70
  -4   6   2   40.00    4.30
   4  -6  -2   47.00    4.50
   4  -6  -2   49.30    4.60
  -4  -6   2   59.59    5.20
  -4   6   1   78.69   11.50
   4  -6  -1   82.99    6.90
   4  -6  -1   82.59    6.90
  -4   6   0   17.00    8.40
   4  -6   0   17.20    2.50
   4  -6   0   17.20    2.80
   4   6   1  100.19   15.70
   4  -6   1   86.39    7.40
   4  -6   1   90.99    6.80
   4  -6   1   84.29    7.40
   4   6   2  578.74   39.50
  -4   6  -2  594.44   45.40
  -4  -6  -2  608.14   41.20
   4  -6   2  573.74   40.00
  -4  -6  -2  541.15   39.70
   4  -6   2  496.55   40.00
   4  -6   2  568.94   40.00
   4  -6   2  598.74   39.20
  -4   6  -3  112.89   10.50
   4   6   3  100.99   13.40
   4   6   3  125.09   17.50
  -4   6  -3  163.08   20.80
  -4  -6  -3  152.28   11.90
   4  -6   3  138.39   10.00
   4  -6   3  129.69   10.70
   4  -6   3  143.19   10.80
   4   6   4    8.10   18.20
  -4   6  -4   10.50    2.10
  -4   6  -4   73.79   38.10
   4   6   4    0.70    2.40
   4   6   4    8.20    1.80
  -4   6  -4    7.40    2.70
   4  -6   4    4.60    2.30
   4  -6   4    6.30    2.60
   4  -6   4    8.10    1.70
  -4  -6  -4   14.00    3.40
   4  -6   4   11.90    2.40
   4  -6   4    9.70    2.30
  -4  -6  -4    6.50    1.80
   4   6   5   74.29    8.10
   4   6   5   64.39   15.50
   4   6   5   78.69    6.50
   4  -6   5   79.09    6.80
   4  -6   5   78.29    7.30
   4  -6   5   79.89    7.30
   4  -6   5   71.09    7.10
   4  -6   5   67.19    6.50
  -4  -6  -5   78.69    6.90
  -4  -6  -5   85.19    9.10
   4   6   6  363.66   34.10
   4   6   6  326.67   24.00
   4   6   6  291.57   23.00
   4  -6   6  312.57   23.50
   4  -6   6  309.17   23.60
   4  -6   6  311.07   23.00
   4  -6   6  277.17   23.00
   4  -6   6  329.07   23.20
  -4  -6  -6  319.17   23.00
   4  -6   6  357.76   23.90
   4   6   7   49.99   23.00
   4   6   7   49.00    5.50
   4   6   7   58.49    5.40
   4   6   7   58.79    6.00
   4  -6   7   66.19    6.40
   4  -6   7   60.19    5.70
   4  -6   7   58.49    6.10
   4  -6   7   51.79    5.70
   4  -6   7   61.89    6.40
  -4  -6  -7   52.99    5.60
   4   6   8   12.60    3.30
   4   6   8    2.70    1.70
   4   6   8    2.70    1.50
   4   6   8    2.50    1.80
   4   6   8   -2.00   15.60
   4  -6   8    6.00    2.30
   4  -6   8    3.80    1.60
   4  -6   8    3.70    2.40
   4  -6   8    5.70    2.20
   4  -6   8    5.10    1.90
  -4  -6  -8    5.70    1.90
   4   6   9   93.19    7.90
   4   6   9   78.59    7.50
  -4  -6  -9   85.79    7.40
   4  -6   9   81.19    7.70
   4  -6   9   87.89    7.90
   4  -6   9   87.09    7.40
   4   6  10  141.79   11.00
   4   6  10  154.38   11.30
   4   6  10  147.19   12.00
   4  -6  10  154.68   11.50
   4  -6  10  137.09   10.70
   4  -6  10  113.89   11.20
   4  -6  10  126.89   11.00
   4   6  11   12.50    2.60
   4   6  11   14.00    3.60
   4   6  11   13.10    2.20
   4   6  11   17.90    2.50
   4  -6  11   12.50    2.20
   4  -6  11    9.70    1.80
   4  -6  11   13.10    2.70
   4   6  12    0.70    1.00
   4   6  12    3.70    1.00
   4  -6  12    3.50    1.00
   4  -6  12    0.90    1.00
  -4   7  12   24.40    2.90
  -4   7  11   99.69    7.40
  -4   7  11   87.29    7.30
  -4  -7  11   98.99    7.40
  -4  -7  11  107.69    7.50
  -4  -7  11   84.19    7.10
  -4  -7  11   83.89    7.50
  -4   7  10   -1.00    1.40
  -4   7  10    0.40    1.50
  -4   7  10   -0.60    1.10
  -4   7  10   -0.50    1.50
  -4  -7  10    0.80    1.20
  -4  -7  10    0.80    1.20
  -4  -7  10    0.00    1.00
  -4  -7  10    0.90    1.40
  -4   7   9   12.50    2.50
  -4   7   9   15.90    2.80
  -4   7   9   18.20    3.70
  -4   7   9   14.30    3.40
  -4  -7   9   11.70    2.60
  -4  -7   9   16.00    2.70
  -4  -7   9   18.70    2.60
  -4  -7   9   21.70    2.80
  -4   7   8   -0.30    1.50
  -4   7   8   -1.60    2.20
  -4   7   8   -2.70    1.90
  -4  -7   8    0.50    1.40
  -4  -7   8    0.50    1.70
  -4  -7   8    1.60    1.20
  -4  -7   8   -1.70    2.30
  -4  -7   8   -0.80    1.50
  -4   7   7  247.18   19.80
  -4   7   7  246.78   18.80
  -4   7   7  242.58   18.70
  -4   7   7  220.88   19.70
  -4  -7   7  245.28   19.60
  -4  -7   7  250.77   19.00
  -4  -7   7  246.18   18.40
  -4  -7   7  237.18   18.30
  -4  -7   7  282.57   18.70
  -4   7   6  197.88   16.00
  -4   7   6  182.78   16.90
  -4   7   6  194.38   16.90
  -4  -7   6  206.28   15.60
  -4  -7   6  220.68   16.30
  -4  -7   6  203.58   15.50
  -4  -7   6  235.48   15.90
  -4  -7   6  211.18   16.70
  -4   7   5  746.53   53.19
  -4   7   5  668.83   61.09
  -4   7   5  773.32   54.29
  -4   7   5  804.72   57.39
  -4  -7   5  824.62   54.49
  -4  -7   5  687.43   53.49
  -4  -7   5  790.02   54.79
  -4  -7   5  859.01   53.99
  -4   7   4    1.30    1.20
  -4   7   4    0.20    9.30
  -4   7   4   -0.10    1.50
  -4   7   4    1.90    1.50
  -4  -7   4    3.20    1.50
   4  -7  -4    2.20    1.80
  -4  -7   4   -0.40    1.30
  -4  -7   4    2.70    1.40
  -4  -7   4    5.40    1.90
  -4   7   3  101.99   10.00
  -4   7   3  109.19   14.90
  -4   7   3  119.89    9.60
  -4   7   3  118.69    8.90
  -4  -7   3  144.79   10.20
   4  -7  -3   96.69    9.70
  -4   7   2    6.50    8.80
  -4   7   2   -0.90    1.10
  -4   7   2   -0.30    0.90
   4  -7  -2    2.30    1.50
   4  -7  -2    1.70    1.50
   4  -7  -2    0.00    1.20
  -4  -7   2    1.70    1.50
   4   7  -1   67.39   23.00
  -4   7   1   57.79    5.80
   4   7  -1   49.50    4.90
  -4   7   1   59.99   12.90
  -4   7   1   43.90    4.50
   4  -7  -1   40.80    5.10
   4  -7  -1   48.70    4.80
   4  -7  -1   47.40    4.90
  -4  -7   1   60.69    5.50
  -4  -7   1   51.79    5.00
  -4   7   0  359.06   24.30
  -4   7   0  331.17   24.00
  -4   7   0  378.76   30.70
   4   7   0  372.06   34.70
   4   7   0  314.27   24.30
   4  -7   0  293.47   24.70
   4  -7   0  334.57   24.40
  -4  -7   0  359.86   24.40
   4  -7   0  346.97   24.50
   4   7   1   76.99    6.80
  -4   7  -1   76.49   15.70
   4   7   1   86.49   17.10
  -4   7  -1   79.79    6.80
   4  -7   1   85.99    7.30
   4  -7   1   71.19    7.40
   4  -7   1   84.19    7.30
  -4  -7  -1   87.69    7.30
   4  -7   1   84.39    6.50
  -4   7  -2  161.78   12.40
   4   7   2  202.08   23.70
   4   7   2  163.78   12.40
  -4   7  -2  194.98   24.60
   4  -7   2  163.88   12.90
  -4  -7  -2  164.68   12.70
   4  -7   2  172.68   12.20
   4  -7   2  163.28   13.00
   4  -7   2  146.99   13.00
   4   7   3    7.40   14.90
   4   7   3   -1.90    2.00
  -4   7  -3    3.00    1.30
   4   7   3    2.70    1.30
  -4   7  -3   43.40   22.60
  -4  -7  -3    3.40    2.40
   4  -7   3    3.70    1.60
   4  -7   3    2.30    1.10
   4  -7   3    0.00    1.60
   4  -7   3    4.50    1.60
   4  -7   3    4.90    1.90
  -4  -7  -3    1.40    1.40
  -4   7  -4    1.70    1.60
   4   7   4    6.10    1.70
   4   7   4    7.40   14.20
   4  -7   4    5.20    2.00
  -4  -7  -4    5.80    1.80
   4  -7   4    8.30    2.40
   4  -7   4   12.10    2.80
   4  -7   4    2.50    1.30
   4  -7   4    4.50    1.60
   4   7   5   69.99   17.90
   4   7   5   64.49    7.70
   4   7   5   74.59    6.10
  -4   7  -5   51.79    6.10
   4  -7   5   65.59    6.50
   4  -7   5   65.89    6.10
  -4  -7  -5   71.29    6.50
   4  -7   5   67.89    6.80
   4  -7   5   60.09    7.40
   4   7   6   38.20    6.40
   4   7   6   39.60    4.80
   4   7   6  -16.80   26.40
   4   7   6   46.80    4.60
  -4  -7  -6   43.20    5.00
   4  -7   6   46.10    5.40
   4  -7   6   47.30    5.20
   4  -7   6   47.20    4.90
   4   7   7   30.30    3.50
   4   7   7   22.50    3.70
   4   7   7   30.60    5.10
   4   7   7   26.00   19.00
   4   7   7   29.70    4.50
   4  -7   7   37.30    6.90
  -4  -7  -7   27.80    3.80
   4  -7   7   32.70    3.80
   4  -7   7   23.10    4.00
   4   7   8   15.30    2.40
   4   7   8   21.20    3.30
   4   7   8   24.80    3.90
   4  -7   8   26.80    3.20
   4  -7   8   20.30    3.10
  -4  -7  -8   25.40    3.50
   4  -7   8   26.90    4.10
   4  -7   8   20.10    3.80
   4   7   9    7.50    2.50
   4   7   9    6.10    1.80
   4   7   9    7.50    2.10
  -4  -7  -9   11.00    2.20
   4  -7   9    8.00    1.90
   4  -7   9    5.40    1.80
   4   7  10   37.50    3.80
   4   7  10   32.20    4.30
   4   7  10   38.20    4.10
   4  -7  10   25.90    3.80
   4  -7  10   31.10    3.60
   4   7  11   40.00    3.40
   4   7  11   27.10    3.50
   4   7  11   28.70    3.40
   4  -7  11   34.90    3.10
   4  -7  11   28.50    3.40
   4   7  12    5.00    1.10
  -4   8  11    7.80    2.10
  -4   8  11    8.40    1.60
  -4  -8  11    7.00    1.80
  -4  -8  11    5.60    1.10
  -4   8  10   -0.30    1.20
  -4   8  10    0.50    1.80
  -4   8  10    2.70    1.10
  -4   8  10    0.10    1.50
  -4  -8  10    0.60    1.20
  -4  -8  10    0.70    1.10
  -4  -8  10    1.80    1.00
  -4   8   9   16.90    3.20
  -4   8   9   26.40    4.40
  -4   8   9   19.20    3.70
  -4   8   9   25.70    3.30
  -4  -8   9   21.80    2.90
  -4  -8   9   24.40    3.40
  -4  -8   9   20.10    2.80
  -4   8   8  275.67   19.90
  -4   8   8  259.87   21.00
  -4   8   8  279.67   20.10
  -4   8   8  261.37   20.90
  -4  -8   8  265.07   19.60
  -4  -8   8  267.47   19.60
  -4  -8   8  245.18   20.10
  -4  -8   8  289.77   19.70
  -4   8   7   -0.60    2.30
  -4   8   7    1.80    1.70
  -4   8   7    0.70    1.60
  -4  -8   7    2.20    1.40
  -4  -8   7   -1.30    2.30
  -4  -8   7    0.30    1.30
  -4  -8   7    2.70    2.00
  -4  -8   7    0.80    1.20
  -4   8   6    4.00    2.50
  -4   8   6    1.80    1.50
  -4   8   6    1.30    2.00
  -4  -8   6    2.30    1.60
  -4  -8   6    2.60    1.20
  -4  -8   6    4.40    2.40
  -4  -8   6   -0.50    1.30
  -4  -8   6    5.80    2.20
  -4   8   5    0.70    1.60
  -4   8   5   -0.80    1.10
  -4   8   5   -0.60    1.40
  -4  -8   5   -1.10    1.40
  -4  -8   5    0.30    1.50
   4  -8  -5   -0.90    1.70
  -4  -8   5   -2.10    1.00
  -4  -8   5    0.00    1.70
  -4   8   4  337.07   27.20
  -4   8   4  378.46   25.70
  -4   8   4  398.56   26.70
  -4   8   4  411.56   34.40
   4  -8  -4  317.37   26.60
  -4  -8   4  300.07   27.20
  -4  -8   4  426.36   27.00
  -4   8   3  207.58   23.80
  -4   8   3  164.28   13.20
  -4   8   3  189.88   15.30
  -4   8   3  163.08   14.30
   4  -8  -3  158.78   13.80
  -4  -8   3  193.58   14.20
  -4  -8   3  188.38   13.30
  -4  -8   3  142.79   14.30
  -4   8   2  466.45   41.10
   4   8  -2  462.95   33.90
  -4   8   2  466.95   33.70
  -4   8   2  512.05   34.40
  -4  -8   2  527.45   34.20
  -4  -8   2  548.25   35.00
   4  -8  -2  427.16   34.60
   4  -8  -2  431.16   33.80
  -4   8   1   27.60   13.30
   4   8  -1  -22.00   27.10
   4   8  -1   18.90    3.00
  -4   8   1   25.90    3.30
  -4   8   1   21.00    3.10
   4  -8  -1   22.20    3.40
   4  -8  -1   19.80    3.80
  -4  -8   1   21.10    3.40
   4   8   0  280.07   34.10
   4   8   0  262.87   18.80
  -4   8   0  262.87   18.80
  -4   8   0  277.47   19.00
  -4   8   0  241.58   29.70
   4  -8   0  247.38   19.00
   4  -8   0  256.07   19.20
   4  -8   0  225.88   19.40
  -4  -8   0  257.57   19.00
  -4   8  -1   12.80    2.50
  -4   8  -1   15.30   17.50
   4   8   1   12.70    2.50
   4   8   1   44.60   21.50
   4  -8   1   11.50    2.50
   4  -8   1   11.00    2.90
   4  -8   1   13.10    2.80
  -4  -8  -1   11.20    2.50
   4   8   2    3.40    1.40
   4   8   2  -17.80   16.70
   4   8   2    3.20    1.40
  -4   8  -2    2.80    1.50
  -4   8  -2  -40.80   19.90
  -4  -8  -2    3.50    1.80
   4  -8   2    2.40    1.30
   4  -8   2    2.40    1.60
   4  -8   2    3.10    1.60
   4  -8   2    3.30    1.90
   4   8   3   27.60   18.30
  -4   8  -3  -55.19   30.30
   4   8   3    9.70    2.10
   4  -8   3    7.40    2.40
   4  -8   3    2.40    1.50
   4  -8   3    7.30    2.30
   4  -8   3    6.10    2.10
  -4  -8  -3    7.10    2.20
   4   8   4    5.80   18.10
   4   8   4    1.20    2.20
   4   8   4    0.80    1.10
  -4   8  -4    2.50    1.50
   4  -8   4    2.50    1.80
  -4  -8  -4    1.30    1.50
   4  -8   4    2.00    1.50
   4  -8   4    2.40    1.70
   4  -8   4    3.10    1.90
   4   8   5   43.30   21.40
  -4   8  -5    4.80    1.80
   4   8   5    0.70    2.60
   4   8   5    5.50    1.80
  -4  -8  -5    6.50    2.00
   4  -8   5    1.90    2.00
   4  -8   5    6.80    2.10
   4  -8   5    2.40    2.00
   4  -8   5    5.80    2.30
   4  -8   5    6.40    2.20
   4   8   6  -19.70   22.10
   4   8   6   -2.20    2.10
   4   8   6    5.40    1.50
   4  -8   6    2.50    1.80
   4  -8   6    0.90    1.40
  -4  -8  -6    2.70    1.80
   4  -8   6    5.00    2.30
   4   8   7   -2.30    2.10
   4   8   7    1.60    1.20
   4   8   7    1.50    1.70
   4   8   7    2.20    2.00
   4  -8   7    0.20    1.30
   4  -8   7    1.90    1.80
   4  -8   7    2.00    1.60
   4   8   8   47.90    5.20
   4   8   8   61.89    6.60
   4   8   8   43.70    4.90
   4   8   8   49.40    4.40
   4  -8   8   47.30    5.80
   4  -8   8   43.80    7.80
   4  -8   8   46.40    4.70
  -4  -8  -8   52.99    5.20
   4   8   9  143.59   11.20
   4   8   9  134.59   10.70
   4   8   9  131.09   11.40
   4  -8   9  137.59   10.70
  -4  -8  -9  154.28   11.00
   4   8  10   24.00    3.70
   4   8  10   16.20    2.60
   4   8  10   17.50    2.40
   4  -8  10   11.90    2.30
   4   8  11   21.60    2.40
   4   8  11   23.80    2.30
   4  -8  11   17.60    2.60
  -4   9  10  118.79    9.30
  -4   9  10  138.69    9.90
  -4  -9  10  113.89    9.60
  -4   9   9  147.19   11.10
  -4   9   9  138.89   10.50
  -4   9   9  100.19    9.20
  -4   9   9  144.69    9.90
  -4  -9   9  111.49    9.10
  -4  -9   9  109.99    9.60
  -4   9   8   77.99    6.90
  -4   9   8   68.09    7.40
  -4   9   8   79.49    6.80
  -4   9   8   81.49    8.00
  -4  -9   8   73.69    6.80
  -4  -9   8   74.39    6.50
  -4   9   7   30.10    3.80
  -4   9   7   31.20    3.80
  -4   9   7   30.20    4.70
  -4   9   7   29.80    4.60
   4  -9  -7   28.80    4.90
  -4  -9   7   28.90    3.80
  -4  -9   7   29.40    3.40
  -4   9   6   68.09    6.40
  -4   9   6   61.59    7.10
  -4   9   6   64.89    7.20
  -4   9   6   64.29    6.20
   4  -9  -6   51.99    6.40
  -4  -9   6   65.99    6.50
  -4  -9   6   79.59    8.70
  -4   9   5   95.89   20.20
  -4   9   5   98.49    7.70
  -4   9   5   93.79    8.50
  -4   9   5   99.49    9.50
  -4   9   5   93.39    9.10
  -4  -9   5  104.09    8.80
   4  -9  -5   85.09    8.70
  -4  -9   5   94.99    9.20
  -4   9   4    7.20    2.30
  -4   9   4    8.00    2.30
  -4   9   4    7.70   17.10
  -4   9   4    7.80    1.90
   4  -9  -4    5.50    2.30
  -4  -9   4    3.50    2.20
  -4  -9   4    8.60    2.60
  -4   9   3   63.99   18.30
  -4   9   3   46.10    6.10
  -4   9   3   47.80    4.70
  -4   9   3   45.20    5.00
   4   9  -3   40.70    5.80
  -4  -9   3   46.50    5.60
  -4  -9   3   46.10    5.50
   4  -9  -3   40.70    5.50
  -4   9   2   25.40   16.60
  -4   9   2   34.10    4.10
  -4   9   2   29.00    3.60
   4   9  -2   28.70    3.90
   4  -9  -2   25.90    4.50
  -4  -9   2   35.70    4.20
   4   9  -1  122.29   10.30
  -4   9   1  133.89   10.30
  -4   9   1  126.19   21.20
  -4   9   1  133.99   10.50
   4  -9  -1  122.69   10.50
  -4  -9   1  141.09   10.80
   4  -9  -1  115.79   11.10
   4   9   0  127.59   37.60
   4   9   0  107.79    8.50
  -4   9   0  101.99    8.30
  -4   9   0  104.89    8.50
  -4   9   0  117.99   23.80
   4  -9   0   80.99    8.00
   4  -9   0  104.19    8.70
   4  -9   0   88.59    9.00
  -4  -9   0  105.69    8.90
   4  -9   0   98.59    8.70
  -4   9  -1   18.80    3.20
   4   9   1   18.40    3.10
  -4  -9  -1   23.90    3.70
   4  -9   1   13.90    2.70
   4  -9   1   22.80    3.60
   4  -9   1   22.30    3.80
   4  -9   1   16.90    3.70
   4   9   2   58.89    5.60
  -4   9  -2   53.39    5.50
  -4   9  -2   73.39   46.20
   4   9   2   -3.60   24.90
   4  -9   2   58.89    6.50
   4  -9   2   49.20    5.40
   4  -9   2   55.29    7.00
   4  -9   2   56.09    6.00
  -4  -9  -2   63.19    6.00
  -4   9  -3   -1.50    1.10
   4   9   3    2.90    1.60
   4   9   3    0.50    1.10
  -4  -9  -3    2.20    1.60
   4  -9   3    0.40    1.80
   4  -9   3   -2.10    1.40
   4  -9   3    0.20    1.40
   4   9   4  149.88   11.60
  -4   9  -4  140.29   11.60
   4   9   4  141.29   31.90
  -4  -9  -4  154.08   12.00
   4  -9   4  145.99   12.30
   4  -9   4  142.69   12.10
   4  -9   4  150.28   12.60
   4   9   5   47.10    5.30
   4   9   5   32.30    4.00
   4  -9   5   34.90    4.80
  -4  -9  -5   29.70    4.20
   4  -9   5   36.10    4.90
   4   9   6    3.70   40.90
   4   9   6    0.40    1.70
   4   9   6    0.00    1.10
  -4  -9  -6    0.00    1.30
   4  -9   6    1.00    1.80
   4  -9   6    0.10    1.60
   4   9   7   33.40    4.50
   4   9   7   35.30    3.90
   4   9   7   51.19    5.60
   4  -9   7   38.60    5.10
  -4  -9  -7   40.30    4.60
   4  -9   7   42.50    5.40
   4   9   8    9.60    1.90
   4   9   8   10.20    2.80
   4   9   8   11.50    2.50
  -4  -9  -8   11.30    3.20
   4   9   9   54.09    4.80
   4   9   9   43.80    4.80
   4  -9   9   42.60    4.50
  -4  -9  -9   54.39    4.60
   4   9  10   29.00    3.00
   4  -9  10   20.30    2.50
  -4  10   9   14.50    2.00
  -4  10   9   22.10    3.00
  -4  10   8   66.19    5.50
  -4  10   8   70.59    6.50
  -4  10   8   64.29    6.10
  -4 -10   8   48.50    5.30
  -4  10   7   94.49   11.30
  -4  10   7   88.29    7.50
  -4  10   7   92.69    8.40
  -4  10   7   96.99    7.70
  -4 -10   7   78.39    7.70
  -4  10   6   21.40    3.60
  -4  10   6   11.10    2.50
  -4  10   6   14.40    2.80
  -4  10   6   13.20    3.30
  -4 -10   6   14.90    3.00
   4 -10  -6    9.30    2.70
  -4  10   5  108.39    9.00
  -4  10   5  105.99    9.80
  -4  10   5  103.09    8.10
  -4  10   5  116.39    9.50
   4 -10  -5   95.59    9.20
  -4 -10   5   99.79    9.10
  -4  10   4   91.39    7.20
  -4  10   4   85.39    7.70
  -4  10   4   94.89    8.10
  -4  10   4    9.40   40.00
  -4 -10   4   74.09    9.10
   4 -10  -4   75.39    8.00
  -4  10   3    7.20    2.30
  -4  10   3  -32.10   21.90
  -4 -10   3   -0.80    2.60
   4 -10  -3    5.80    2.80
   4  10  -2  169.68   14.10
  -4  10   2  199.88   14.60
  -4  10   2  182.58   14.10
   4 -10  -2  166.48   15.00
  -4 -10   2  195.48   15.30
  -4 -10   2  205.08   14.40
  -4  10   1   62.49    5.70
  -4  10   1   58.59    5.60
   4  10  -1   52.69    5.50
   4 -10  -1   53.39    6.40
  -4 -10   1   58.19    6.00
   4  10   0   46.10    5.00
  -4  10   0   49.00    5.00
  -4 -10   0   58.89    5.80
   4 -10   0   43.90    5.80
   4 -10   0   48.50    5.30
   4  10   1   84.09   66.39
   4  10   1   61.19    5.90
  -4  10  -1   69.59    6.10
   4 -10   1   53.69    6.50
   4 -10   1   60.59    6.00
   4 -10   1   60.19    7.10
  -4 -10  -1   63.79    6.30
  -4  10  -2    5.70    1.80
   4  10   2    4.70    1.70
   4 -10   2    4.00    1.90
   4 -10   2    3.80    2.10
  -4 -10  -2    6.00    2.20
   4 -10   2    5.50    2.30
   4 -10   3  178.98   14.70
   4 -10   3  177.78   14.40
  -4 -10  -3  186.88   15.50
  -4  10  -4   13.80    2.60
   4  10   4   14.70    2.50
   4  10   4   26.60   34.70
   4 -10   4    9.30    2.30
   4 -10   4   13.90    3.10
  -4 -10  -4   12.10    2.60
   4 -10   4   12.70    2.90
   4  10   5  208.18   15.40
  -4  10  -5  195.48   15.40
   4 -10   5  216.58   16.60
  -4 -10  -5  216.18   15.80
   4 -10   5  221.78   16.30
   4 -10   5  184.28   15.50
   4  10   6    5.80    2.20
   4  10   6   10.50    2.20
   4  10   6   13.70    3.00
  -4  10  -6    3.40    2.00
   4 -10   6   13.70    3.20
   4 -10   6    8.80    2.30
  -4 -10  -6    7.10    2.00
   4  10   7   29.50    4.00
   4  10   7   33.90    4.30
   4  10   7   40.70    4.80
   4  10   8    0.60    1.10
   4  10   8    0.10    1.20
   4 -10   8    0.00    1.00
  -4 -10  -8    0.20    1.10
   4 -10   9   44.70    3.90
  -4  11   8   29.50    2.90
  -4  11   7    0.70    1.00
  -4  11   7    1.00    1.30
  -4  11   7   -0.40    1.10
  -4  11   6    4.10    1.60
  -4  11   6    4.20    1.90
  -4  11   6    2.40    1.30
   4 -11  -6    0.20    1.50
  -4  11   5    5.80    2.20
  -4  11   5    6.40    1.80
  -4  11   5    3.60    1.20
   4 -11  -5    6.10    3.10
  -4  11   4   40.30    3.90
  -4  11   4   39.50    4.20
  -4  11   4   35.20    4.80
   4 -11  -4   29.80    4.50
   4  11  -3   12.60    2.40
  -4  11   3   11.40    2.20
  -4  11   3   12.80    2.30
   4 -11  -3    9.40    2.60
   4  11  -2   41.30    4.30
  -4  11   2   39.30    4.20
  -4  11   2   42.30    4.40
  -4 -11   2   28.80    5.20
   4 -11  -2   38.80    5.20
   4  11  -1    1.60    1.40
  -4  11   1   -0.30    1.30
  -4 -11   1   -1.10    1.40
   4 -11  -1   -2.00    1.40
   4  11   0  316.87   23.70
  -4  11   0  327.37   23.80
  -4 -11   0  358.16   24.10
   4 -11   0  310.87   24.60
   4  11   1    1.40    1.30
  -4  11  -1    2.00    1.40
  -4 -11  -1    0.50    1.70
   4 -11   1    3.00    1.80
   4 -11   1    2.60    1.90
  -4  11  -2   27.30    3.60
   4  11   2   30.90    3.70
   4 -11   2   27.00    4.20
   4 -11   2   25.00    4.40
   4 -11   2   27.90    4.50
  -4 -11  -2   33.40    4.10
  -4  11  -3    2.30    1.50
   4  11   3    2.60    1.50
   4 -11   3    4.30    1.90
   4 -11   3    0.90    1.70
  -4 -11  -3    5.50    1.90
   4 -11   3    1.20    1.90
  -4  11  -4   17.30    2.90
   4  11   4   22.90    3.00
  -4 -11  -4   22.90    3.40
   4 -11   4   17.50    3.50
  -4  11  -5    1.60    1.40
   4  11   5    3.30    1.50
  -4 -11  -5    3.60    1.60
   4  11   6  316.97   23.70
  -4 -11  -6  360.76   24.30
   4  11   7   31.10    3.20
   4  11   8   15.50    2.10
  -4 -11  -8   22.80    2.40
  -4  12   6    4.20    1.70
  -4  12   5    1.60    1.40
  -4  12   5    1.70    1.40
   4 -12  -5    0.30    1.30
  -4  12   4   29.10    3.20
  -4  12   4   29.10    3.80
   4 -12  -4   29.20    4.00
   4  12  -3   33.30    4.00
  -4  12   3   41.50    5.10
   4 -12  -3   25.50    5.50
  -4  12   2  148.59   10.60
   4  12  -2  129.49   10.50
   4 -12  -2  132.69   11.30
  -4  12   1  111.59    8.80
   4  12  -1  108.19    8.90
  -4 -12   1  113.29    9.70
   4 -12  -1  104.59    9.50
  -4  12   0   90.39    7.20
   4  12   0   79.89    7.10
  -4 -12   0   89.79    7.30
   4 -12   0   76.19    7.70
  -4  12  -1  456.15   32.50
   4  12   1  448.16   32.40
   4 -12   1  432.76   33.00
  -4 -12  -1  506.25   32.70
   4  12   2   52.99    4.90
  -4  12  -2   45.20    4.80
  -4 -12  -2   51.99    5.10
  -4  12  -3  116.39    9.40
   4  12   3  131.99    9.90
   4 -12   3  106.79    9.40
  -4 -12  -3  129.19   10.60
  -4  12  -4    1.20    1.20
   4  12   4    0.90    1.10
  -4 -12  -4    1.30    1.30
  -4  12  -5   -1.20    1.10
   4  12   5    1.40    1.20
   4  12   5    3.80    1.20
  -4 -12  -5    4.30    1.50
   4  12   6    1.40    0.90
  -4 -12  -6    0.10    1.00
   4 -13  -4   73.99    6.40
  -4  13   3    1.40    1.40
  -4  13   3    3.70    1.40
   4 -13  -3    1.50    1.20
  -4  13   2   -1.40    1.30
   4  13  -2    1.30    1.20
  -4  13   2    3.10    1.10
   4 -13  -2   -0.60    1.30
  -4  13   1   -0.70    1.10
   4  13  -1    0.30    1.10
  -4  13   1   -0.30    0.90
   4 -13  -1   -0.60    1.20
  -4  13   0   26.70    3.00
   4  13   0   22.60    2.80
  -4 -13   0   25.60    3.40
   4 -13   0   24.00    3.30
   4  13   1    5.80    1.30
  -4  13  -1    7.10    1.60
  -4 -13  -1    6.50    1.40
   4 -13   1    3.50    1.60
   4  13   2   70.69    5.80
  -4  13  -2   66.89    5.80
   4 -13   2   66.69    6.10
  -4 -13  -2   78.09    6.00
   4  13   3    0.60    0.80
  -4  13  -3    1.40    2.00
  -4 -13  -3    3.40    1.30
   4  13   4   33.10    3.10
  -5   0  13   -0.50    1.10
  -5   0  13   -0.40    0.90
  -5   0  13    0.00    0.80
  -5   0  12  277.07   18.60
  -5   0  12  220.88   17.70
  -5   0  11   -2.00    1.40
  -5   0  11    0.60    1.30
  -5   0  11    0.60    1.20
  -5   0  11   -1.00    1.10
  -5   0  11   -0.30    1.20
  -5   0  11    1.90    1.80
  -5   0  10   77.29    6.80
  -5   0  10   68.39    7.00
  -5   0  10   65.69    6.50
  -5   0  10   76.69    6.90
  -5   0  10   76.89    6.60
  -5   0   9    0.60    1.20
  -5   0   9   -1.10    1.90
  -5   0   9   -0.40    1.90
  -5   0   9    1.00    1.60
  -5   0   9   -0.10    1.50
  -5   0   9   -0.20    1.10
  -5   0   9   -0.30    1.40
  -5   0   8  296.87   21.50
  -5   0   8  287.37   21.10
  -5   0   8  285.57   21.00
  -5   0   8  317.97   21.00
  -5   0   8  282.87   21.10
  -5   0   8  278.87   21.50
  -5   0   8  267.87   22.40
  -5   0   8  281.47   21.50
  -5   0   7   -0.90    1.10
  -5   0   7    0.70    1.00
   5   0  -7    3.60    2.20
   5   0  -7   -1.20    1.20
  -5   0   7    0.80    1.30
  -5   0   7    1.60    1.10
  -5   0   6  851.61   59.89
  -5   0   6  808.22   59.39
   5   0  -6  911.41   59.69
  -5   0   6  873.51   59.29
  -5   0   5   -0.10    0.80
   5   0  -5   -0.60    0.60
  -5   0   4 1591.04  110.09
  -5   0   4 1566.14  110.29
   5   0  -4 1691.53  110.39
  -5   0   4 1639.24  110.19
   5   0  -3    1.30    0.80
   5   0  -3   -0.20    0.40
  -5   0   3   -0.70    0.50
  -5   0   3   -0.30    5.50
   5   0  -2  855.71   69.09
  -5   0   2 1046.60   71.89
   5   0  -2 1164.38   69.49
  -5   0   2 1012.50   68.99
   5   0  -1    0.10    0.50
  -5   0   1    0.10    0.50
   5   0  -1   -0.10    9.50
  -5   0   1    0.00    0.30
   5   0  -1    0.20    0.50
  -5   0   0  814.32   51.09
   5   0   0  632.94   51.09
   5   0   0  731.83   53.89
  -5   0   0  742.93   50.29
  -5   0   0  775.52   51.19
   5   0   0  768.72   51.09
  -5   0  -1    0.70    0.70
   5   0   1    1.30    0.90
   5   0   1    2.70    0.90
   5   0   2   94.99    7.00
   5   0   2   91.89    7.00
   5   0   2   98.39   12.40
  -5   0  -2   81.89    7.20
   5   0   3   -0.30    0.60
   5   0   3   -1.70    5.80
  -5   0  -3   -0.20    1.00
   5   0   3   -0.10    0.40
   5   0   4  425.86   30.50
   5   0   4  474.95   34.80
   5   0   4  420.16   30.40
  -5   0  -4  447.96   31.40
   5   0   5   -1.90    6.00
  -5   0  -5   -0.10    1.30
  -5   0  -6  211.58   16.70
   5   0   6  213.38   15.20
   5   0   6  197.18   15.50
  -5   0  -7   -2.20    1.70
   5   0   7   -0.10    1.20
   5   0   7    0.90    1.20
   5   0   7   -1.20    1.60
   5   0   7    0.20    1.00
   5   0   8 1278.67   87.59
  -5   0  -8 1309.97   87.99
   5   0   8 1268.97   88.79
   5   0   8 1251.87   87.69
   5   0   9   -0.20    1.60
  -5   0  -9    0.20    1.60
   5   0   9    0.20    1.30
   5   0   9    0.20    1.20
   5   0   9   -2.10    1.70
   5   0  10    2.30    1.90
   5   0  10    1.30    1.60
   5   0  10    3.70    1.60
  -5   0 -11   -1.70    1.70
   5   0  11    0.30    1.40
   5   0  11   -1.70    1.10
   5   0  11    0.50    1.20
   5   0  11    1.70    1.60
   5   0  12   94.79    8.50
   5   0  12  106.39    8.30
   5   0  12   93.59    7.70
   5   0  13    0.60    1.00
   5   0  13   -0.60    0.70
   5   0  13    0.30    1.00
   5   0  13   -0.30    0.90
  -5  -1  13   28.20    3.10
  -5  -1  13   32.20    3.20
  -5   1  12   77.09    7.50
  -5   1  12   80.79    7.20
  -5   1  12   70.59    6.10
  -5   1  12   71.39    6.30
  -5   1  12   77.69    6.20
  -5  -1  12   66.19    6.70
  -5  -1  12   84.39    6.60
  -5  -1  12   65.29    6.00
  -5   1  11   29.40    3.60
  -5   1  11   30.80    4.30
  -5   1  11   31.50    3.60
  -5   1  11   36.70    3.60
  -5   1  11   28.90    3.90
  -5   1  11   28.70    3.70
  -5  -1  11   19.40    4.40
  -5  -1  11   28.00    3.60
  -5  -1  11   37.70    4.10
  -5  -1  11   33.40    4.00
  -5  -1  11   39.10    3.90
  -5   1  10    5.80    2.90
  -5   1  10    9.00    1.90
  -5   1  10    5.90    2.80
  -5   1  10    9.90    2.20
  -5   1  10   11.90    2.70
  -5   1  10   10.70    2.20
  -5   1  10    8.10    2.00
  -5  -1  10    6.20    2.70
  -5  -1  10    8.90    2.10
  -5  -1  10   15.10    2.60
  -5  -1  10    8.70    2.30
  -5  -1  10   13.30    2.60
  -5  -1  10    8.10    2.40
  -5   1   9  258.37   20.60
  -5   1   9  243.68   21.40
  -5   1   9  276.77   20.10
  -5   1   9  269.17   20.00
  -5   1   9  274.57   20.80
  -5   1   9  277.97   20.00
  -5   1   9  273.27   20.20
  -5  -1   9  283.57   20.50
  -5  -1   9  269.97   20.70
  -5  -1   9  273.97   21.10
  -5  -1   9  286.67   20.40
  -5  -1   9  262.57   20.00
  -5  -1   9  294.07   20.20
  -5   1   8   92.69    8.20
  -5   1   8   98.79    8.10
  -5   1   8   82.59    9.40
  -5   1   8  100.09    8.00
  -5   1   8   96.29    8.70
  -5   1   8  105.29    8.20
  -5   1   8   80.69    8.60
  -5  -1   8  100.89    8.40
  -5  -1   8   82.89    9.40
  -5  -1   8   95.69    8.20
  -5  -1   8  107.19    8.90
  -5  -1   8   96.49    8.10
  -5  -1   8   99.19    8.10
  -5  -1   8  105.69    8.80
   5   1  -7  122.69   12.00
  -5   1   7  141.69   11.60
  -5   1   7  125.69   12.30
  -5   1   7  156.88   11.00
  -5  -1   7  143.69   10.90
   5  -1  -7  140.39   11.10
  -5  -1   7  144.09   11.10
  -5  -1   7  153.18   11.70
  -5  -1   7  138.39   11.20
  -5   1   6   87.79    8.20
  -5   1   6   99.09    7.70
   5   1  -6  101.39    7.90
  -5   1   6   94.59    7.80
  -5   1   6   83.79    8.90
   5  -1  -6   98.39    7.80
  -5  -1   6   89.29    7.80
  -5  -1   6   90.39    7.70
  -5  -1   6   97.59    7.70
  -5  -1   6  101.99    8.40
   5  -1  -6   99.79    8.30
  -5   1   5  476.95   33.00
   5   1  -5  508.95   33.30
   5  -1  -5  422.46   32.70
  -5  -1   5  478.75   33.10
   5  -1  -5  442.66   32.50
   5  -1  -5  516.35   33.20
   5   1  -4  723.93   45.70
  -5   1   4  679.43   45.20
  -5   1   4  642.94   45.40
  -5   1   4  684.73   45.20
  -5  -1   4  649.43   45.30
   5  -1  -4  682.13   45.50
   5  -1  -4  593.44   44.70
   5  -1  -4  620.54   44.90
  -5  -1   4  656.13   46.30
  -5   1   3  721.33   51.09
   5   1  -3  801.92   49.70
  -5   1   3  697.73   49.00
   5  -1  -3  623.14   48.70
  -5  -1   3  675.63   51.19
   5  -1  -3  773.52   49.50
  -5  -1   3  740.33   49.20
  -5   1   2  277.87   22.80
   5   1  -2  294.57   19.20
  -5  -1   2  264.97   18.50
   5  -1  -2  233.48   18.30
  -5  -1   2  270.27   24.20
   5  -1  -2  275.77   18.90
   5   1  -1  246.38   20.30
   5   1  -1  330.77   20.60
   5   1  -1  301.57   24.80
   5  -1  -1  279.37   20.00
  -5  -1   1  281.27   20.50
   5  -1  -1  311.07   20.40
   5  -1  -1  271.67   26.20
   5   1   0  254.27   20.60
   5   1   0  304.97   20.30
  -5   1   0  300.57   19.90
   5   1   0  303.27   24.60
  -5  -1   0  302.97   20.40
   5  -1   0  244.48   20.00
   5  -1   0  303.67   20.10
   5  -1   0  265.57   24.10
  -5   1  -1  410.06   31.20
   5   1   1  434.16   31.40
   5   1   1  445.76   34.70
   5  -1   1  477.15   31.40
   5  -1   1  495.25   31.30
   5  -1   1  435.16   34.40
  -5  -1  -1  449.26   31.60
   5   1   2  774.72   59.39
  -5   1  -2  824.72   59.59
   5   1   2  923.51   62.79
   5  -1   2  950.10   59.39
   5  -1   2  899.71   59.49
   5  -1   2  843.62   62.39
  -5  -1  -2  867.21   59.79
  -5   1  -3   52.29    5.10
   5   1   3   60.39    9.90
   5   1   3   52.09    4.80
   5  -1   3   57.99    9.80
  -5  -1  -3   57.09    5.30
   5  -1   3   56.09    4.60
   5   1   4  349.87   28.70
  -5   1  -4  344.67   25.50
   5   1   4  345.97   24.80
  -5  -1  -4  355.76   25.70
   5  -1   4  389.86   30.00
   5  -1   4  345.77   24.50
  -5   1  -5  203.68   16.40
   5   1   5  211.78   20.90
   5  -1   5  205.58   15.20
  -5  -1  -5  222.88   16.70
   5   1   6   -4.70    7.50
  -5   1  -6    3.20    1.80
   5   1   6    3.80    1.40
  -5   1  -6    2.90    2.00
   5   1   6    2.30    1.20
  -5  -1  -6    3.00    2.00
   5  -1   6    1.20    1.40
   5  -1   6   -1.00    1.40
   5  -1   6    2.30    1.40
   5   1   7   47.00    4.70
  -5   1  -7   44.20    5.00
  -5   1  -7   47.20    6.00
   5   1   7   48.40    4.70
   5   1   7   47.30    4.40
   5  -1   7   47.30    5.30
  -5  -1  -7   46.40    4.90
   5  -1   7   42.50    4.80
  -5  -1  -7   38.20    5.80
   5  -1   7   42.10    4.40
   5  -1   7   49.10    4.50
   5   1   8    6.40    1.80
  -5   1  -8    9.00    2.50
   5  -1   8    6.50    2.20
   5  -1   8    8.90    2.10
  -5  -1  -8    7.90    2.30
   5   1   9   78.29    8.00
  -5   1  -9   76.69    7.40
   5   1   9   72.79    7.10
   5   1   9   77.99    6.50
   5   1   9   77.49    7.00
  -5  -1  -9   71.09    7.20
   5  -1   9   72.19    7.20
   5  -1   9   83.59    7.10
   5  -1   9   85.99    7.70
   5  -1   9   86.19    6.60
   5   1  10   15.50    3.00
   5   1  10   10.80    2.40
   5   1  10   12.20    3.20
   5  -1  10    8.90    2.80
   5  -1  10    9.10    2.60
   5  -1  10   11.10    2.60
   5  -1  10   11.30    3.10
   5   1  11   87.79    7.90
   5   1  11   91.39    7.20
   5   1  11   78.29    7.80
  -5   1 -11   80.79    7.50
   5   1  11   91.09    7.50
   5  -1  11   85.89    7.10
  -5  -1 -11   77.49    7.40
   5  -1  11   73.39    7.30
   5  -1  11   84.49    7.50
   5  -1  11   87.59    7.70
   5  -1  11   76.39    7.80
   5   1  12   17.80    3.00
   5   1  12   21.40    3.10
   5   1  12   23.30    4.30
   5   1  12   20.40    2.50
   5  -1  12   22.80    3.10
   5  -1  12   21.90    3.20
   5  -1  12   20.90    3.10
   5  -1  12   20.60    2.50
   5   1  13  113.09    7.50
   5   1  13   76.99    7.30
   5   1  13   94.69    7.60
   5  -1  13   98.49    7.70
   5  -1  13   94.69    7.10
   5  -1  13   86.09    7.40
  -5  -2  13  102.79    7.40
  -5  -2  13   79.29    7.40
  -5  -2  13  106.89    7.60
  -5   2  12    5.30    1.40
  -5   2  12    5.40    1.90
  -5  -2  12    8.10    1.90
  -5  -2  12   10.20    2.00
  -5  -2  12   10.30    2.40
  -5  -2  12    4.50    1.40
  -5   2  11    4.50    2.20
  -5   2  11    8.00    1.90
  -5   2  11    4.50    1.40
  -5   2  11    3.60    1.50
  -5   2  11    2.90    1.60
  -5   2  11    6.00    2.10
  -5   2  11    6.30    1.90
  -5  -2  11    3.50    1.60
  -5  -2  11    6.70    1.80
  -5  -2  11    8.70    2.10
  -5  -2  11    6.30    2.10
  -5   2  10  335.37   23.90
  -5   2  10  321.67   23.90
  -5   2  10  285.47   23.80
  -5   2  10  271.57   23.00
  -5  -2  10  283.67   24.30
  -5  -2  10  319.47   23.50
  -5  -2  10  337.97   24.40
  -5  -2  10  343.77   23.30
  -5  -2  10  320.07   22.90
  -5   2   9   -1.10    1.70
  -5   2   9    0.80    1.50
  -5   2   9    0.70    1.50
  -5   2   9    1.30    2.10
  -5   2   9    1.80    1.40
  -5   2   9   -0.60    1.50
  -5   2   9    0.50    1.30
  -5  -2   9   -0.20    1.10
  -5  -2   9    0.40    1.40
  -5  -2   9    2.10    2.10
  -5  -2   9    2.70    2.10
  -5  -2   9    2.40    1.30
  -5  -2   9    1.10    1.60
  -5   2   8   73.69    6.80
  -5   2   8   77.19    7.20
  -5   2   8   71.09    7.70
  -5   2   8   86.79    6.90
  -5  -2   8   81.29    8.40
  -5  -2   8   76.99    7.00
  -5  -2   8   86.19    7.80
  -5  -2   8   82.59    7.20
  -5  -2   8   84.49    7.10
  -5  -2   8   82.99    8.10
  -5   2   7    6.20    2.20
  -5   2   7    3.50    2.40
  -5   2   7    8.40    1.80
  -5   2   7    9.30    2.70
  -5  -2   7    7.70    1.80
   5  -2  -7    6.10    1.80
  -5  -2   7    9.00    2.10
  -5  -2   7    7.70    2.40
  -5  -2   7    3.20    1.40
  -5  -2   7    6.10    1.90
   5   2  -6  139.89   11.20
  -5  -2   6  158.88   11.80
  -5  -2   6  159.58   12.00
   5  -2  -6  145.09   11.10
  -5  -2   6  137.89   11.30
  -5  -2   6  134.59   11.10
  -5  -2   6  133.49   11.80
   5   2  -5   15.20    2.30
  -5  -2   5    9.80    2.00
   5  -2  -5   11.30    2.00
  -5   2   4 1046.70   69.79
   5   2  -4 1078.49   70.09
  -5  -2   4  986.20   69.69
  -5  -2   4  970.40   71.19
   5  -2  -4 1006.70   69.79
  -5   2   3    2.20    3.00
  -5   2   3   14.90    7.00
   5   2  -3    8.50    1.70
  -5  -2   3   23.70    8.80
   5  -2  -3    9.40    1.60
  -5   2   2   61.39   11.50
   5   2  -2   61.89    5.30
  -5  -2   2   57.39    4.80
   5  -2  -2   61.89    5.00
   5   2  -1   59.99   12.30
   5   2  -1   79.19    6.40
  -5   2   1   69.09    8.20
   5  -2  -1   79.59    6.10
   5   2   0   20.70    7.70
  -5   2   0   18.30    4.90
   5   2   0   20.50    2.60
  -5   2   0   21.90    2.00
   5  -2   0   23.60    2.30
  -5  -2   0   21.90    2.70
  -5   2  -1  447.26   34.20
   5   2   1  440.46   35.40
  -5   2  -1  417.16   32.00
   5   2   1  454.35   32.40
  -5  -2  -1  517.85   32.80
   5  -2   1  486.75   32.00
   5   2   2  199.98   20.20
  -5   2  -2  216.08   16.90
  -5   2  -2  239.78   20.00
   5   2   2  213.28   16.90
  -5  -2  -2  249.58   17.40
   5  -2   2  264.77   16.70
   5   2   3 2341.17  167.08
  -5   2  -3 2581.94  169.98
  -5   2  -3 2334.67  167.28
   5  -2   3 2688.53  166.68
  -5  -2  -3 2634.14  167.78
   5  -2   3 2428.96  166.98
   5  -2   3 2363.06  166.98
   5  -2   3 2341.67  166.28
   5   2   4  274.87   22.70
  -5   2  -4  250.77   18.80
  -5   2  -4  283.77   26.70
   5   2   4  242.18   18.20
   5  -2   4  261.27   18.30
   5  -2   4  236.18   17.60
  -5  -2  -4  259.37   19.10
   5  -2   4  252.47   17.60
   5  -2   4  236.18   18.30
   5   2   5    4.90    7.90
  -5  -2  -5    4.20    2.00
  -5   2  -6   14.10    2.60
   5   2   6   21.50    9.10
   5   2   6   13.90    2.20
  -5   2  -6   16.30    3.60
   5   2   6   18.30    2.70
   5  -2   6   15.20    2.40
   5  -2   6   16.10    3.00
   5  -2   6   13.70    2.80
   5  -2   6   15.50    2.30
  -5  -2  -6   14.00    2.70
  -5  -2  -6   18.20    3.40
   5  -2   6   14.10    2.60
   5   2   7   24.50   10.50
   5   2   7   25.80    3.30
  -5   2  -7   25.30    3.90
   5   2   7   25.30    3.10
   5   2   7   23.80    3.30
   5  -2   7   26.40    3.70
   5  -2   7   27.40    3.50
   5  -2   7   26.30    3.10
   5  -2   7   22.10    3.10
  -5  -2  -7   25.60    3.40
   5  -2   7   23.50    3.20
   5  -2   7   24.00    3.80
   5  -2   7   23.80    3.80
   5   2   8  167.18   14.30
   5   2   8  148.29   11.50
   5   2   8  145.19   12.30
  -5  -2  -8  152.58   12.50
   5  -2   8  144.79   12.20
   5  -2   8  152.98   11.50
   5   2   9    8.50    2.80
   5   2   9    6.50    2.00
   5   2   9    6.40    1.90
  -5   2  -9    4.90    2.20
   5   2   9    5.70    1.50
   5  -2   9    6.10    2.00
   5  -2   9    7.30    2.40
   5  -2   9    6.00    1.80
  -5  -2  -9    2.70    1.70
   5  -2   9    4.30    1.60
  -5   2 -10   84.79    7.90
   5   2  10   94.69    7.60
   5  -2  10   82.99    7.80
   5  -2  10   79.09    8.40
  -5  -2 -10   84.69    7.70
   5   2  11   48.90    5.50
   5   2  11   53.09    5.80
  -5   2 -11   50.39    5.40
   5   2  11   57.49    5.40
   5   2  11   58.49    5.00
  -5  -2 -11   40.10    6.80
   5  -2  11   46.30    5.10
   5  -2  11   46.70    5.60
   5  -2  11   58.19    5.40
   5  -2  11   46.70    5.20
   5  -2  11   46.50    4.70
   5   2  12    6.10    1.80
   5   2  12    7.20    1.80
   5   2  12    4.00    1.30
   5  -2  12    8.50    2.70
   5  -2  12    4.90    1.30
   5  -2  12    7.70    2.70
   5  -2  12    4.80    1.60
   5   2  13   88.79    6.70
   5   2  13   88.19    6.80
   5   2  13   69.09    6.20
   5   2  13   73.99    7.30
   5  -2  13   84.29    6.90
   5  -2  13   97.69    6.80
  -5  -3  13   20.90    2.80
  -5  -3  13   28.70    2.70
  -5   3  12   40.30    4.20
  -5   3  12   35.10    3.60
  -5   3  12   37.90    4.90
  -5  -3  12   37.80    4.00
  -5  -3  12   37.30    3.50
  -5   3  11    0.30    1.20
  -5   3  11    0.80    1.30
  -5   3  11   -1.00    1.60
  -5   3  11   -1.00    1.60
  -5  -3  11   -0.40    1.30
  -5  -3  11    0.40    1.10
  -5  -3  11   -1.10    1.10
  -5  -3  11    1.30    1.20
  -5   3  10    4.50    1.90
  -5   3  10    2.70    2.20
  -5   3  10    2.20    1.40
  -5   3  10    3.50    2.10
  -5  -3  10    7.00    2.20
  -5  -3  10    3.00    1.80
  -5  -3  10    3.20    1.40
  -5  -3  10   -2.70    2.90
  -5  -3  10    4.80    1.70
  -5  -3  10    2.30    2.60
  -5   3   9    4.80    2.50
  -5   3   9    4.10    1.90
  -5   3   9    6.00    2.70
  -5   3   9    4.30    1.80
  -5  -3   9    6.60    2.20
  -5  -3   9    6.20    2.00
  -5  -3   9    5.70    1.70
  -5  -3   9    7.40    2.20
  -5  -3   9    3.30    2.50
  -5  -3   9    4.00    2.10
  -5   3   8  156.48   14.50
  -5   3   8  183.08   13.90
  -5   3   8  148.19   13.80
  -5   3   8  164.68   13.50
  -5  -3   8  160.48   12.90
  -5  -3   8  164.78   13.60
  -5  -3   8  176.08   13.30
  -5  -3   8  180.58   13.20
  -5  -3   8  161.08   12.80
  -5  -3   8  168.38   13.50
  -5   3   7    3.10    2.10
  -5   3   7    6.40    2.10
  -5   3   7    5.40    2.10
  -5   3   7    5.90    2.30
  -5  -3   7    3.60    1.40
  -5  -3   7    5.70    1.80
  -5  -3   7    3.50    1.80
  -5  -3   7   -0.50    1.70
   5  -3  -7    3.50    1.80
  -5  -3   7    5.00    1.60
  -5   3   6  269.67   22.50
  -5   3   6  291.27   21.70
  -5  -3   6  276.77   21.00
  -5  -3   6  304.37   21.30
   5  -3  -6  300.07   21.40
  -5  -3   6  315.47   21.90
  -5  -3   6  288.27   21.30
  -5   3   5  691.93   55.19
   5   3  -5  739.03   54.19
  -5   3   5  821.12   54.59
  -5  -3   5  810.52   54.29
   5  -3  -5  796.02   54.19
  -5  -3   5  821.52   54.19
  -5  -3   5  842.92   54.39
  -5  -3   5  735.23   53.79
  -5   3   4  920.81   62.29
   5   3  -4  919.21   62.09
   5  -3  -4  858.41   61.79
  -5  -3   4  842.02   64.59
  -5  -3   4  936.41   61.79
  -5   3   3   14.10    8.50
  -5   3   3    8.30    3.90
   5   3  -3    8.90    1.90
  -5  -3   3   11.80    1.80
   5  -3  -3    8.30    1.60
  -5   3   2  658.33   49.50
  -5   3   2  688.03   52.19
   5   3  -2  723.33   48.50
   5   3  -2  634.74   52.99
   5  -3  -2  768.52   48.30
   5  -3  -2  673.33   48.10
   5   3  -1  159.08   12.10
  -5   3   1  160.98   13.80
   5   3  -1  146.99   18.30
   5  -3  -1  156.08   11.60
   5  -3  -1  160.08   11.80
   5   3   0  258.87   19.20
  -5   3   0  246.78   18.20
   5  -3   0  266.97   19.00
  -5  -3   0  282.17   19.60
   5  -3   0  269.87   18.70
   5   3   1   10.80    1.90
  -5   3  -1    9.50    1.50
   5   3   1    4.10    7.20
  -5   3  -1   10.70    5.60
  -5  -3  -1   11.30    2.30
   5  -3   1   10.90    1.50
  -5   3  -2   78.59    6.30
  -5   3  -2   63.19   10.50
   5   3   2   53.69   10.80
  -5  -3  -2   61.29    6.60
   5  -3   2   75.59    5.90
   5  -3   2   82.89    5.50
  -5   3  -3  249.38   23.10
   5   3   3  234.28   18.10
   5   3   3  240.38   22.10
  -5   3  -3  224.48   18.10
   5  -3   3  287.67   17.70
  -5  -3  -3  276.27   18.80
   5  -3   3  234.18   17.20
   5  -3   3  236.08   17.90
   5  -3   3  230.68   17.90
  -5   3  -4   86.29    8.20
  -5   3  -4   88.39   16.80
   5  -3   4   96.69    7.30
   5  -3   4   96.19    7.20
  -5  -3  -4  109.19    9.00
   5  -3   4   97.59    8.10
   5  -3   4   95.29    7.90
   5   3   5  139.99   17.30
  -5   3  -5  106.09    9.10
   5   3   5  114.39    8.70
   5   3   5  125.39   10.00
  -5   3  -5  105.89    9.70
   5  -3   5  111.49    9.20
   5  -3   5  107.59    8.80
  -5  -3  -5  122.29   10.20
   5  -3   5  101.69    8.90
   5  -3   5  111.09    9.20
   5  -3   5  107.09    8.50
   5   3   6   18.20    2.50
   5   3   6   16.00    3.30
  -5   3  -6   17.60    3.00
   5   3   6   15.20   10.30
   5   3   6   14.20    2.70
  -5   3  -6   16.60    3.70
   5   3   6   16.40    3.70
   5  -3   6   17.70    2.40
   5  -3   6   20.80    2.80
   5  -3   6   21.20    3.40
   5  -3   6   18.40    3.10
   5  -3   6   15.70    2.50
   5  -3   6   17.50    3.00
  -5   3  -7   83.29    7.90
   5   3   7   88.29    7.70
   5   3   7   90.59    8.70
   5   3   7   84.89    7.60
   5   3   7   90.39    7.30
   5   3   7   74.39   15.30
   5  -3   7   92.89    7.60
   5  -3   7   95.59    8.10
   5  -3   7   87.49    7.80
   5  -3   7   80.49    7.40
   5  -3   7   89.29    7.90
  -5  -3  -7   87.19    7.60
   5  -3   7   85.39    7.90
   5  -3   7   83.69    7.30
   5   3   8   54.39    4.90
   5   3   8   51.69    5.40
   5   3   8   53.09    5.50
   5   3   8   56.39    6.60
  -5   3  -8   50.49    5.70
   5  -3   8   53.39    5.50
   5  -3   8   52.69    5.20
  -5  -3  -8   51.89    5.40
   5  -3   8   49.50    5.60
   5  -3   8   57.19    5.80
   5  -3   8   51.09    5.70
   5  -3   8   53.99    5.60
   5  -3   8   53.59    5.20
   5   3   9   43.60    4.80
   5   3   9   51.99    5.80
   5   3   9   45.20    4.80
   5   3   9   44.20    5.60
  -5   3  -9   39.10    5.00
   5   3   9   44.80    4.10
   5  -3   9   39.10    5.20
   5  -3   9   43.00    4.50
   5  -3   9   40.50    5.00
   5  -3   9   39.50    4.30
   5  -3   9   45.90    5.20
  -5  -3  -9   42.90    4.70
  -5   3 -10  124.29   11.10
   5   3  10  138.29   10.80
   5   3  10  149.19   11.20
   5   3  10  142.79   12.10
   5   3  10  116.49   11.10
   5  -3  10  139.99   10.70
  -5  -3 -10  144.59   11.00
   5  -3  10  123.99   11.40
   5  -3  10  138.59   11.20
   5  -3  10  141.89   11.10
  -5   3 -11    0.60    1.80
   5   3  11    2.20    1.70
   5   3  11    3.40    1.50
   5   3  11    2.00    1.60
   5   3  11    1.60    1.70
  -5  -3 -11   -2.90    1.70
   5  -3  11    3.40    1.30
   5  -3  11    1.30    1.30
   5  -3  11    0.80    1.50
   5  -3  11    2.60    1.90
   5  -3  11    2.40    1.60
   5   3  12    0.80    1.20
   5   3  12    0.80    1.50
   5   3  12    0.30    1.10
   5   3  12   -0.90    0.90
   5  -3  12    0.60    1.00
   5  -3  12    0.60    0.90
   5  -3  12   -0.40    1.10
   5  -3  12   -1.20    1.20
   5  -3  12    0.70    1.30
   5   3  13   -0.90    0.90
   5   3  13    1.60    0.90
   5  -3  13    0.10    1.10
   5  -3  13    0.20    1.00
  -5  -4  13   -0.10    0.60
  -5  -4  13    1.20    0.90
  -5  -4  13    0.50    0.80
  -5   4  12    0.30    1.30
  -5  -4  12    1.30    1.10
  -5  -4  12    2.40    1.10
  -5  -4  12    1.60    1.10
  -5  -4  12    1.10    1.10
  -5   4  11    8.80    2.70
  -5   4  11    6.90    2.10
  -5   4  11   10.80    2.60
  -5   4  11   11.30    2.40
  -5  -4  11    9.30    1.90
  -5  -4  11   11.60    2.40
  -5  -4  11   11.60    2.20
  -5  -4  11   16.30    2.60
  -5   4  10    1.40    2.00
  -5   4  10    4.30    2.40
  -5   4  10    2.40    1.80
  -5  -4  10    0.20    1.40
  -5  -4  10    4.00    1.70
  -5  -4  10    1.70    1.40
  -5  -4  10    1.70    1.60
  -5   4   9  228.98   18.40
  -5   4   9  230.08   17.90
  -5   4   9  248.08   19.30
  -5   4   9  220.48   19.60
  -5  -4   9  235.48   18.40
  -5  -4   9  234.98   18.00
  -5  -4   9  228.18   17.70
  -5  -4   9  248.98   19.20
  -5  -4   9  251.77   18.50
  -5  -4   9  285.97   18.60
  -5   4   8   87.69    7.70
  -5   4   8   81.39    8.60
  -5   4   8   80.49    9.10
  -5   4   8   84.79    8.10
  -5  -4   8   95.49    8.30
  -5  -4   8   79.19    8.10
  -5  -4   8   86.19    7.50
  -5  -4   8   87.69    7.80
  -5  -4   8   86.29    7.90
  -5  -4   8   87.79    7.40
  -5   4   7   13.90    3.50
  -5   4   7   13.10    2.80
  -5   4   7   14.80    3.60
  -5  -4   7   17.00    3.70
  -5  -4   7   11.50    2.20
  -5  -4   7   12.20    3.70
  -5  -4   7   13.50    3.10
  -5  -4   7   14.50    3.20
  -5   4   6    8.10    2.00
  -5   4   6    6.30    2.40
  -5   4   6    7.20    2.20
   5  -4  -6    2.90    1.70
  -5  -4   6    6.70    1.60
  -5  -4   6   10.30    2.20
  -5  -4   6    7.50    2.10
  -5  -4   6    6.20    1.80
  -5  -4   6    7.50    8.70
  -5   4   5   82.29    7.50
  -5   4   5   74.59    8.10
  -5  -4   5   80.39    7.20
  -5  -4   5   87.09    7.40
  -5  -4   5   84.39    7.70
  -5  -4   5   92.09    7.10
   5  -4  -5   86.99    7.30
  -5   4   4  700.13   49.00
   5   4  -4  604.44   47.90
  -5   4   4  677.93   48.70
  -5  -4   4  754.22   48.00
   5  -4  -4  643.34   47.80
  -5  -4   4  774.92   48.70
  -5  -4   4  653.03   54.69
   5   4  -3  842.82   62.49
  -5   4   3  944.61   65.99
  -5   4   3  946.21   64.09
   5  -4  -3  825.32   62.19
   5  -4  -3  934.51   62.19
  -5  -4   3  960.40   62.29
  -5   4   2  301.47   23.80
  -5   4   2  294.47   30.60
   5   4  -2  292.37   33.20
   5   4  -2  297.47   21.80
   5  -4  -2  297.97   21.40
   5  -4  -2  301.47   21.40
  -5   4   1   87.59   10.40
   5   4  -1   73.49   15.30
   5   4  -1   95.29    8.00
   5  -4  -1   97.19    7.60
   5  -4  -1   93.89    7.60
   5  -4  -1   95.19    7.50
  -5   4   0  678.43   47.80
   5   4   0  708.03   53.59
  -5   4   0  750.02   47.80
  -5   4   0  718.83   51.59
   5   4   0  703.83   49.10
  -5  -4   0  698.13   49.50
   5  -4   0  640.74   47.70
   5  -4   0  746.63   48.60
  -5   4  -1  961.50   71.69
   5   4   1 1010.60   72.39
   5  -4   1 1125.39   71.79
  -5  -4  -1 1173.98   73.09
   5  -4   1 1020.90   72.09
   5  -4   1 1014.60   72.09
   5   4   2   44.00    4.90
  -5   4  -2   53.69   10.70
  -5   4  -2   46.90    4.60
   5  -4   2   56.89    4.40
   5  -4   2   47.80    3.90
   5  -4   2   47.20    4.70
   5  -4   2   47.50    4.70
  -5  -4  -2   60.49    5.60
  -5   4  -3   42.00    4.70
   5   4   3   48.90    5.50
   5   4   3   57.19   11.20
   5  -4   3   45.00    3.90
  -5  -4  -3   58.39    5.60
   5  -4   3   43.20    4.50
   5  -4   3   46.00    4.60
   5  -4   3   50.89    4.10
  -5   4  -4  475.85   37.80
   5   4   4  620.64   38.40
  -5   4  -4  493.45   37.40
   5   4   4  540.75   42.10
  -5   4  -4  581.24   45.30
   5  -4   4  542.05   37.40
   5  -4   4  519.35   37.60
   5  -4   4  537.75   37.50
   5  -4   4  537.55   37.50
   5  -4   4  509.75   36.70
   5   4   5  191.38   13.50
  -5   4  -5  169.48   14.00
   5   4   5  190.68   20.10
  -5   4  -5  158.48   14.40
   5   4   5  178.48   14.00
   5   4   5  208.28   14.90
   5  -4   5  188.18   14.20
   5  -4   5  177.68   14.10
   5  -4   5  174.58   13.60
   5  -4   5  169.98   13.30
  -5  -4  -5  206.68   15.40
   5  -4   5  178.58   13.90
   5   4   6   39.80   13.00
   5   4   6   43.70    4.50
  -5   4  -6   32.30    4.50
   5   4   6   33.90    4.20
   5   4   6   30.50    5.40
   5   4   6   41.80    4.10
  -5   4  -6   33.00    5.10
  -5  -4  -6   46.40    6.10
   5  -4   6   39.50    4.50
   5  -4   6   38.70    4.10
   5  -4   6   43.80    4.50
  -5  -4  -6   38.00    4.30
   5  -4   6   44.00    4.80
   5  -4   6   38.60    4.10
   5   4   7  129.99   19.80
   5   4   7  147.79   11.80
   5   4   7  144.89   11.80
   5  -4   7  137.89   11.90
   5  -4   7  161.18   12.40
   5  -4   7  147.89   11.70
   5  -4   7  157.88   12.20
   5  -4   7  138.39   11.60
   5  -4   7  152.98   12.40
  -5  -4  -7  161.28   11.90
   5   4   8   15.50    2.90
   5   4   8   17.50    4.00
   5   4   8   19.80    3.30
   5   4   8   18.80    2.80
  -5   4  -8   10.90    2.80
   5  -4   8   19.00    3.60
   5  -4   8   20.00    2.90
   5  -4   8   17.20    2.80
  -5  -4  -8   21.30    3.20
   5  -4   8   17.90    3.20
   5  -4   8   17.70    3.20
   5  -4   8   14.80    3.00
   5   4   9  123.79   10.00
   5   4   9  126.19    9.20
   5   4   9  123.89   10.00
   5   4   9  117.99   11.10
  -5   4  -9  114.69   10.20
  -5  -4  -9  125.49    9.90
   5  -4   9  126.99   10.40
   5  -4   9  136.29   10.60
   5  -4   9  123.99   10.90
   5  -4   9   97.09   10.60
   5  -4   9  104.49   10.30
   5  -4   9  134.09   10.70
   5  -4   9  118.29    9.60
   5   4  10   59.89    5.50
  -5   4 -10   42.20    5.30
   5   4  10   49.50    5.10
   5   4  10   52.89    6.30
   5   4  10   62.39    6.60
   5  -4  10   52.59    5.00
   5  -4  10   46.90    5.60
   5  -4  10   60.99    5.80
   5  -4  10   42.30    5.10
  -5  -4 -10   61.19    5.60
   5   4  11   13.60    2.60
   5   4  11    9.60    1.90
   5   4  11   11.50    2.30
   5   4  11   15.60    3.00
   5  -4  11   10.30    2.50
   5  -4  11   11.70    2.50
   5  -4  11    7.60    2.00
   5  -4  11   11.60    2.50
   5   4  12   11.30    2.00
   5   4  12   15.20    2.10
   5   4  12   17.90    2.60
   5  -4  12   12.80    1.80
   5  -4  12   16.00    2.40
   5  -4  12    8.30    1.80
   5  -4  12   21.30    2.60
   5   4  13   -1.30    0.70
   5  -4  13    0.60    0.80
  -5   5  12   10.60    2.10
  -5   5  12   10.60    2.60
  -5  -5  12   10.90    1.80
  -5  -5  12   13.20    1.90
  -5  -5  12    7.10    1.30
  -5  -5  12    9.90    1.80
  -5   5  11   45.50    4.90
  -5   5  11   68.99    7.60
  -5   5  11   40.20    4.30
  -5   5  11   52.89    6.20
  -5  -5  11   47.30    4.80
  -5  -5  11   55.99    4.90
  -5  -5  11   53.39    4.80
  -5  -5  11   42.00    4.30
  -5   5  10   12.00    3.30
  -5   5  10   13.70    2.50
  -5   5  10   14.30    2.70
  -5   5  10   15.40    3.50
  -5  -5  10   17.50    2.70
  -5  -5  10   19.90    2.80
  -5  -5  10   19.80    3.00
  -5  -5  10   11.60    2.30
  -5   5   9  157.18   14.90
  -5   5   9  144.59   12.40
  -5  -5   9  188.98   14.00
  -5  -5   9  173.48   14.50
  -5  -5   9  174.78   13.60
  -5  -5   9  143.89   14.20
  -5  -5   9  134.99   12.30
  -5  -5   9  155.58   12.70
  -5   5   8    0.50    1.50
  -5   5   8    3.30    1.80
  -5   5   8    2.90    2.30
  -5   5   8    1.40    1.60
  -5  -5   8    2.10    1.50
  -5  -5   8    2.00    1.60
  -5  -5   8    1.80    2.20
  -5  -5   8    3.90    2.30
  -5  -5   8    3.20    1.80
  -5  -5   8    1.60    1.40
  -5   5   7  131.09   12.30
  -5   5   7  138.39   11.70
  -5   5   7  131.79   12.70
  -5   5   7  135.69   11.40
  -5  -5   7  154.58   11.40
  -5  -5   7  151.68   12.10
  -5  -5   7  139.19   11.50
  -5  -5   7  137.19   11.00
  -5  -5   7  132.89   10.80
  -5   5   6  422.86   32.20
  -5   5   6  389.66   32.40
  -5   5   6  401.16   32.40
  -5   5   6  452.95   31.60
  -5  -5   6  459.85   31.80
  -5  -5   6  407.86   30.70
  -5  -5   6  434.06   30.80
  -5  -5   6  453.15   31.40
  -5  -5   6  491.65   31.30
   5   5  -5    6.60    1.90
  -5   5   5   15.20    5.60
  -5   5   5   16.90    6.80
  -5   5   5   12.20    2.60
  -5   5   5   11.60    3.10
   5  -5  -5   15.00    2.60
  -5  -5   5   11.70    2.40
  -5  -5   5    8.90    1.90
  -5  -5   5   13.10    2.60
  -5  -5   5   12.00    2.20
  -5   5   4   67.79    9.30
  -5   5   4   58.29    5.80
   5   5  -4   50.29    5.50
   5  -5  -4   47.90    5.70
   5  -5  -4   54.29    5.20
  -5  -5   4   70.99    5.50
  -5  -5   4   52.49    5.00
  -5  -5   4   62.79    5.60
  -5   5   3  199.38   15.70
  -5   5   3  216.08   19.20
  -5   5   3  205.48   25.40
   5   5  -3  188.08   15.80
  -5  -5   3  238.28   15.80
   5  -5  -3  205.38   15.40
   5  -5  -3  211.98   15.40
   5   5  -2  407.16   32.00
  -5   5   2  511.35   35.20
   5  -5  -2  448.96   31.60
   5  -5  -2  460.75   31.70
   5   5  -1    1.90   14.20
   5   5  -1    5.20    1.70
  -5   5   1    4.70    6.10
   5  -5  -1   12.60    2.20
   5  -5  -1   11.50    2.20
   5   5   0  494.25   36.30
   5  -5   0  517.55   35.70
   5  -5   0  507.65   35.80
   5  -5   0  523.05   35.90
   5   5   1  176.98   21.90
   5   5   1  146.59   12.40
  -5   5  -1  177.68   17.50
  -5   5  -1  142.79   11.60
  -5  -5  -1  165.38   13.10
   5  -5   1  160.28   12.10
   5  -5   1  152.98   11.10
   5  -5   1  154.18   12.10
   5  -5   1  170.58   11.80
  -5   5  -2  188.68   16.00
   5   5   2  186.38   16.40
   5   5   2  208.98   23.00
  -5   5  -2  245.08   32.80
   5  -5   2  209.98   15.30
   5  -5   2  219.58   16.30
   5  -5   2  223.58   16.40
   5  -5   2  243.38   15.90
  -5  -5  -2  258.27   17.60
   5   5   3   26.60   10.70
   5   5   3   30.20    3.50
  -5   5  -3   49.80   16.80
  -5   5  -3   31.20    4.20
  -5   5  -3   35.00    4.10
   5   5   3   39.00    4.80
   5  -5   3   32.60    3.20
   5  -5   3   40.90    4.10
  -5  -5  -3   35.10    3.80
   5  -5   3   36.40    3.90
   5  -5   3   35.40    4.00
  -5   5  -4  171.98   26.50
   5   5   4  196.98   14.70
   5   5   4  212.08   22.10
  -5   5  -4  173.88   15.50
   5   5   4  240.78   16.20
  -5   5  -4  183.38   15.20
   5  -5   4  206.58   15.40
   5  -5   4  193.68   14.90
   5  -5   4  220.38   15.40
   5  -5   4  197.58   15.40
   5  -5   4  184.88   14.50
  -5  -5  -4  207.68   15.70
   5   5   5  102.19    8.10
  -5   5  -5   95.79    8.80
   5   5   5   92.79   17.20
   5   5   5  109.69    9.60
  -5   5  -5   84.19    9.10
   5  -5   5  102.59    8.90
   5  -5   5   95.49    8.20
   5  -5   5   89.69    7.90
  -5  -5  -5  116.29   10.30
   5  -5   5  109.19    8.70
  -5  -5  -5   99.79    8.40
   5  -5   5  106.99    8.90
   5   5   6   35.50    5.90
   5   5   6   38.00   15.20
  -5   5  -6   34.00    4.60
   5   5   6   40.80    4.00
   5   5   6   29.60    4.30
   5  -5   6   27.20    3.80
   5  -5   6   38.10    4.70
   5  -5   6   39.50    4.20
  -5  -5  -6   39.30    4.30
   5  -5   6   42.70    5.00
   5  -5   6   39.00    4.70
   5  -5   6   39.00    4.20
   5   5   7   18.30   14.50
  -5   5  -7   -0.10    1.80
   5   5   7    4.70    1.60
   5   5   7    3.80    1.90
   5   5   7    1.30    1.50
   5  -5   7   -0.40    1.60
   5  -5   7    0.90    1.40
   5  -5   7    4.50    2.00
   5  -5   7    1.80    2.20
  -5  -5  -7    5.10    1.80
   5  -5   7   -0.60    1.40
   5  -5   7    0.10    1.40
   5  -5   7    2.50    1.60
   5   5   8    2.30    1.50
   5   5   8  -11.80   15.40
   5   5   8   -1.20    1.30
   5   5   8    2.90    1.70
   5   5   8   -1.40    2.30
  -5   5  -8   -0.20    1.60
   5  -5   8    1.00    1.50
  -5  -5  -8   -0.10    1.40
   5  -5   8    2.50    1.90
   5  -5   8    0.60    1.80
   5  -5   8   -1.10    1.20
   5  -5   8    1.40    1.80
   5  -5   8    0.70    2.20
   5   5   9    6.20    1.80
   5   5   9    6.40    1.60
   5   5   9    9.70    3.20
   5   5   9    7.50    2.10
   5  -5   9    8.60    2.50
   5  -5   9   11.40    3.00
   5  -5   9    6.70    2.20
   5  -5   9    8.60    1.90
  -5  -5  -9    7.60    2.10
   5  -5   9    8.20    2.30
   5   5  10   29.70    4.80
   5   5  10   25.30    3.40
   5   5  10   27.40    4.10
   5   5  10   31.70    3.70
   5  -5  10   27.70    3.80
  -5  -5 -10   30.70    3.70
   5  -5  10   27.10    3.90
   5  -5  10   26.30    4.20
   5  -5  10   30.60    3.30
   5   5  11   63.79    5.50
   5   5  11   62.99    6.30
   5   5  11   63.69    5.30
   5  -5  11   54.69    5.60
   5  -5  11   61.09    5.10
   5  -5  11   57.49    5.90
   5   5  12   63.39    4.90
   5   5  12   61.79    5.50
   5   5  12   57.59    5.00
  -5   6  12   69.39    5.40
  -5  -6  12   57.19    4.80
  -5  -6  12   52.49    4.70
  -5   6  11    1.20    1.10
  -5   6  11    5.00    1.90
  -5   6  11    3.80    1.80
  -5  -6  11    5.10    1.50
  -5  -6  11    2.50    1.30
  -5  -6  11    7.20    1.50
  -5  -6  11    6.30    1.50
  -5   6  10  395.36   29.30
  -5   6  10  389.96   28.60
  -5   6  10  403.96   29.90
  -5  -6  10  404.26   28.70
  -5  -6  10  437.76   28.60
  -5  -6  10  361.26   28.00
  -5   6   9    0.00    1.90
  -5   6   9    0.20    1.30
  -5   6   9    0.80    1.50
  -5   6   9    1.50    1.40
  -5  -6   9    0.10    1.20
  -5  -6   9    2.40    1.50
  -5  -6   9   -0.90    2.20
  -5  -6   9    1.50    1.60
  -5  -6   9   -0.70    1.10
  -5   6   8   91.79    9.20
  -5   6   8   84.89    9.60
  -5   6   8   93.39    8.10
  -5   6   8   95.59    8.60
  -5  -6   8   92.39    9.30
  -5  -6   8  101.59    8.20
  -5  -6   8   93.29    8.50
  -5  -6   8  100.99    8.80
  -5  -6   8   90.09    8.00
  -5  -6   8  105.19    8.40
  -5   6   7  389.16   28.40
  -5   6   7  361.56   29.00
  -5   6   7  350.96   29.30
  -5   6   7  382.46   27.90
  -5  -6   7  379.56   27.70
  -5  -6   7  429.26   28.10
  -5  -6   7  412.26   28.40
  -5  -6   7  393.86   28.90
  -5  -6   7  376.16   27.60
  -5   6   6    5.80    2.00
  -5   6   6    7.80    3.00
  -5   6   6    8.90    2.90
  -5  -6   6   10.20    2.20
  -5  -6   6    6.40    2.00
  -5  -6   6    5.00    1.60
  -5  -6   6    8.50    2.50
  -5  -6   6    6.90    2.10
  -5   6   5   71.29   15.00
  -5   6   5   51.39    4.90
  -5   6   5   60.89   10.10
  -5   6   5   60.59    6.10
  -5   6   5   51.19    6.70
  -5  -6   5   60.29    5.90
  -5  -6   5   55.79    5.30
  -5  -6   5   52.79    5.20
  -5  -6   5   67.19    5.70
  -5  -6   5   61.69    6.10
  -5   6   4  299.17   26.20
  -5   6   4  322.57   38.90
  -5   6   4  341.17   25.60
  -5   6   4  368.06   29.10
  -5  -6   4  395.46   25.30
  -5  -6   4  373.36   25.70
  -5  -6   4  371.36   25.60
  -5  -6   4  319.87   24.70
  -5   6   3  149.29   11.40
  -5   6   3  132.59   10.40
   5   6  -3  127.19   11.40
  -5   6   3  114.59   15.30
  -5  -6   3  161.38   11.00
   5  -6  -3  128.29   10.80
   5  -6  -3  123.19   10.70
  -5  -6   3  160.78   11.40
   5   6  -2    2.90    1.60
  -5   6   2    4.20    1.40
  -5   6   2    5.10    1.80
  -5   6   2    3.00    7.60
  -5  -6   2    7.70    2.10
   5  -6  -2    8.10    1.90
   5  -6  -2    4.70    1.80
   5   6  -1   21.10    3.30
  -5   6   1   21.90    9.20
   5   6  -1   39.70   18.70
  -5  -6   1   28.70    5.00
   5  -6  -1   22.50    3.00
   5  -6  -1   22.10    2.90
  -5   6   0   63.59   12.00
   5  -6   0   61.79    5.00
   5  -6   0   67.39    5.90
   5  -6   0   62.29    5.80
  -5  -6   0   61.29    5.70
  -5  -6   0   67.69    6.20
   5   6   1  124.49   10.50
  -5   6  -1  160.18   19.20
   5   6   1  150.58   19.90
   5  -6   1  136.29   10.90
   5  -6   1  143.99   10.70
   5  -6   1  136.19   11.00
  -5   6  -2  380.36   34.70
   5   6   2  376.86   35.00
   5  -6   2  381.96   27.40
   5  -6   2  373.76   27.50
  -5  -6  -2  404.46   28.80
  -5  -6  -2  375.26   27.10
   5  -6   2  355.96   27.10
   5  -6   2  385.66   26.90
  -5   6  -3  -13.50   15.50
   5   6   3    2.90    1.70
   5   6   3   14.30   12.20
   5   6   3    2.90    1.30
  -5   6  -3    4.50    2.50
   5  -6   3    3.90    1.50
   5  -6   3    1.20    1.30
   5  -6   3    3.40    1.90
   5  -6   3    4.00    1.50
   5  -6   3    3.50    1.40
  -5  -6  -3    4.10    1.50
   5  -6   3    3.60    1.10
  -5   6  -4  123.09   10.90
   5   6   4  138.29   10.50
   5   6   4  116.09   19.30
  -5   6  -4   94.79   30.00
   5  -6   4  145.89   11.40
   5  -6   4  122.99   10.20
  -5  -6  -4  130.49   10.70
   5  -6   4  138.49   10.40
   5  -6   4  143.59   11.30
   5  -6   4  118.99   11.10
  -5  -6  -4  155.88   12.80
   5  -6   4  141.39   10.90
  -5   6  -5   46.20    5.30
  -5   6  -5   37.80    4.90
   5   6   5   50.79    6.20
   5   6   5   48.20   15.80
   5   6   5   53.99    5.10
   5  -6   5   41.30    5.50
   5  -6   5   46.60    5.30
   5  -6   5   53.49    5.60
   5  -6   5   52.49    4.80
   5  -6   5   43.90    4.50
  -5  -6  -5   49.40    5.10
   5   6   6   46.10    4.50
   5   6   6   41.10    6.10
   5   6   6   49.30   17.10
   5   6   6   47.30    5.20
  -5   6  -6   41.10    5.10
   5  -6   6   45.00    5.30
  -5  -6  -6   49.50    4.90
   5  -6   6   44.90    5.10
   5  -6   6   43.00    5.50
   5  -6   6   34.90    4.60
   5  -6   6   44.80    4.60
   5   6   7   -1.10    2.10
   5   6   7   -2.40   16.80
   5   6   7   -0.60    1.50
   5   6   7   -1.10    1.60
   5   6   7    1.60    1.40
   5  -6   7   -0.40    1.60
  -5  -6  -7    1.20    1.40
   5  -6   7    0.70    1.20
   5  -6   7    0.70    2.30
   5  -6   7    2.20    1.60
   5  -6   7    1.90    1.90
   5   6   8  519.35   37.50
   5   6   8  481.45   37.90
   5   6   8  505.05   47.60
   5  -6   8  544.95   38.80
   5  -6   8  557.94   37.80
   5  -6   8  542.15   38.50
  -5  -6  -8  559.04   38.90
   5  -6   8  499.55   39.60
   5  -6   8  576.64   38.40
   5   6   9    0.50    1.10
   5   6   9    2.50    1.60
   5   6   9    1.00    2.00
   5   6   9    1.40    1.40
  -5  -6  -9    0.50    1.40
   5  -6   9    2.20    1.60
   5  -6   9    1.90    2.40
   5  -6   9    1.00    1.50
   5  -6   9    2.40    1.20
   5   6  10    2.60    2.10
   5   6  10    7.40    2.50
   5   6  10    2.30    2.40
   5   6  10    2.60    1.60
  -5  -6 -10    3.40    1.70
   5  -6  10    2.30    1.90
   5  -6  10    3.00    1.20
   5   6  11    6.30    1.40
   5   6  11    4.70    1.70
   5  -6  11    3.50    1.30
   5  -6  11    4.70    1.70
   5  -6  11    5.80    1.20
   5   6  12   34.20    3.30
   5  -6  12   27.10    2.90
  -5   7  11   18.20    2.60
  -5  -7  11   20.90    2.40
  -5  -7  11   21.90    2.70
  -5   7  10   91.69    8.60
  -5   7  10   80.79    7.80
  -5   7  10   61.29    6.30
  -5   7  10   66.49    6.30
  -5  -7  10   66.39    5.80
  -5  -7  10   75.29    6.30
  -5  -7  10   59.99    6.30
  -5  -7  10   77.59    6.10
  -5   7   9    4.60    1.80
  -5   7   9    7.30    2.70
  -5   7   9    6.20    1.90
  -5   7   9    5.20    2.40
  -5  -7   9    5.10    1.60
  -5  -7   9    6.20    2.00
  -5  -7   9    6.70    1.60
  -5  -7   9    5.80    1.80
  -5   7   8   37.70    4.60
  -5   7   8   35.80    5.50
  -5   7   8   38.30    4.30
  -5   7   8   34.60    5.30
  -5  -7   8   34.30    4.00
  -5  -7   8   43.40    4.30
  -5  -7   8   36.00    4.00
  -5  -7   8   39.60    4.60
  -5  -7   8   41.00    4.80
  -5   7   7   16.10    3.80
  -5   7   7   14.30    2.90
  -5   7   7   14.60    3.00
  -5   7   7   16.10    4.00
  -5  -7   7   17.60    2.70
  -5  -7   7   13.80    2.70
  -5  -7   7   19.30    2.60
  -5  -7   7   15.60    3.20
  -5  -7   7   22.50    4.20
  -5   7   6   31.60    5.10
  -5   7   6   31.70    4.30
  -5   7   6   28.10    4.80
  -5   7   6   29.10    4.20
  -5  -7   6   33.70    4.30
  -5  -7   6   32.50    3.70
  -5  -7   6   33.60    4.90
  -5  -7   6   37.90    4.00
  -5  -7   6   30.60    3.70
  -5   7   5   79.29    7.60
  -5   7   5   79.79   13.40
  -5   7   5   75.49    8.50
  -5   7   5   81.49    6.60
  -5  -7   5   71.19    6.80
  -5  -7   5   81.89    6.90
  -5  -7   5   84.69    7.10
  -5  -7   5   89.69    7.70
  -5  -7   5   80.39    8.00
  -5   7   4   17.30    2.70
  -5   7   4   18.50    4.00
  -5   7   4   30.90   11.00
  -5  -7   4   29.30    3.90
  -5  -7   4   28.50    3.40
  -5   7   3   -0.20    1.20
  -5   7   3   -0.30    1.20
  -5   7   3   -1.70    1.70
  -5   7   3   -2.90    9.90
  -5  -7   3    0.90    1.50
  -5  -7   3    1.10    1.30
  -5  -7   3    1.40    1.40
   5  -7  -3   -0.40    1.80
  -5   7   2   93.49    7.80
  -5   7   2   96.29   14.60
  -5   7   2  103.09    8.30
  -5  -7   2  113.69    8.70
   5  -7  -2   88.39    8.10
   5  -7  -2   84.49    8.60
   5  -7  -2   94.09    8.00
  -5   7   1  159.98   19.60
  -5   7   1  140.89   11.00
  -5   7   1  133.39   10.60
  -5  -7   1  143.59   10.80
   5  -7  -1  132.59   11.00
  -5  -7   1  151.98   11.50
   5  -7  -1  123.99   11.40
   5  -7  -1  127.89   10.90
   5   7   0   18.50    2.80
  -5   7   0   17.40    2.70
   5   7   0  -24.90   19.60
   5  -7   0   19.80    3.60
   5  -7   0   21.30    3.10
   5  -7   0   25.20    3.30
   5  -7   0   16.40    2.50
  -5  -7   0   17.90    2.90
   5   7   1  108.69   22.60
   5   7   1   87.39    7.10
  -5   7  -1   78.99   17.70
  -5   7  -1   81.49    7.10
   5  -7   1   88.99    7.60
   5  -7   1   67.59    6.90
   5  -7   1   80.69    7.80
  -5  -7  -1   87.19    7.20
  -5   7  -2  105.89   20.70
  -5   7  -2   72.59    6.80
   5   7   2   78.99    6.80
   5   7   2  114.19   23.70
  -5  -7  -2   77.19    6.90
   5  -7   2   83.09    7.40
   5  -7   2   82.79    7.50
   5  -7   2   71.99    7.50
  -5   7  -3   50.59    5.20
   5   7   3   49.10   19.60
   5   7   3   54.69    5.10
  -5   7  -3   62.59   26.70
  -5  -7  -3   53.99    5.30
   5  -7   3   54.69    5.60
   5  -7   3   49.90    5.60
   5  -7   3   45.00    5.80
   5   7   4   67.29    7.50
   5   7   4   45.60   17.70
   5   7   4   69.59    6.00
  -5   7  -4   58.09    6.00
   5  -7   4   59.59    5.90
   5  -7   4   67.59    6.80
   5  -7   4   66.29    6.70
  -5   7  -5  129.09   11.10
   5   7   5  141.49   10.90
   5   7   5  156.58   24.90
   5  -7   5  140.69   10.90
   5  -7   5  127.29   11.50
   5  -7   5  144.89   12.10
  -5  -7  -5  146.89   11.30
   5   7   6   19.70    3.50
   5   7   6   20.40    3.10
   5   7   6   -3.60   19.60
   5   7   6   23.30    4.40
   5  -7   6   21.50    4.20
   5  -7   6   18.10    3.50
  -5  -7  -6   21.30    3.40
   5   7   7   88.99    8.50
   5   7   7   98.29    8.10
   5   7   7  121.59   10.00
   5   7   7   41.20   25.90
   5  -7   7  101.49    9.30
   5  -7   7   87.99    8.90
   5  -7   7   91.69    8.00
  -5  -7  -7   96.99    8.40
   5   7   8    1.10   28.70
   5   7   8   11.30    2.50
   5   7   8   10.80    2.30
   5   7   8   11.80    3.20
   5   7   8   11.00    2.00
   5  -7   8   12.80    3.40
   5  -7   8   13.50    3.20
  -5  -7  -8   13.30    2.40
   5  -7   8   12.60    2.10
   5   7   9  153.28   13.90
   5   7   9  182.08   13.90
   5   7   9  180.48   13.30
  -5  -7  -9  195.58   13.30
   5  -7   9  156.18   13.60
   5  -7   9  168.98   12.90
   5   7  10    1.60    1.70
   5   7  10    0.60    1.20
  -5  -7 -10    3.20    1.40
   5  -7  10    0.10    1.40
   5  -7  10    1.80    1.20
   5   7  11   25.90    3.00
   5   7  11   27.80    2.90
   5  -7  11   28.70    3.00
  -5   8  11   24.30    3.60
  -5   8  11   15.40    2.30
  -5   8  11   25.30    2.70
  -5  -8  11   21.60    2.10
  -5   8  10    1.00    1.50
  -5   8  10   -0.50    1.00
  -5   8  10    0.30    1.40
  -5  -8  10    0.00    1.00
  -5  -8  10    0.60    0.80
  -5   8   9    2.70    1.50
  -5   8   9    2.90    1.80
  -5   8   9    3.70    2.10
  -5   8   9    2.20    1.60
  -5  -8   9    5.20    1.50
  -5  -8   9    4.80    1.70
  -5  -8   9    3.70    1.30
  -5   8   8  408.06   30.60
  -5   8   8  363.96   28.90
  -5   8   8  416.96   30.30
  -5   8   8  398.46   29.50
  -5  -8   8  439.16   29.70
  -5  -8   8  442.16   29.10
  -5  -8   8  426.16   29.40
  -5  -8   8  380.36   28.80
  -5   8   7  117.49    9.70
  -5   8   7  113.09   10.50
  -5   8   7  107.89   10.30
  -5   8   7   97.09    8.90
  -5  -8   7  118.09    9.00
  -5  -8   7  114.39    9.60
  -5  -8   7  100.79    8.60
  -5   8   6  177.48   14.50
  -5   8   6  192.28   15.50
  -5   8   6  149.39   14.10
  -5   8   6  185.68   15.60
  -5  -8   6  183.18   15.20
  -5  -8   6  197.88   14.70
  -5  -8   6  157.98   14.90
  -5  -8   6  213.98   14.40
  -5   8   5  105.99   10.60
  -5   8   5  116.09    8.70
  -5   8   5  145.29   30.50
  -5   8   5  117.39    9.90
  -5   8   5  112.89   17.20
   5  -8  -5   95.89    9.80
  -5  -8   5  112.19   10.20
  -5  -8   5  127.49   10.00
  -5   8   4   63.99    7.40
  -5   8   4   70.99    6.00
  -5   8   4   67.39    6.80
   5  -8  -4   56.09    7.10
  -5  -8   4   79.19    7.50
  -5  -8   4   79.89    7.20
  -5   8   3   -0.70    1.90
  -5   8   3    0.30    1.60
  -5   8   3    6.60   12.20
  -5   8   3    0.30    1.20
  -5  -8   3    1.10    1.70
   5  -8  -3    2.50    1.80
  -5  -8   3    7.30    2.30
  -5   8   2    7.40    2.20
  -5   8   2   -2.00   12.60
   5   8  -2    6.20    2.40
  -5   8   2    6.90    1.90
   5  -8  -2    4.80    1.90
   5  -8  -2    7.70    3.50
  -5  -8   2    9.60    2.70
  -5   8   1  373.46   25.40
  -5   8   1  392.46   35.70
  -5   8   1  356.66   25.30
   5   8  -1  326.97   25.00
   5  -8  -1  340.37   25.50
   5  -8  -1  337.37   25.30
  -5   8   0  -11.00   15.80
   5   8   0    4.50    1.70
   5  -8   0    2.10    1.70
   5  -8   0    3.90    1.70
  -5   8  -1   24.20    3.80
   5   8   1   69.69   28.80
  -5   8  -1   18.90   17.60
   5  -8   1   17.30    3.60
  -5  -8  -1   22.60    3.70
   5  -8   1   20.60    3.60
   5  -8   1   26.70    3.70
   5   8   2  202.68   14.70
  -5   8  -2  250.87   35.00
  -5   8  -2  182.48   14.60
   5   8   2  158.68   29.50
   5  -8   2  176.08   15.40
   5  -8   2  189.08   15.30
   5  -8   2  202.68   15.30
  -5  -8  -2  203.48   15.00
   5   8   3    1.30    1.50
  -5   8  -3    0.70    1.30
   5   8   3    1.70    1.40
  -5   8  -3  -25.10   30.90
   5  -8   3   -1.10    1.50
  -5  -8  -3    0.30    1.50
   5  -8   3    1.10    1.70
   5  -8   3    0.00    1.40
  -5   8  -4   31.50    4.10
   5   8   4   36.40    4.00
  -5  -8  -4   34.80    4.40
   5  -8   4   37.30    4.60
   5  -8   4   29.80    4.80
   5  -8   4   32.80    4.70
   5   8   5   15.40    3.30
  -5   8  -5    6.90    2.40
   5   8   5   19.20   23.50
   5   8   5    9.70    2.10
   5  -8   5    7.30    2.30
   5  -8   5    8.90    2.50
   5  -8   5    8.80    2.90
  -5  -8  -5   13.20    2.70
   5   8   6  219.78   18.50
   5   8   6  265.37   18.20
   5  -8   6  257.77   19.50
  -5  -8  -6  226.38   18.70
   5  -8   6  261.27   19.20
   5   8   7    0.10    1.20
   5   8   7   -0.80    1.60
   5   8   7   13.70   37.20
   5   8   7    0.20    1.70
   5  -8   7    0.90    1.90
  -5  -8  -7    0.50    1.40
   5  -8   7   -0.10    1.70
   5  -8   7   -0.50    1.20
   5   8   8   21.40    2.70
   5   8   8   25.70    4.50
   5   8   8   22.20    3.30
   5  -8   8   10.70    3.80
   5  -8   8   20.20    3.70
  -5  -8  -8   22.40    3.10
   5   8   9    2.40    2.10
   5   8   9    2.50    1.80
   5   8   9    0.20    1.30
  -5  -8  -9    1.30    1.30
   5   8  10   75.99    6.80
   5   8  10   83.59    6.30
   5  -8  10   78.69    6.60
   5   8  11   -0.50    0.90
   5  -8  11    0.00    0.70
  -5   9  10   14.70    3.20
  -5   9  10   11.50    1.70
  -5  -9  10   10.70    1.80
  -5   9   9  133.09   11.70
  -5   9   9  185.88   12.70
  -5  -9   9  169.08   12.00
  -5  -9   9  145.59   11.50
  -5   9   8   67.89    8.10
  -5   9   8   84.79    7.70
  -5   9   8   83.49    7.00
  -5  -9   8   85.39    7.10
  -5  -9   8   73.39    6.30
  -5   9   7    1.80    1.80
  -5   9   7    1.80    1.30
  -5   9   7    3.50    1.70
  -5   9   7    3.60    2.10
  -5  -9   7    3.60    1.40
  -5  -9   7    4.40    1.90
  -5  -9   7    0.60    2.10
  -5   9   6    2.90    2.00
  -5   9   6    3.80    1.80
  -5   9   6    2.00    1.70
  -5   9   6    2.70    1.90
  -5  -9   6   -0.40    2.00
  -5  -9   6   -1.60    1.80
  -5  -9   6    0.30    1.60
  -5   9   5   37.20    5.00
  -5   9   5   34.10    4.80
  -5   9   5   26.40    3.20
  -5   9   5   25.10    5.30
  -5  -9   5   31.40    4.90
  -5  -9   5   26.20    4.70
   5  -9  -5   26.50    4.40
  -5   9   4   34.00    5.00
  -5   9   4   30.60    4.20
  -5   9   4   41.50   18.50
  -5   9   4   31.20    3.50
   5  -9  -4   21.50    4.10
  -5  -9   4   28.00    4.50
  -5  -9   4   29.50    4.70
  -5   9   3   46.70    7.00
  -5   9   3   39.50   18.30
  -5   9   3   43.70    4.90
  -5   9   3   38.90    4.40
  -5  -9   3   48.90    5.50
   5  -9  -3   40.60    5.50
  -5  -9   3   43.70    5.40
  -5   9   2  396.16   27.30
  -5   9   2  372.06   26.80
  -5   9   2  404.56   40.30
  -5  -9   2  366.56   27.80
  -5  -9   2  407.16   27.00
   5  -9  -2  326.17   27.70
  -5   9   1   17.20    2.90
   5   9  -1   23.70    3.40
  -5   9   1   23.70    3.60
   5  -9  -1   21.80    3.80
  -5  -9   1   26.30    3.70
   5  -9  -1   18.60    4.00
   5   9   0   -1.10    1.20
  -5   9   0   -1.50    1.70
  -5   9   0   -0.30    1.20
  -5   9   0  -12.40   34.90
   5  -9   0    1.40    1.80
   5  -9   0    0.50    1.80
   5  -9   0   -0.20    1.60
  -5  -9   0    0.70    1.60
   5   9   1    9.20    2.30
  -5   9  -1   10.00    2.40
   5   9   1  -16.30   38.10
   5  -9   1   11.80    2.80
   5  -9   1   11.40    2.70
  -5  -9  -1   10.00    2.20
   5  -9   1    7.40    2.50
  -5   9  -2   61.79    6.50
  -5   9  -2   38.30   45.70
   5   9   2   82.69    6.70
   5  -9   2   60.89    7.20
   5  -9   2   77.99    7.20
  -5  -9  -2   77.29    6.90
   5  -9   2   66.89    7.20
   5   9   3  292.47   20.40
   5   9   3  208.98   39.90
  -5   9  -3  274.07   20.40
   5  -9   3  259.37   21.10
   5  -9   3  280.37   21.10
  -5  -9  -3  292.67   20.70
   5  -9   3  262.67   21.30
   5   9   4  143.99   10.80
  -5   9  -4  114.59   10.50
  -5  -9  -4  143.69   11.00
   5  -9   4  134.59   11.40
   5  -9   4  136.09   11.70
   5  -9   4  122.59   11.20
  -5   9  -5   52.29    5.60
   5   9   5   58.39    5.70
  -5  -9  -5   60.29    6.00
   5  -9   5   59.49    6.50
   5  -9   5   60.59    6.30
   5  -9   5   50.69    6.00
   5   9   6    0.90    1.10
   5   9   6    1.00    1.70
  -5   9  -6   -3.90    1.90
   5   9   6   -0.30    1.60
   5  -9   6    4.20    2.20
   5  -9   6    1.10    1.90
  -5  -9  -6    0.20    1.40
   5   9   7   72.49    7.40
   5   9   7  102.89    8.70
   5   9   7   84.19    7.10
   5  -9   7  114.59   10.00
  -5  -9  -7   85.09    7.60
   5  -9   7   85.49    8.10
   5   9   8    8.70    1.50
   5   9   8   11.20    2.20
  -5  -9  -8   16.70    2.50
   5   9   9   48.70    4.20
   5   9   9   41.20    4.60
   5  -9   9   55.29    4.70
   5   9  10    0.20    0.70
   5  -9  10    1.90    0.80
  -5  10   9    8.00    2.30
  -5  10   9    4.60    1.20
  -5  10   8   52.59    4.90
  -5  10   8   39.60    4.10
  -5 -10   8   41.60    4.20
  -5  10   7   49.40    5.00
  -5  10   7   55.39    7.40
  -5  10   7   52.19    5.50
  -5 -10   7   38.50    4.90
  -5  10   6    5.20    2.90
  -5  10   6    1.60    1.40
  -5  10   6   -0.30    1.50
  -5  10   6    1.20    1.80
  -5 -10   6    1.00    1.60
   5 -10  -6   -1.60    2.00
  -5  10   5  135.89    9.70
  -5  10   5  127.79   11.50
  -5  10   5  117.19   10.30
  -5  10   5  141.49   10.90
  -5  10   5  146.99   11.30
  -5 -10   5  133.59   10.90
   5 -10  -5  116.19   10.90
  -5  10   4    2.40    1.30
  -5  10   4    0.40    1.30
   5 -10  -4   -1.50    1.40
  -5  10   3  299.17   20.70
  -5  10   3  293.57   20.10
  -5 -10   3  264.67   21.40
   5 -10  -3  247.88   21.00
   5  10  -2   82.59    7.90
  -5  10   2   80.59    7.90
  -5 -10   2   79.99    8.00
  -5 -10   2   87.39    7.30
  -5  10   1    4.40    1.50
  -5  10   1    5.00    2.00
   5 -10  -1    3.80    2.20
   5 -10  -1    0.10    2.10
   5  10   0  104.89    8.50
  -5  10   0   99.79    8.50
   5 -10   0   87.99    8.90
   5 -10   0  103.69    9.00
   5 -10   0   83.19    9.20
  -5 -10   0  120.39    9.00
   5  10   1  125.29    9.30
  -5  10  -1  114.19    9.30
  -5 -10  -1  104.99   11.10
   5 -10   1  103.49    9.50
   5 -10   1  101.89    9.60
  -5  10  -2   -0.50    1.20
   5  10   2   -1.00    1.50
   5 -10   2   -2.20    1.60
   5 -10   2    1.30    2.40
   5 -10   2   -0.50    1.70
   5  10   3   60.39    5.80
  -5  10  -3   58.79    5.90
   5 -10   3   68.09    6.90
  -5 -10  -3   71.09    6.40
   5 -10   3   63.79    6.50
   5 -10   3   50.89    6.40
   5  10   4   67.49    6.10
  -5  10  -4   63.59    6.10
   5 -10   4   55.19    6.50
   5 -10   4   67.19    6.70
  -5 -10  -4   71.09    6.30
   5 -10   4   62.89    6.80
  -5  10  -5   22.70    3.70
   5  10   5   31.10    3.60
   5 -10   5   31.00    4.30
   5 -10   5   33.60    4.70
  -5 -10  -5   30.30    4.00
   5  10   6   16.10    2.50
  -5  10  -6   20.30    3.00
   5  10   6   13.20    2.70
   5 -10   6   19.20    3.60
   5 -10   6   16.20    3.00
  -5 -10  -6   19.50    3.00
   5  10   7    0.00    1.10
   5  10   7    0.60    1.00
  -5 -10  -7   -0.10    1.20
   5  10   8    0.60    0.90
   5  10   8    2.60    1.40
  -5 -10  -8    2.60    1.10
   5 -10   8    0.30    1.00
   5 -10   9    0.00    0.70
  -5  11   8   12.70    1.60
  -5  11   7  100.19    7.80
  -5  11   7   81.09    7.00
  -5  11   6   36.90    3.60
  -5  11   6   35.70    4.20
   5 -11  -6   24.80    3.80
  -5  11   5    0.70    1.40
  -5  11   5    0.30    1.60
   5 -11  -5   -2.00    1.20
  -5  11   4   16.00    3.20
  -5  11   4   20.80    2.80
  -5  11   4   16.00    2.30
   5 -11  -4   10.80    2.70
  -5  11   3  125.39    9.70
   5  11  -3  121.99    9.70
  -5  11   3  121.59    9.40
   5 -11  -3  108.99   10.30
  -5  11   2  416.56   28.50
   5  11  -2  379.16   28.50
  -5  11   2  437.26   28.80
   5 -11  -2  373.76   29.40
   5  11  -1   98.79    8.40
  -5  11   1  109.59    8.50
  -5 -11   1  105.09    8.40
   5 -11  -1   90.89    9.20
  -5  11   0  119.39   10.00
   5  11   0  122.79   10.00
   5 -11   0  115.09   10.90
  -5 -11   0  139.89   10.30
   5  11   1    5.30    1.60
  -5  11  -1    2.20    1.30
   5 -11   1    1.80    2.00
   5 -11   1   -0.90    1.60
  -5 -11  -1    1.40    1.60
   5  11   2   89.29    7.90
  -5  11  -2   96.99    8.10
   5 -11   2   88.09    8.50
  -5 -11  -2  102.79    8.20
   5 -11   2   94.69    8.40
   5  11   3    7.20    1.90
  -5  11  -3    6.20    1.80
   5 -11   3    4.80    2.10
   5 -11   3    4.90    2.50
  -5 -11  -3    7.20    2.00
   5 -11   3    3.40    1.80
   5  11   4   23.60    3.20
  -5  11  -4   21.10    3.20
  -5 -11  -4   27.60    3.50
   5 -11   4   19.70    3.50
   5 -11   4   21.90    3.50
   5 -11   4   19.90    3.90
   5  11   5   37.80    4.20
   5  11   5   47.40    5.10
  -5  11  -5   45.10    4.50
   5  11   6   65.49    6.40
   5  11   6   83.19    6.30
  -5 -11  -6   91.59    6.80
   5  11   7    3.10    1.30
  -5  12   5   84.89    7.20
  -5  12   4    4.30    1.80
   5 -12  -4    2.40    1.50
  -5  12   3  255.47   17.30
  -5  12   3  238.18   18.30
   5 -12  -3  238.38   18.30
   5  12  -2    7.80    1.80
  -5  12   2    8.20    2.70
   5 -12  -2    4.30    2.90
  -5  12   1    3.20    1.30
   5  12  -1    2.60    1.40
   5 -12  -1    2.50    1.90
   5  12   0    4.10    1.70
  -5  12   0    5.90    1.60
  -5 -12   0    3.60    1.40
   5 -12   0    5.00    2.00
  -5  12  -1  198.68   14.90
   5  12   1  192.08   16.00
   5 -12   1  163.48   16.60
  -5 -12  -1  236.28   15.40
   5  12   2    2.50    1.30
  -5  12  -2    1.50    1.20
   5 -12   2    0.10    1.50
  -5 -12  -2    3.00    1.40
  -5  12  -3   41.50    4.40
   5  12   3   47.90    4.30
  -5 -12  -3   54.99    4.70
   5 -12   3   37.10    4.60
  -5  12  -4   76.49    6.60
   5  12   4   78.39    6.50
  -5 -12  -4   87.29    6.70
   5  12   5    0.20    0.80
   5  12   5   -0.30    1.00
  -5 -12  -5    1.00    1.00
  -5 -12  -6   17.70    2.40
   5 -13  -4    8.30    2.00
  -5  13   3   36.10    3.50
   5 -13  -3   27.70    4.60
  -5  13   2   13.20    1.90
  -5  13   2   14.80    2.80
   5 -13  -2    9.20    2.00
   5  13  -1   88.99    7.50
  -5  13   1  114.39    9.20
  -5  13   1  100.89    7.50
   5 -13  -1   95.99    8.10
   5  13   0   45.60    4.40
  -5  13   0   56.69    4.50
   5 -13   0   47.50    4.80
   5  13   1    2.40    1.10
  -5  13  -1    1.90    1.00
   5 -13   1    1.30    1.20
   5  13   2    1.50    1.10
  -5  13  -2    2.70    1.10
   5 -13   2    0.30    1.60
  -5 -13  -2    3.00    1.30
   5  13   3   38.90    4.20
  -5  13  -3   44.20    3.90
  -5 -13  -3   45.90    3.80
   5  13   4   29.70    2.80
  -5 -13  -4   37.90    3.20
  -6   0  12  130.99   10.10
  -6   0  12  136.69   10.10
  -6   0  11   -0.50    1.00
  -6   0  11   -2.40    1.50
  -6   0  11   -0.30    0.90
  -6   0  11   -1.10    1.20
  -6   0  10   56.89    5.20
  -6   0  10   52.19    4.80
  -6   0  10   42.90    4.70
  -6   0  10   44.00    5.30
  -6   0  10   42.00    6.30
  -6   0   9    2.20    2.20
  -6   0   9    0.30    1.20
  -6   0   9    0.70    1.60
  -6   0   9   -0.70    1.10
  -6   0   9   -1.60    1.30
  -6   0   8   50.89    4.80
  -6   0   8   49.30    4.80
  -6   0   8   48.40    5.50
  -6   0   8   38.90    6.30
  -6   0   8   43.60    5.10
  -6   0   8   44.00    5.50
  -6   0   7   -1.30    2.00
  -6   0   7   -1.30    1.10
  -6   0   7   -0.90    1.00
  -6   0   7    0.10    1.00
  -6   0   7    0.80    1.60
  -6   0   6  154.78   12.10
  -6   0   6  158.58   11.40
  -6   0   6  155.28   11.60
   6   0  -6  154.48   11.80
  -6   0   6  137.89   11.30
  -6   0   6  135.79   13.00
  -6   0   5    1.40    0.90
   6   0  -5   -1.30    0.80
  -6   0   5   -0.90    0.70
  -6   0   5   -1.40    1.40
  -6   0   4 1319.17   87.19
   6   0  -4 1380.16   87.19
  -6   0   4 1198.78   86.49
  -6   0   4 1186.18   87.69
  -6   0   3    8.00    8.60
  -6   0   2   -4.30   11.20
   6   0  -1    0.30    0.70
   6   0  -1   -6.50   13.70
  -6   0   0 3339.77  208.78
   6   0   0 2790.92  211.68
   6   0   1    6.70    9.50
   6   0   2   51.89    4.60
  -6   0  -2   48.40    4.80
   6   0   2   55.89   11.20
   6   0   3   11.20    7.70
   6   0   4  318.27   22.70
   6   0   4  345.77   27.90
   6   0   4  308.27   22.70
   6   0   5   10.60    8.30
  -6   0  -6  291.77   24.00
   6   0   6  287.07   22.00
  -6   0  -6  324.57   22.10
   6   0   6  303.97   21.70
   6   0   7    0.40    1.90
  -6   0  -7    0.00    1.30
   6   0   7   -0.20    1.00
   6   0   8  132.09   11.00
   6   0   8  114.09    9.80
  -6   0  -8  135.39   10.60
   6   0   8  114.49   10.30
   6   0   8  130.09    9.90
   6   0   9    0.70    1.30
  -6   0  -9   -3.10    1.40
   6   0   9   -1.00    1.20
   6   0   9    0.10    1.90
  -6   0 -10  281.37   20.80
   6   0  10  285.17   19.90
   6   0  10  280.97   20.80
   6   0  10  262.37   20.30
   6   0  10  296.27   21.40
   6   0  11   -1.80    1.30
  -6   0 -11   -1.30    1.70
   6   0  11   -0.10    1.50
   6   0  11   -2.10    0.90
   6   0  11    0.90    1.40
   6   0  12   -2.00    0.90
   6   0  12    0.00    1.10
   6   0  12   -0.40    1.00
   6   0  12    0.60    1.40
   6   0  13    0.10    1.00
   6   0  13   -2.00    0.80
  -6  -1  13    1.80    0.80
  -6  -1  13    1.90    1.00
  -6   1  12   17.50    2.20
  -6   1  12   14.50    2.20
  -6  -1  12   16.90    2.30
  -6  -1  12   16.50    2.30
  -6   1  11   14.30    3.30
  -6   1  11   11.60    2.30
  -6   1  11   11.20    2.20
  -6   1  11   16.40    2.40
  -6   1  11   17.30    2.50
  -6  -1  11   20.00    2.70
  -6  -1  11   14.90    2.80
  -6  -1  11   21.00    2.90
  -6  -1  11   12.50    2.40
  -6   1  10   56.39    5.20
  -6   1  10   49.99    5.30
  -6   1  10   49.20    5.70
  -6   1  10   62.49    5.30
  -6   1  10   52.19    5.70
  -6  -1  10   49.20    5.80
  -6  -1  10   55.29    5.50
  -6  -1  10   58.89    5.50
  -6  -1  10   57.29    5.30
  -6   1   9   -1.60    1.00
  -6   1   9   -0.90    1.90
  -6   1   9    0.40    1.50
  -6   1   9    1.20    1.40
  -6   1   9   -2.10    1.30
  -6  -1   9   -3.60    2.20
  -6  -1   9   -1.60    1.70
  -6  -1   9   -0.90    1.00
  -6  -1   9    1.90    1.30
  -6   1   8  540.65   43.80
  -6   1   8  678.83   42.20
  -6   1   8  619.54   42.10
  -6   1   8  611.04   43.00
  -6  -1   8  543.25   46.10
  -6  -1   8  615.94   42.30
  -6  -1   8  627.44   42.10
  -6  -1   8  619.34   43.00
  -6  -1   8  564.84   42.20
  -6  -1   8  574.64   42.40
  -6   1   7  103.09    8.90
  -6   1   7  112.09    8.20
   6   1  -7   86.49    8.50
  -6   1   7   90.79    9.90
  -6   1   7  103.99    8.10
  -6  -1   7  105.09    8.30
  -6  -1   7   93.99    8.20
  -6  -1   7   82.89    9.40
  -6  -1   7  106.29    9.00
  -6  -1   7   91.79    8.10
  -6  -1   7   98.79    8.00
  -6   1   6   97.29    8.70
   6   1  -6   93.89    8.40
  -6   1   6  105.69    8.10
  -6   1   6   89.89    9.70
  -6  -1   6   92.39    8.10
  -6  -1   6  113.19    8.90
   6  -1  -6  101.69    8.40
  -6  -1   6   99.59    8.00
  -6  -1   6  103.79    8.20
  -6   1   5  102.29    8.80
  -6   1   5  102.19    8.20
   6   1  -5  111.49    8.60
  -6   1   5   94.99    7.90
  -6   1   5   91.09    9.60
   6  -1  -5  106.39    8.40
  -6  -1   5  118.29    9.00
  -6  -1   5  103.09    8.20
  -6  -1   5  104.59    8.30
  -6  -1   5  100.79    8.20
   6   1  -4    0.40    1.00
  -6   1   4   -2.00    3.10
  -6  -1   4    9.00    6.70
  -6  -1   4    1.60    0.90
  -6   1   3   10.80    3.80
  -6   1   3   14.10    8.50
   6   1  -3   16.20    2.30
   6  -1  -3   10.70    2.00
  -6  -1   3    7.70    9.90
  -6   1   2   15.50   11.60
   6  -1  -2    6.30    1.40
  -6  -1   2    6.50    1.10
   6   1  -1 1168.98   76.69
   6  -1  -1 1197.88   76.49
   6  -1  -1 1020.60   80.49
  -6  -1   1 1056.99   75.69
   6   1   0    6.00    1.40
   6   1   0   -9.10   10.50
  -6   1   0    7.80    1.30
   6  -1   0    6.70    1.40
   6  -1   0    6.50   10.40
  -6  -1   0    9.20    1.90
   6   1   1   91.99   13.70
   6   1   1   98.09    8.00
   6  -1   1   86.29   13.90
   6  -1   1  100.49    7.80
  -6  -1  -1  103.29    8.20
  -6   1  -2 3392.66  244.28
   6   1   2 3609.14  247.58
   6   1   2 3549.94  244.28
   6  -1   2 3750.82  244.18
   6  -1   2 3755.52  247.88
  -6   1  -3  245.18   18.40
   6   1   3  241.58   18.10
   6   1   3  274.77   24.60
   6  -1   3  253.17   17.90
   6  -1   3  265.07   24.10
   6  -1   3  237.78   18.30
  -6  -1  -3  249.78   18.60
  -6   1  -4    2.30    1.70
   6   1   4   -3.60    8.70
   6   1   4    0.90    0.90
   6  -1   4    0.70    1.00
   6  -1   4    7.40    7.90
  -6  -1  -4    6.70    2.20
   6  -1   4    1.50    0.90
   6   1   5  294.57   24.70
   6   1   5  265.47   18.80
  -6   1  -5  281.97   19.30
  -6   1  -5  253.67   20.00
   6  -1   5  205.98   20.40
   6  -1   5  253.37   18.80
  -6  -1  -5  264.07   20.20
  -6  -1  -5  282.17   19.20
   6  -1   5  255.07   19.10
   6   1   6    3.90    1.30
  -6   1  -6    2.40    2.30
  -6   1  -6    2.90    1.60
   6   1   6   -4.60    9.90
   6  -1   6    3.10    1.40
   6  -1   6    0.30    1.50
  -6  -1  -6    1.70    1.40
   6  -1   6    3.40    1.50
   6  -1   6    6.40    2.40
   6  -1   6    3.30    1.80
   6   1   7   16.40    2.90
   6   1   7   14.30    2.40
  -6   1  -7   15.40    2.90
   6   1   7   15.70    2.80
   6  -1   7   13.20    3.00
   6  -1   7   20.60    3.70
  -6  -1  -7   18.50    3.10
   6  -1   7   14.80    2.60
  -6   1  -8   53.29    5.60
   6   1   8   49.00    4.70
   6   1   8   46.40    5.20
   6   1   8   49.70    4.90
   6   1   8   50.69    6.00
   6  -1   8   42.90    5.20
   6  -1   8   53.29    5.00
  -6  -1  -8   55.59    5.40
   6  -1   8   46.80    4.90
   6  -1   8   50.39    5.80
  -6   1  -9  348.77   25.80
   6   1   9  359.16   25.00
   6   1   9  350.96   25.20
   6   1   9  369.66   26.60
   6   1   9  335.67   25.60
  -6  -1  -9  363.96   25.70
   6  -1   9  340.67   25.20
   6  -1   9  358.56   25.10
   6  -1   9  345.17   26.00
   6  -1   9  349.47   25.70
   6   1  10  272.07   20.80
   6   1  10  270.87   19.20
  -6   1 -10  264.47   20.30
   6   1  10  256.77   19.70
   6   1  10  279.57   20.20
   6  -1  10  284.17   20.60
   6  -1  10  283.97   19.40
   6  -1  10  273.57   20.20
   6  -1  10  260.27   19.70
  -6  -1 -10  274.87   20.20
  -6   1 -11    1.40    1.80
   6   1  11    3.20    1.80
   6   1  11    1.10    1.70
   6   1  11    2.80    1.50
   6   1  11   -0.10    1.10
   6  -1  11    2.50    1.50
   6  -1  11    3.00    1.80
   6  -1  11    0.90    1.40
   6  -1  11    2.80    1.40
   6   1  12    2.70    1.40
   6   1  12    6.20    2.00
   6   1  12    3.80    1.20
   6   1  12    5.40    1.40
   6  -1  12    3.60    1.10
   6  -1  12    7.90    1.90
   6  -1  12    4.70    1.40
   6  -1  12    6.50    1.70
   6   1  13    9.00    1.50
   6   1  13    8.60    1.60
   6  -1  13   13.10    2.10
  -6  -2  13  124.19    9.10
  -6   2  12    5.90    2.20
  -6   2  12    5.60    1.60
  -6  -2  12    6.10    1.60
  -6  -2  12    6.70    1.60
  -6  -2  12   11.20    1.90
  -6   2  11    2.30    1.30
  -6   2  11    3.60    1.60
  -6   2  11    1.10    2.10
  -6   2  11   -2.90    1.70
  -6  -2  11    1.70    1.30
  -6  -2  11    1.80    1.70
  -6  -2  11    1.50    1.50
  -6  -2  11    0.50    1.50
  -6  -2  11   -1.30    1.80
  -6   2  10    5.60    2.50
  -6   2  10    5.50    2.20
  -6   2  10    4.80    2.30
  -6   2  10    4.50    2.50
  -6   2  10    9.50    2.00
  -6  -2  10    4.30    1.70
  -6  -2  10    5.80    2.10
  -6  -2  10    5.00    2.00
  -6  -2  10    5.30    1.80
  -6   2   9   87.19    9.80
  -6   2   9   87.39    8.70
  -6   2   9   94.89    7.90
  -6   2   9   98.09    8.90
  -6   2   9  117.29    8.30
  -6  -2   9   82.79    8.90
  -6  -2   9   95.19    8.50
  -6  -2   9  102.79    8.50
  -6  -2   9   92.99    8.80
  -6  -2   9   98.89    8.20
  -6   2   8   67.69    8.20
  -6   2   8   68.39    7.40
  -6   2   8   70.79    6.30
  -6   2   8   86.39    6.60
  -6   2   8   66.29    7.10
  -6  -2   8   78.19    6.80
  -6  -2   8   61.29    6.80
  -6  -2   8   74.39    7.30
  -6  -2   8   69.09    6.40
  -6  -2   8   76.09    6.70
  -6   2   7    1.20    2.20
  -6   2   7    2.90    2.30
  -6   2   7    1.40    1.70
  -6   2   7    4.10    1.80
  -6   2   7    2.30    1.30
  -6  -2   7    3.50    1.50
  -6  -2   7    0.90    1.40
  -6  -2   7    0.50    1.00
   6  -2  -7   -1.40    1.40
  -6  -2   7    1.30    1.60
  -6  -2   7    1.20    2.50
  -6  -2   7    1.50    1.40
  -6   2   6   31.30    5.20
   6   2  -6   35.40    4.50
  -6   2   6   47.90    4.20
  -6   2   6   39.10    4.60
  -6  -2   6   40.90    4.00
  -6  -2   6   47.90    4.30
   6  -2  -6   39.90    4.30
  -6  -2   6   39.30    4.70
  -6  -2   6   40.70    5.70
  -6   2   5  231.18   19.90
   6   2  -5  237.28   18.20
  -6   2   5  247.68   18.50
  -6   2   5  273.87   17.90
  -6  -2   5  241.18   17.70
  -6  -2   5  236.68   17.80
  -6  -2   5  253.97   17.90
   6  -2  -5  235.48   18.00
  -6   2   4  363.66   25.80
   6   2  -4  361.66   25.50
  -6  -2   4  332.07   24.80
   6  -2  -4  357.06   25.20
   6   2  -3  758.92   52.39
  -6   2   3  770.92   55.29
  -6   2   3  777.82   53.29
  -6  -2   3  714.43   51.69
   6  -2  -3  761.12   52.09
   6   2  -2   56.49    5.40
  -6   2   2   70.19    8.50
  -6  -2   2   57.89    4.70
   6  -2  -2   58.89    5.10
  -6   2   1  341.67   27.70
   6   2  -1  393.16   26.00
   6   2  -1  347.37   31.80
   6  -2  -1  350.16   25.50
   6   2   0    8.90   10.00
   6   2   0   14.00    2.20
  -6   2   0   13.70    1.50
   6  -2   0   12.60    1.90
  -6  -2   0   12.80    2.20
   6   2   1 4155.68  287.67
  -6   2  -1 4539.35  286.87
  -6   2  -1 3937.71  283.87
   6   2   2  999.50   74.39
   6   2   2  940.81   70.69
  -6   2  -2  957.80   70.59
  -6   2  -2 1057.49   73.89
   6  -2   2 1025.90   70.59
  -6  -2  -2 1139.89   71.29
   6  -2   2  996.00   70.59
   6  -2   2 1108.19   70.39
   6   2   3  414.16   31.30
  -6   2  -3  446.76   35.80
  -6   2  -3  419.86   31.40
   6   2   3  453.95   30.80
   6   2   3  413.56   35.30
   6  -2   3  431.76   31.10
  -6  -2  -3  475.15   32.00
   6  -2   3  472.45   30.90
   6  -2   3  427.46   31.20
   6   2   4  100.49    8.90
   6   2   4  110.59   14.90
  -6  -2  -4  120.29    9.80
   6  -2   4  111.09    9.00
   6  -2   4  104.89    8.80
   6   2   5   30.70   10.30
  -6   2  -5   26.00    4.10
  -6   2  -5   26.40    3.90
  -6  -2  -5   29.10    4.20
  -6  -2  -5   26.50    3.40
   6  -2   5   22.40    3.20
   6  -2   5   32.50    3.60
   6  -2   5   26.80    3.50
   6   2   6   23.00    3.40
   6   2   6   23.80   11.00
   6   2   6   32.00    3.30
  -6   2  -6   27.60    3.80
  -6   2  -6   17.50    4.50
   6  -2   6   25.10    3.50
   6  -2   6   26.40    3.40
  -6  -2  -6   22.30    4.20
   6  -2   6   27.00    3.20
   6  -2   6   25.80    3.50
  -6  -2  -6   27.90    3.30
   6   2   7  495.95   35.30
   6   2   7  510.55   35.00
   6   2   7  457.55   35.10
   6   2   7  513.25   42.40
  -6   2  -7  494.75   35.70
  -6  -2  -7  526.35   35.40
   6  -2   7  486.05   35.50
   6  -2   7  493.35   35.00
   6  -2   7  502.45   35.60
   6  -2   7  511.55   35.20
   6  -2   7  508.45   35.70
   6   2   8   -0.50    1.30
  -6   2  -8    2.20    1.80
   6   2   8   -0.40    1.30
   6   2   8    3.30    1.50
   6  -2   8    2.70    1.80
   6  -2   8   -1.60    1.50
   6  -2   8   -1.90    1.20
  -6  -2  -8    0.20    1.30
   6  -2   8    0.40    1.40
  -6   2  -9   10.10    2.60
   6   2   9   15.10    2.30
   6   2   9   10.50    2.60
   6   2   9   15.00    2.40
   6   2   9   18.60    4.00
   6  -2   9   13.20    2.80
   6  -2   9   12.80    2.80
   6  -2   9   13.50    2.30
  -6  -2  -9   12.30    2.50
   6  -2   9   10.40    2.00
   6   2  10  332.07   23.80
  -6   2 -10  317.77   24.30
   6   2  10  344.67   25.10
   6   2  10  344.87   23.20
   6   2  10  342.67   24.20
   6  -2  10  338.97   24.30
  -6  -2 -10  362.56   24.30
   6  -2  10  325.67   24.20
   6  -2  10  293.47   24.80
   6  -2  10  319.97   23.70
  -6   2 -11    8.40    3.10
   6   2  11    0.60    1.10
   6   2  11    2.70    1.70
   6   2  11    1.80    1.60
   6   2  11    0.80    1.30
   6  -2  11    2.00    1.80
   6  -2  11    3.20    1.60
   6  -2  11    3.50    1.40
   6  -2  11    1.50    1.60
   6  -2  11    5.50    2.20
  -6  -2 -11   -0.40    1.80
   6   2  12    4.60    1.70
   6   2  12    3.90    1.50
   6   2  12    5.80    1.20
   6   2  12    4.00    1.20
   6  -2  12    3.40    1.30
   6  -2  12    6.40    1.50
   6  -2  12    5.10    1.80
   6   2  13   85.09    7.10
   6  -2  13  103.09    7.60
  -6  -3  13    2.70    0.90
  -6  -3  13    2.90    0.90
  -6   3  12  120.09   10.30
  -6   3  12  121.79    9.70
  -6  -3  12  104.39    8.70
  -6  -3  12  125.19    9.00
  -6  -3  12   99.69    8.80
  -6   3  11    7.60    1.90
  -6   3  11    5.10    2.30
  -6   3  11   11.90    3.20
  -6  -3  11    9.30    1.90
  -6  -3  11   11.10    2.20
  -6  -3  11    5.40    1.90
  -6  -3  11    9.70    2.10
  -6   3  10  269.57   19.00
  -6   3  10  237.58   19.70
  -6   3  10  247.58   18.50
  -6   3  10  247.78   18.60
  -6  -3  10  252.87   18.40
  -6  -3  10  214.78   17.50
  -6  -3  10  237.18   17.90
  -6  -3  10  236.28   18.30
  -6   3   9   31.10    3.60
  -6   3   9   33.10    5.60
  -6   3   9   29.90    4.40
  -6   3   9   28.90    4.60
  -6  -3   9   30.10    4.20
  -6  -3   9   33.60    3.80
  -6  -3   9   19.00    3.90
  -6  -3   9   31.40    4.10
  -6  -3   9   30.80    3.90
  -6   3   8  135.99    9.50
  -6   3   8   99.69   11.10
  -6   3   8  106.59   10.20
  -6   3   8  107.09   10.10
  -6  -3   8  132.59   10.40
  -6  -3   8  113.99    9.40
  -6  -3   8  122.39    9.70
  -6  -3   8  113.69    9.70
  -6  -3   8  103.49    9.10
  -6  -3   8  106.99   10.70
  -6   3   7    4.40    2.30
  -6   3   7    5.30    1.70
  -6  -3   7    7.80    2.60
  -6  -3   7    4.50    2.40
  -6  -3   7    8.10    2.40
  -6  -3   7    5.20    2.00
  -6  -3   7    4.90    3.00
  -6   3   6  325.17   24.10
   6   3  -6  293.47   23.70
  -6   3   6  304.57   25.10
  -6   3   6  299.87   26.10
  -6  -3   6  356.76   23.60
  -6  -3   6  325.67   23.30
   6  -3  -6  339.67   23.80
  -6  -3   6  339.67   23.70
  -6  -3   6  324.37   23.70
   6   3  -5  103.69    9.40
  -6   3   5  106.89    9.50
  -6   3   5   94.49   10.20
   6  -3  -5  114.19    9.20
  -6  -3   5  120.59    9.70
  -6  -3   5  116.29    8.90
  -6  -3   5  110.49    9.00
  -6  -3   5  125.59    9.10
  -6   3   4  127.89   14.00
  -6   3   4   97.59    8.80
  -6   3   4  119.29   10.70
   6   3  -4   97.49    8.80
  -6   3   4   86.29    9.50
  -6  -3   4  109.49   18.50
  -6  -3   4  107.39    8.40
  -6  -3   4  114.19    8.50
   6  -3  -4  113.39    8.70
  -6   3   3  337.17   30.10
  -6   3   3  334.17   25.60
   6  -3  -3  364.16   23.90
   6  -3  -3  322.67   23.70
  -6  -3   3  313.07   23.40
  -6  -3   3  305.57   36.40
   6   3  -2   43.80    4.70
  -6   3   2   65.49   17.80
  -6   3   2   47.10    7.50
   6  -3  -2   48.10    4.40
   6  -3  -2   40.40    4.40
  -6  -3   2   47.00    4.00
   6   3  -1  241.38   29.90
  -6   3   1  274.07   23.50
   6   3  -1  292.27   21.40
   6  -3  -1  310.67   21.10
   6  -3  -1  293.57   20.90
   6   3   0   99.19    8.90
  -6   3   0  115.09   12.20
   6   3   0   92.29   15.80
  -6   3   0  113.09    7.80
   6  -3   0  110.49    8.50
   6  -3   0  108.29    8.70
  -6  -3   0  112.99    9.30
  -6   3  -1   20.10    7.30
   6   3   1    2.00    9.20
   6   3   1   11.30    2.30
  -6   3  -1   10.20    1.60
   6  -3   1   10.00    2.10
  -6  -3  -1   13.30    2.50
   6  -3   1   10.00    2.80
   6  -3   1   11.70    1.80
  -6   3  -2   90.89    8.00
  -6   3  -2  107.19   14.20
   6   3   2  101.09    8.60
   6  -3   2   95.59    8.20
  -6  -3  -2  112.39    9.00
   6  -3   2   97.19    8.30
   6  -3   2  106.79    7.90
  -6   3  -3  266.67   25.70
  -6   3  -3  240.28   19.00
   6   3   3  285.77   25.80
   6  -3   3  279.67   18.50
  -6  -3  -3  283.77   19.80
   6  -3   3  236.68   18.90
   6  -3   3  235.88   18.80
  -6   3  -4  133.39   10.90
   6   3   4  130.89   10.40
  -6   3  -4  159.28   22.10
   6   3   4  127.89   11.10
   6   3   4  168.18   17.80
  -6   3  -4  127.49   11.20
   6  -3   4  137.39   10.60
   6  -3   4  134.89   10.70
   6  -3   4  131.29   10.00
  -6  -3  -4  133.39   10.50
  -6  -3  -4  160.58   12.00
   6  -3   4  137.49   11.00
   6  -3   4  147.59   11.10
  -6   3  -5   23.60    3.90
  -6   3  -5   19.70    3.30
   6   3   5   32.60    3.80
   6   3   5   26.90    3.00
   6   3   5   20.70   10.40
   6  -3   5   23.10    3.10
   6  -3   5   20.80    3.20
   6  -3   5   24.00    2.70
  -6  -3  -5   25.00    4.10
   6  -3   5   22.60    3.30
   6  -3   5   22.80    3.30
  -6  -3  -5   27.90    3.20
   6   3   6   29.10    4.00
   6   3   6   31.20    4.00
   6   3   6   25.10    3.00
   6   3   6   29.70   13.30
  -6   3  -6   22.40    3.60
   6  -3   6   16.90    3.70
   6  -3   6   25.50    3.40
   6  -3   6   21.30    3.20
  -6  -3  -6   23.50    3.20
   6  -3   6   19.70    2.80
   6  -3   6   22.90    3.80
   6   3   7    2.50    1.60
   6   3   7    4.90    1.50
   6   3   7    4.00   12.80
   6   3   7    2.70    1.60
   6  -3   7    2.50    1.70
   6  -3   7    3.40    1.60
   6  -3   7    3.30    1.70
   6  -3   7    3.30    1.90
   6  -3   7    5.70    2.00
   6   3   8  151.48   11.90
   6   3   8  151.58   12.10
  -6   3  -8  150.28   12.50
   6   3   8  167.08   11.80
  -6  -3  -8  166.58   12.20
   6  -3   8  154.48   12.70
   6  -3   8  149.39   12.30
   6  -3   8  154.78   12.50
   6  -3   8  147.69   12.30
   6  -3   8  157.88   12.00
   6  -3   8  132.69   12.00
   6   3   9  124.69   11.20
   6   3   9  126.09   10.60
   6   3   9  122.89   10.00
  -6   3  -9  116.09   10.60
   6   3   9  141.49    9.80
   6  -3   9  126.79   10.50
   6  -3   9  130.79   10.00
   6  -3   9  117.59    9.80
  -6  -3  -9  123.29   10.20
   6   3  10  351.16   25.00
   6   3  10  319.57   22.80
  -6   3 -10  317.97   24.10
   6   3  10  331.17   23.60
   6   3  10  336.17   23.90
   6  -3  10  329.57   24.00
  -6  -3 -10  368.26   24.00
   6  -3  10  330.37   23.40
   6  -3  10  293.47   24.40
   6  -3  10  314.07   23.70
   6   3  11   31.10    4.00
   6   3  11   22.30    2.90
   6   3  11   21.50    3.40
  -6   3 -11   14.80    3.10
   6   3  11   33.50    4.20
   6  -3  11   24.50    2.70
   6  -3  11   17.60    2.80
  -6  -3 -11   23.60    3.40
   6  -3  11   28.90    3.70
   6  -3  11   13.30    3.20
   6   3  12   18.50    2.70
   6   3  12   21.60    2.50
   6  -3  12   20.10    2.70
   6  -3  12   18.10    2.80
   6   3  13   19.60    2.30
   6  -3  13   28.50    2.50
  -6   4  12   40.80    4.70
  -6   4  12   28.20    3.30
  -6   4  12   32.00    4.00
  -6  -4  12   35.30    3.30
  -6  -4  12   34.00    3.50
  -6   4  11  282.17   20.90
  -6   4  11  256.67   22.70
  -6   4  11  295.27   21.60
  -6  -4  11  291.77   20.90
  -6  -4  11  332.77   21.00
  -6  -4  11  252.77   20.40
  -6   4  10   46.00    5.00
  -6   4  10   38.80    6.10
  -6   4  10   42.70    5.20
  -6  -4  10   43.90    4.30
  -6  -4  10   48.00    4.70
  -6  -4  10   48.70    4.90
  -6  -4  10   46.40    4.90
  -6  -4  10   39.90    4.70
  -6   4   9   17.20    4.40
  -6  -4   9   15.20    2.40
  -6  -4   9   15.60    3.50
  -6  -4   9   13.70    3.60
  -6  -4   9   16.20    3.70
  -6  -4   9   14.50    2.80
  -6   4   8    1.40    2.00
  -6   4   8   -1.00    1.90
  -6   4   8   -0.50    1.60
  -6  -4   8    0.50    1.40
  -6  -4   8    0.20    1.20
  -6  -4   8   -0.80    2.00
  -6  -4   8    2.40    1.70
  -6  -4   8    1.10    1.20
  -6   4   7  215.88   17.10
  -6   4   7  203.58   17.20
  -6   4   7  196.88   18.10
  -6   4   7  203.78   16.80
  -6  -4   7  218.88   17.10
  -6  -4   7  211.58   16.20
  -6  -4   7  226.58   16.70
  -6  -4   7  236.88   16.70
  -6  -4   7  246.58   17.30
  -6   4   6   11.00    3.20
  -6   4   6    9.70    3.30
  -6   4   6   10.90    2.40
  -6   4   6   10.30    2.70
  -6  -4   6    9.00    2.00
  -6  -4   6   10.80    2.40
  -6  -4   6    8.10    2.10
  -6  -4   6   11.90    2.40
   6   4  -5  158.98   14.20
  -6   4   5  164.38   15.20
  -6   4   5  190.78   14.50
  -6  -4   5  182.58   13.60
  -6  -4   5  209.58   14.10
  -6  -4   5  197.28   14.20
  -6  -4   5  191.88   14.10
   6  -4  -5  186.78   14.20
   6  -4  -5  165.78   14.40
  -6   4   4   15.30    6.10
   6   4  -4   16.90    3.00
  -6   4   4   20.40    3.90
  -6   4   4   21.80   12.80
   6  -4  -4   17.50    2.60
  -6  -4   4   21.20    2.70
  -6  -4   4   16.70    2.40
   6  -4  -4   14.60    2.40
  -6  -4   4   20.90    4.50
   6   4  -3   46.20    5.00
  -6   4   3   42.80    8.20
   6  -4  -3   49.30    4.70
  -6  -4   3   44.50    4.70
  -6  -4   3   48.80    4.60
   6  -4  -3   46.00    4.70
  -6  -4   3   54.49    4.70
   6   4  -2   73.09    6.80
  -6   4   2   63.49    9.80
   6  -4  -2   70.59    6.20
   6  -4  -2   74.89    6.40
   6   4  -1  177.18   25.50
   6   4  -1  193.48   15.20
  -6   4   1  215.48   18.80
   6  -4  -1  201.68   14.70
   6  -4  -1  192.08   14.80
   6  -4  -1  198.88   14.80
   6   4   0   18.00   15.00
   6   4   0   19.50    3.00
   6  -4   0   19.80    2.80
  -6  -4   0   21.50    3.30
   6  -4   0   18.30    2.70
   6  -4   0   25.20    2.70
   6   4   1  170.38   13.70
   6   4   1  216.98   22.10
  -6   4  -1  158.08   12.50
  -6   4  -1  190.98   18.30
   6  -4   1  171.48   13.30
  -6  -4  -1  195.78   14.20
   6  -4   1  178.18   12.90
   6  -4   1  161.88   13.20
  -6   4  -2   -0.60   10.10
  -6   4  -2    0.70    1.10
   6   4   2    1.50    1.10
   6  -4   2    0.50    0.70
  -6  -4  -2   -0.10    1.30
   6  -4   2    1.60    1.10
   6  -4   2    0.90    1.10
   6   4   3   44.60    4.20
  -6   4  -3   39.40    4.60
   6   4   3   44.50    5.00
  -6   4  -3   39.00    4.60
   6  -4   3   47.50    4.80
   6  -4   3   41.40    4.40
  -6  -4  -3   52.19    5.50
  -6  -4  -3   48.20    4.40
   6  -4   3   42.90    4.70
  -6   4  -4    3.20    1.60
   6   4   4    5.50    1.60
  -6   4  -4    0.90    1.70
   6   4   4    1.00   10.10
   6   4   4    1.50    1.20
   6  -4   4    0.30    1.20
   6  -4   4    3.80    1.50
   6  -4   4    2.70    1.30
  -6  -4  -4    3.40    1.40
   6  -4   4    3.20    1.60
  -6  -4  -4    1.60    2.00
   6  -4   4    2.50    1.20
  -6   4  -5   77.99    7.70
   6   4   5   79.29    7.00
   6   4   5   92.89   17.40
   6  -4   5   80.29    7.10
   6  -4   5   84.39    7.50
   6  -4   5   85.79    7.40
   6  -4   5   86.29    8.40
  -6  -4  -5  101.39    9.10
   6  -4   5   84.69    7.80
  -6  -4  -5   87.19    7.30
  -6   4  -6   12.40    2.80
   6   4   6   14.70   13.10
   6   4   6   11.50    2.30
   6   4   6   18.80    3.40
   6   4   6   10.70    2.10
  -6  -4  -6   13.40    2.50
   6  -4   6   11.20    2.70
   6  -4   6   11.40    2.40
   6  -4   6   10.30    3.70
   6  -4   6   12.70    2.60
   6  -4   6   13.80    3.10
   6  -4   6    7.80    2.50
   6   4   7   22.00    3.20
   6   4   7   27.70   15.90
  -6   4  -7   18.40    3.60
   6   4   7   20.50    3.90
   6   4   7   19.40    3.20
   6   4   7   17.20    2.70
   6  -4   7   22.50    3.10
   6  -4   7   19.90    3.10
   6  -4   7   17.50    3.50
   6  -4   7   21.70    3.30
   6  -4   7   21.00    3.90
  -6  -4  -7   18.20    3.10
   6   4   8   11.70    2.30
   6   4   8   10.70    2.40
   6   4   8   27.40   17.30
   6   4   8   14.60    3.50
  -6   4  -8   10.10    2.50
   6   4   8   13.10    2.40
   6  -4   8    9.90    2.90
  -6  -4  -8   14.90    2.60
   6  -4   8   14.00    3.00
   6  -4   8   13.80    2.50
   6  -4   8   13.80    2.90
   6   4   9   32.00    3.90
   6   4   9   32.80    4.90
   6   4   9   30.40    3.40
  -6   4  -9   33.70    4.40
   6   4   9   30.40    3.60
   6   4   9   36.10    5.00
   6  -4   9   30.00    4.20
   6  -4   9   34.40    4.80
   6  -4   9   26.70    3.50
   6  -4   9   31.60    4.60
  -6  -4  -9   33.50    3.80
   6   4  10   15.40    2.50
   6   4  10   15.60    3.00
  -6   4 -10   14.80    2.60
   6   4  10   18.40    3.70
   6   4  10   12.90    2.60
   6  -4  10   19.70    3.10
   6  -4  10   10.30    2.70
   6  -4  10   18.30    2.40
   6  -4  10   12.40    2.80
  -6  -4 -10   17.50    3.00
   6   4  11  116.19    8.60
   6   4  11  100.19    9.10
   6   4  11  109.19    8.30
   6   4  11   88.69    8.50
  -6  -4 -11  122.39    8.80
   6  -4  11  115.69    9.90
   6  -4  11  124.39    9.10
   6  -4  11   99.19    8.10
   6  -4  11  101.69    8.80
   6   4  12   13.20    2.20
   6  -4  12   15.70    2.10
   6  -4  12   10.00    1.70
  -6   5  12   39.30    5.20
  -6  -5  12   51.29    4.20
  -6  -5  12   51.69    4.40
  -6  -5  12   50.29    4.30
  -6   5  11    4.20    1.40
  -6   5  11    6.70    2.30
  -6   5  11    2.40    1.50
  -6  -5  11    5.20    1.70
  -6  -5  11    8.60    2.00
  -6  -5  11    6.10    1.70
  -6   5  10   22.50    4.60
  -6   5  10   28.20    3.80
  -6   5  10   24.70    3.90
  -6  -5  10   28.30    3.30
  -6  -5  10   31.30    3.60
  -6  -5  10   22.70    4.00
  -6  -5  10   22.50    3.30
  -6  -5  10   29.30    3.60
  -6   5   9    4.90    1.80
  -6   5   9    6.60    2.50
  -6   5   9    2.00    2.10
  -6  -5   9    7.90    2.20
  -6  -5   9    4.40    1.60
  -6  -5   9    6.40    2.20
  -6  -5   9    8.90    2.10
  -6  -5   9    6.00    2.10
  -6   5   8   16.50    3.50
  -6   5   8   17.10    4.10
  -6   5   8   20.70    4.20
  -6  -5   8   24.80    3.20
  -6  -5   8   25.30    3.40
  -6  -5   8   20.80    3.00
  -6  -5   8   26.50    3.70
  -6  -5   8   18.70    3.90
  -6  -5   8   24.80    3.80
  -6   5   7  123.19   12.40
  -6   5   7  133.69   11.40
  -6   5   7  141.39   12.00
  -6  -5   7  143.29   11.20
  -6  -5   7  121.29   10.30
  -6  -5   7  147.39   11.00
  -6  -5   7  126.09   10.50
  -6  -5   7  131.69   11.40
  -6   5   6  302.87   22.10
  -6   5   6  291.87   22.50
  -6   5   6  266.97   22.90
  -6  -5   6  260.67   22.60
  -6  -5   6  315.97   22.00
  -6  -5   6  296.27   21.20
  -6  -5   6  229.18   29.40
  -6  -5   6  311.87   21.70
  -6   5   5   13.80    2.90
   6   5  -5   17.80    3.40
  -6   5   5    8.40    3.00
  -6  -5   5   12.40    2.20
   6  -5  -5    9.00    2.90
   6  -5  -5    6.60    2.10
  -6  -5   5   17.20    3.00
  -6  -5   5   15.40    2.70
  -6  -5   5   12.30    2.50
  -6   5   4  246.48   20.40
   6   5  -4  195.78   17.00
  -6   5   4  180.68   17.40
  -6   5   4  211.88   16.90
  -6  -5   4  262.37   16.70
   6  -5  -4  213.18   16.40
  -6  -5   4  216.98   16.10
   6  -5  -4  220.28   16.80
  -6  -5   4  246.28   16.80
  -6  -5   4  235.68   16.80
   6  -5  -4  214.88   16.40
  -6   5   3   -0.60    1.80
   6   5  -3   -0.50    1.20
  -6  -5   3    8.50    2.00
   6  -5  -3    1.10    1.10
   6  -5  -3   -1.40    1.20
  -6  -5   3    1.90    1.50
   6  -5  -3    2.20    1.10
  -6   5   2  395.86   32.60
  -6   5   2  399.96   29.40
   6   5  -2  376.66   29.50
   6  -5  -2  400.96   28.90
  -6  -5   2  458.95   28.90
  -6  -5   2  425.66   29.00
   6  -5  -2  381.86   28.80
   6  -5  -2  390.16   28.90
  -6   5   1   20.80    8.00
   6   5  -1   12.90    2.80
   6  -5  -1   16.70    2.50
   6  -5  -1   17.10    2.90
  -6  -5   1   18.60    3.00
   6  -5  -1   16.60    2.80
   6   5   0  159.98   13.90
   6   5   0  167.28   24.60
  -6   5   0  196.18   19.00
   6  -5   0  185.88   13.20
   6  -5   0  177.18   13.50
  -6  -5   0  170.98   13.40
   6  -5   0  169.78   13.40
   6   5   1   48.90   15.20
   6   5   1   38.30    4.70
  -6   5  -1   36.00   12.10
   6  -5   1   41.90    4.40
   6  -5   1   36.80    4.20
  -6  -5  -1   41.10    5.10
   6  -5   1   45.10    4.10
  -6  -5  -1   34.60    3.90
   6   5   2  467.65   41.50
   6   5   2  382.06   30.10
   6   5   2  373.56   29.00
   6  -5   2  391.26   30.00
   6  -5   2  416.96   29.80
  -6  -5  -2  465.55   30.90
   6  -5   2  433.56   29.90
   6   5   3    2.50    1.30
  -6   5  -3    1.10    1.50
  -6   5  -3   -9.00   16.90
   6   5   3   -4.50   11.80
  -6  -5  -3    1.30    1.30
   6  -5   3    0.80    1.20
   6  -5   3    2.30    1.60
   6  -5   3    3.10    1.50
  -6  -5  -3    3.10    2.00
  -6   5  -4  247.68   33.10
   6   5   4  240.58   39.00
  -6   5  -4  234.78   18.30
   6   5   4  237.48   17.60
  -6  -5  -4  281.27   20.00
   6  -5   4  238.68   18.30
  -6  -5  -4  237.98   17.80
   6  -5   4  237.28   18.50
   6  -5   4  221.28   17.80
  -6   5  -5  264.87   20.20
   6   5   5  270.47   19.50
   6   5   5  284.97   29.70
   6   5   5  258.17   19.70
   6  -5   5  270.67   19.80
   6  -5   5  254.57   20.40
   6  -5   5  237.68   20.10
   6  -5   5  269.17   20.30
  -6  -5  -5  278.67   19.80
   6  -5   5  301.37   20.20
   6   5   6  445.96   31.00
  -6   5  -6  410.36   31.80
   6   5   6  437.06   40.70
   6  -5   6  443.96   32.00
   6  -5   6  429.86   31.30
   6  -5   6  440.66   32.20
  -6  -5  -6  434.86   31.20
   6  -5   6  429.16   31.00
   6  -5   6  473.95   31.80
   6   5   7   -0.40    1.20
   6   5   7   -1.90    1.20
   6   5   7   22.00   17.60
   6   5   7   -1.20    1.80
   6   5   7   -2.80    1.40
  -6  -5  -7    1.60    1.50
   6  -5   7   -0.20    1.60
   6  -5   7   -1.50    1.80
   6  -5   7    1.40    1.60
   6   5   8   45.50    4.50
   6   5   8   14.50   18.90
   6   5   8   57.39    6.50
   6   5   8   45.90    4.90
  -6   5  -8   39.90    5.10
   6   5   8   38.40    4.60
   6  -5   8   42.70    4.50
  -6  -5  -8   52.49    5.00
   6  -5   8   43.20    5.00
   6  -5   8   46.50    5.50
   6  -5   8   48.90    5.60
   6  -5   8   53.79    5.50
   6   5   9    1.70    2.20
   6   5   9    4.80    1.50
  -6   5  -9    5.30    1.90
   6   5   9    5.60    1.70
   6   5   9    5.00    1.70
  -6  -5  -9    6.90    2.00
   6  -5   9    8.30    2.30
   6  -5   9    4.60    2.10
   6  -5   9    3.20    1.50
   6  -5   9    4.80    2.80
   6  -5   9    4.20    2.60
   6   5  10   39.00    4.00
   6   5  10   37.60    4.90
   6   5  10   35.40    5.90
   6  -5  10   48.60    4.60
   6  -5  10   31.20    4.20
   6  -5  10   36.60    4.00
  -6  -5 -10   52.89    5.80
   6   5  11   25.00    3.30
   6   5  11   27.00    3.50
   6   5  11   26.10    2.70
   6  -5  11   24.30    3.00
   6  -5  11   22.40    3.20
   6   5  12  110.59    8.40
   6  -5  12   96.09    7.70
  -6  -6  12    0.90    0.70
  -6  -6  12    1.30    0.80
  -6  -6  12    1.20    0.70
  -6   6  11  113.69    8.60
  -6   6  11   87.59    8.20
  -6   6  11  119.29    9.70
  -6  -6  11  128.59    8.40
  -6  -6  11  100.99    8.20
  -6  -6  11   92.29    8.30
  -6   6  10    2.30    1.40
  -6   6  10   -0.30    1.40
  -6   6  10    0.40    1.80
  -6  -6  10    0.10    0.90
  -6  -6  10    0.60    1.30
  -6  -6  10    1.90    1.20
  -6  -6  10   -1.80    1.60
  -6   6   9   41.60    4.60
  -6   6   9   32.60    5.40
  -6   6   9   38.40    5.20
  -6  -6   9   38.30    4.40
  -6  -6   9   38.50    4.40
  -6  -6   9   29.80    3.60
  -6  -6   9   40.20    4.00
  -6  -6   9   42.80    4.30
  -6   6   8   -1.10    1.60
  -6   6   8   -0.70    1.70
  -6   6   8   -1.00    1.20
  -6  -6   8    0.40    1.30
  -6  -6   8   -0.40    1.10
  -6  -6   8   -0.40    1.70
  -6  -6   8   -0.70    1.50
  -6  -6   8   -1.00    1.00
  -6  -6   8   -1.60    2.40
  -6   6   7   91.09    9.20
  -6   6   7   99.79    8.80
  -6   6   7   91.39    9.80
  -6  -6   7   99.19    8.60
  -6  -6   7   96.49    7.90
  -6  -6   7   84.89    7.70
  -6  -6   7  106.49    8.30
  -6  -6   7   80.49    8.70
  -6   6   6    8.70    3.20
  -6   6   6   11.00    3.30
  -6   6   6    9.60    3.30
  -6   6   6    8.10    2.50
  -6  -6   6    8.90    2.00
  -6  -6   6   10.90    2.60
  -6  -6   6   10.10    2.20
  -6  -6   6    9.80    2.80
  -6  -6   6   13.50    2.60
  -6   6   5  140.29   11.60
  -6   6   5  141.79   16.00
  -6   6   5  123.19   12.40
  -6   6   5  148.39   13.90
  -6  -6   5  128.99   10.90
  -6  -6   5  142.99   11.30
  -6  -6   5  148.79   11.90
  -6  -6   5  132.19   10.60
  -6  -6   5  139.59   11.50
  -6   6   4  195.78   19.80
  -6   6   4  164.98   15.30
  -6   6   4  169.18   13.40
  -6   6   4  188.38   14.60
  -6   6   4  226.88   30.70
  -6  -6   4  200.68   14.10
  -6  -6   4  200.68   14.50
   6  -6  -4  182.18   16.10
  -6  -6   4  188.38   14.40
  -6  -6   4  164.08   14.10
   6   6  -3  149.88   13.80
  -6   6   3  181.18   13.40
  -6   6   3  152.18   19.40
  -6   6   3  151.78   14.00
  -6   6   3  159.38   12.40
  -6  -6   3  182.78   13.20
   6  -6  -3  158.78   12.90
   6  -6  -3  165.08   12.90
  -6  -6   3  192.48   13.40
  -6   6   2  126.69   10.00
  -6   6   2  110.39   16.50
   6   6  -2  105.49   12.30
  -6   6   2  134.19   10.60
   6  -6  -2  119.29   10.40
   6  -6  -2  125.19   10.50
   6  -6  -2  135.19   10.80
  -6  -6   2  152.48   10.50
  -6  -6   2  135.59   10.70
   6   6  -1   91.89    8.70
  -6   6   1   80.49    7.90
  -6  -6   1   98.19    8.20
   6  -6  -1   96.59    8.00
  -6  -6   1  101.69    8.00
   6  -6  -1   92.49    8.00
   6  -6  -1   84.89    8.00
  -6   6   0  301.17   28.20
   6   6   0  249.88   20.80
   6   6   0  264.17   34.80
   6   6   0  251.67   19.70
   6  -6   0  287.07   20.10
   6  -6   0  260.57   20.10
  -6  -6   0  276.07   20.10
   6  -6   0  272.97   20.20
  -6  -6   0  287.57   19.80
  -6   6  -1  244.58   26.30
   6   6   1  225.48   30.60
   6   6   1  235.38   17.70
   6  -6   1  245.18   18.40
  -6  -6  -1  242.88   17.80
   6  -6   1  259.17   18.00
   6  -6   1  231.78   18.10
   6  -6   1  239.28   18.30
  -6   6  -2  357.56   33.40
   6   6   2  311.37   36.50
   6   6   2  327.07   23.00
  -6  -6  -2  330.87   23.10
   6  -6   2  312.07   23.50
   6  -6   2  306.27   23.50
   6  -6   2  295.97   23.10
   6  -6   2  308.27   24.40
  -6  -6  -2  338.07   24.90
   6   6   3   38.70   18.50
  -6   6  -3   66.09   21.60
   6   6   3   32.10    3.80
  -6  -6  -3   33.00    3.80
   6  -6   3   30.70    4.20
   6  -6   3   33.80    4.10
   6  -6   3   30.00    4.10
  -6   6  -4  277.17   21.20
  -6   6  -4  323.17   43.90
   6   6   4  297.27   34.00
   6   6   4  277.27   20.50
   6  -6   4  291.47   21.60
   6  -6   4  285.57   20.90
  -6  -6  -4  299.07   20.80
   6  -6   4  252.77   21.30
   6  -6   4  290.17   21.40
  -6   6  -5  213.98   17.40
   6   6   5  221.98   16.60
   6   6   5  261.27   31.20
   6  -6   5  222.78   17.80
   6  -6   5  226.28   17.60
   6  -6   5  206.78   17.40
   6  -6   5  221.78   17.10
  -6  -6  -5  252.97   17.10
   6   6   6    1.00    1.70
  -6   6  -6   -0.40    1.60
   6   6   6    1.80    1.30
   6   6   6   -1.00    1.60
   6  -6   6    1.10    1.80
   6  -6   6    2.40    2.20
   6  -6   6    0.50    1.30
   6  -6   6    0.50    2.40
   6  -6   6    1.60    1.40
  -6  -6  -6    0.00    1.40
   6   6   7   48.20    5.40
   6   6   7   62.09    5.30
   6   6   7   79.49   21.70
   6  -6   7   48.70    5.60
   6  -6   7   58.39    6.30
   6  -6   7   59.39    7.20
  -6  -6  -7   62.49    5.70
   6  -6   7   50.99    5.10
   6   6   8  229.78   18.00
   6   6   8  269.67   17.80
   6   6   8  235.08   35.40
   6  -6   8  253.17   19.00
  -6  -6  -8  257.87   18.20
   6  -6   8  212.98   17.60
   6  -6   8  246.48   19.20
   6   6   9    6.40    1.70
   6   6   9    6.50    1.30
   6  -6   9    8.90    2.20
  -6  -6  -9    9.20    2.10
   6  -6   9    7.10    1.70
   6  -6   9   10.10    5.00
   6  -6   9    6.70    2.20
   6   6  10   80.19    6.50
   6   6  10   92.89    7.80
   6  -6  10   77.29    6.30
   6  -6  10   73.19    6.70
   6   6  11   27.20    3.00
   6   6  11   33.20    3.40
   6  -6  11   24.30    3.70
   6  -6  11   25.10    3.10
  -6   7  11   37.70    3.80
  -6   7  11   28.50    3.10
  -6  -7  11   23.40    2.90
  -6  -7  11   35.50    3.10
  -6  -7  11   26.80    3.00
  -6   7  10    3.50    1.90
  -6   7  10    3.00    1.60
  -6   7  10    2.60    1.60
  -6  -7  10    6.00    1.30
  -6  -7  10    2.00    1.30
  -6  -7  10    4.80    1.40
  -6   7   9   31.60    4.00
  -6   7   9   34.70    5.30
  -6  -7   9   37.60    3.80
  -6  -7   9   30.80    3.90
  -6  -7   9   31.10    3.50
  -6  -7   9   26.00    3.90
  -6   7   8   71.79    7.20
  -6   7   8   76.99    7.90
  -6   7   8   68.89    8.10
  -6  -7   8   82.59    7.30
  -6  -7   8   82.59    6.70
  -6  -7   8   80.49    6.90
  -6  -7   8   73.39    7.10
  -6   7   7    0.60    1.60
  -6   7   7    0.80    2.20
  -6  -7   7    1.70    1.30
  -6  -7   7   -1.50    2.30
  -6  -7   7    0.50    1.20
  -6  -7   7    3.90    2.40
  -6   7   6  109.09   11.60
  -6   7   6  122.99   11.50
  -6   7   6  125.79   11.00
  -6  -7   6  140.59   11.00
  -6  -7   6  144.29   10.50
  -6  -7   6  139.59   11.40
  -6  -7   6  116.59    9.90
  -6   7   5  108.19    8.50
  -6   7   5   96.29   10.50
  -6   7   5  115.29    9.80
  -6  -7   5  105.39    8.80
  -6  -7   5  119.49   10.00
  -6  -7   5  125.89    9.80
  -6  -7   5  125.39    9.30
   6  -7  -5   84.29    9.80
  -6   7   4    4.50    1.50
  -6   7   4    4.90    1.80
  -6   7   4    3.10    2.50
  -6   7   4    9.80   11.20
  -6  -7   4    4.30    2.00
  -6  -7   4    5.10    1.80
  -6  -7   4    5.30    2.10
  -6   7   3  166.08   20.20
  -6   7   3  136.19   13.10
  -6  -7   3  161.08   12.40
   6  -7  -3  132.69   11.80
   6  -7  -3  131.69   12.50
  -6  -7   3  166.48   12.40
  -6  -7   3  172.58   12.10
  -6   7   2  174.28   13.60
  -6   7   2  165.58   13.00
  -6   7   2  196.48   23.10
   6  -7  -2  151.18   13.90
   6  -7  -2  170.58   13.50
  -6  -7   2  188.28   13.20
   6  -7  -2  166.28   13.50
  -6  -7   2  179.78   13.80
  -6   7   1  262.57   19.50
  -6   7   1  256.07   19.20
  -6   7   1  298.27   28.70
   6   7  -1  260.77   19.30
  -6  -7   1  278.07   20.00
   6  -7  -1  272.47   19.80
   6  -7  -1  261.67   19.80
  -6  -7   1  274.67   19.30
   6  -7  -1  227.08   20.10
   6   7   0   59.89   31.20
  -6   7   0  129.29   19.10
  -6   7   0  104.09    9.10
   6   7   0  117.09    9.30
   6  -7   0   99.39   10.00
   6  -7   0  113.89    9.70
  -6  -7   0  117.89    9.30
   6  -7   0  124.89   10.30
   6  -7   0  116.69    9.80
   6   7   1   77.39   28.80
  -6   7  -1   68.29   18.40
  -6   7  -1   58.69    5.70
   6   7   1   58.69    5.60
   6  -7   1   56.29    6.00
   6  -7   1   60.69    6.00
  -6  -7  -1   60.49    5.80
   6  -7   1   54.59    6.50
   6   7   2   16.00   21.50
   6   7   2    8.80    2.10
  -6   7  -2    5.90    1.80
  -6   7  -2   23.40   20.80
   6  -7   2    6.20    2.20
  -6  -7  -2    9.50    2.40
   6  -7   2    9.60    2.40
   6  -7   2    6.20    2.30
   6   7   3   36.60    4.10
  -6   7  -3   34.60   30.30
   6   7   3   13.30   20.10
   6  -7   3   36.90    4.80
   6  -7   3   29.00    4.70
  -6  -7  -3   36.70    4.30
   6  -7   3   31.80    4.40
   6   7   4    8.80    2.10
  -6   7  -4    8.70    2.40
   6   7   4  -23.50   20.50
   6   7   4   14.60    3.00
   6  -7   4    9.90    3.00
  -6  -7  -4    9.60    2.30
   6  -7   4   10.70    3.10
   6   7   5  259.97   18.60
  -6   7  -5  239.28   18.70
   6  -7   5  252.07   19.60
  -6  -7  -5  271.47   18.90
   6  -7   5  263.67   19.90
   6  -7   5  223.78   19.20
   6   7   6    3.40    1.50
   6   7   6    0.70    1.60
   6   7   6   -1.20   30.50
   6   7   6    5.70    2.30
   6  -7   6    0.60    2.00
   6  -7   6    1.70    1.80
   6  -7   6   -0.40    1.40
   6   7   7   25.60    3.70
   6   7   7   32.00    3.70
   6   7   7   40.70    5.30
   6  -7   7   35.40    4.70
   6  -7   7   27.00    3.40
   6  -7   7   33.60    5.00
  -6  -7  -7   34.10    3.90
   6   7   8    0.90    1.50
   6   7   8    1.10    1.90
   6   7   8    1.50    1.30
   6  -7   8    2.50    2.20
  -6  -7  -8    1.90    1.50
   6  -7   8    2.20    1.20
   6  -7   8    2.20    2.00
   6   7   9    2.90    1.50
   6   7   9   -1.20    0.80
   6   7   9    0.90    1.60
   6   7  10   14.50    2.80
   6   7  10   19.30    2.90
   6  -7  10   13.40    2.40
   6   7  11    4.10    1.20
   6  -7  11    5.20    1.50
  -6   8  10  143.19    9.80
  -6   8  10  131.69    9.40
  -6   8  10  145.29   10.40
  -6  -8  10  104.19    9.20
  -6  -8  10  111.49    9.00
  -6  -8  10  106.29    8.90
  -6   8   9   10.10    2.60
  -6   8   9    7.70    2.30
  -6   8   9   13.10    2.60
  -6  -8   9    9.00    1.60
  -6  -8   9    6.10    1.90
  -6  -8   9   12.60    2.00
  -6   8   8   14.10    3.20
  -6   8   8   13.80    2.90
  -6   8   8   12.00    3.30
  -6  -8   8   15.50    2.30
  -6  -8   8   15.60    2.80
  -6  -8   8   11.30    2.60
  -6  -8   8   16.40    2.50
  -6   8   7   77.59    7.30
  -6   8   7   84.59    8.00
  -6   8   7   73.69    8.10
  -6  -8   7   74.29    7.10
  -6  -8   7   84.79    6.80
  -6  -8   7   68.19    6.30
  -6   8   6   57.99    6.80
  -6   8   6   63.09    7.00
  -6   8   6   54.69    6.00
  -6  -8   6   54.09    5.30
  -6  -8   6   57.29    5.90
  -6  -8   6   49.10    6.60
  -6  -8   6   58.59    5.40
  -6   8   5    5.20    1.40
  -6   8   5    5.20    2.40
  -6   8   5    9.80    2.60
  -6  -8   5   10.70    2.30
  -6  -8   5    8.70    2.50
  -6  -8   5    6.00    2.60
   6  -8  -5    6.30    2.30
  -6   8   4   71.79    8.30
  -6   8   4   82.89    7.70
  -6   8   4   97.49   17.60
  -6   8   4   86.79    6.90
   6  -8  -4   68.19    7.80
  -6  -8   4   90.89    7.80
  -6  -8   4   94.79    8.30
  -6   8   3  430.66   30.30
  -6   8   3  398.26   31.70
  -6   8   3  456.55   31.20
  -6  -8   3  456.45   30.70
  -6  -8   3  468.25   31.40
   6  -8  -3  360.56   31.20
  -6  -8   3  430.56   31.20
  -6   8   2    4.60    1.60
  -6   8   2    5.10    2.00
  -6   8   2  -12.40   14.40
   6  -8  -2    1.30    2.00
  -6  -8   2    1.80    1.70
   6  -8  -2    2.40    1.80
   6  -8  -2    4.20    2.30
  -6  -8   2    1.40    1.90
  -6   8   1  110.19    8.80
  -6   8   1  127.39   22.30
  -6   8   1  100.29    8.50
   6   8  -1   96.39    8.50
   6  -8  -1  108.09    9.00
  -6  -8   1  113.69    8.80
   6  -8  -1   84.09    9.40
   6  -8  -1   95.79    8.90
   6   8   0  631.04   45.20
  -6   8   0  652.63   56.89
  -6   8   0  647.44   45.20
  -6  -8   0  713.63   45.40
   6  -8   0  586.74   46.20
   6  -8   0  636.64   45.90
   6  -8   0  657.63   45.80
   6   8   1  165.78   12.90
  -6   8  -1  163.18   12.90
   6   8   1  203.98   39.40
   6  -8   1  166.78   13.60
   6  -8   1  172.28   13.50
   6  -8   1  138.19   13.60
  -6  -8  -1  181.18   13.10
   6   8   2  196.88   34.90
  -6   8  -2  285.07   39.30
  -6   8  -2  213.18   15.40
   6   8   2  206.98   15.20
   6  -8   2  172.38   16.90
   6  -8   2  197.88   16.10
   6  -8   2  175.88   16.00
  -6  -8  -2  216.28   15.40
  -6   8  -3   41.10    5.10
   6   8   3   52.59    5.10
  -6   8  -3   56.49   40.00
   6  -8   3   43.80    5.70
   6  -8   3   46.30    5.70
   6  -8   3   48.40    5.60
  -6  -8  -3   48.40    5.10
   6   8   4    2.80    1.50
  -6   8  -4    0.40    1.60
   6   8   4   14.90   28.40
  -6  -8  -4    0.30    1.20
   6  -8   4    1.00    1.70
   6  -8   4    0.80    1.60
   6  -8   4    1.70    1.80
  -6   8  -5   28.80    4.10
   6   8   5   44.20    5.20
   6   8   5   35.70    4.00
  -6  -8  -5   37.00    4.20
   6  -8   5   31.60    4.90
   6  -8   5   25.50    4.40
   6  -8   5   22.10    4.40
   6   8   6  799.22   55.09
   6   8   6  744.13   55.29
  -6  -8  -6  830.02   55.49
   6  -8   6  776.22   56.49
   6  -8   6  834.42   56.39
   6   8   7   38.30    4.40
   6   8   7   45.70    4.20
   6  -8   7   41.30    7.30
   6  -8   7   42.90    5.50
  -6  -8  -7   48.00    4.80
   6   8   8   16.50    2.30
   6   8   8   13.70    3.00
   6  -8   8   12.80    3.20
  -6  -8  -8   16.80    2.90
   6  -8   8   15.70    3.10
   6   8   9   31.80    3.50
   6   8   9   33.40    4.10
  -6  -8  -9   40.30    3.70
   6   8  10    6.10    1.50
   6  -8  10    7.60    1.60
  -6   9  10   18.90    2.40
  -6   9  10   22.40    3.20
  -6   9  10   15.10    1.90
  -6   9   9   18.90    3.20
  -6   9   9   19.90    2.90
  -6   9   9   14.70    2.30
  -6  -9   9   16.70    2.40
  -6   9   8   64.79    6.70
  -6   9   8   66.29    6.10
  -6   9   8   68.39    6.60
  -6  -9   8   58.19    5.70
  -6   9   7   10.00    2.80
  -6   9   7    9.70    2.20
  -6   9   7   13.70    3.00
  -6  -9   7    8.90    2.20
  -6   9   6   40.30    5.20
  -6   9   6   40.20    5.40
  -6   9   6   43.80    4.60
   6  -9  -6   27.70    4.80
  -6  -9   6   32.20    4.60
  -6  -9   6   41.40    4.50
  -6   9   5    9.40    1.60
  -6   9   5   16.20    2.80
  -6   9   5   16.70    3.80
  -6   9   5   12.00    3.00
  -6  -9   5   12.10    2.70
   6  -9  -5   10.70    2.60
  -6   9   4   72.69    6.90
  -6   9   4   51.49   21.70
  -6   9   4   63.19    7.20
  -6   9   4   69.79    6.20
  -6  -9   4   70.59    8.00
   6  -9  -4   53.09    6.70
  -6  -9   4   76.29    7.30
  -6   9   3   15.60    2.60
  -6   9   3   49.00   19.70
  -6   9   3   18.70    3.20
   6  -9  -3    9.60    2.80
  -6  -9   3   17.90    3.40
  -6   9   2  124.49    9.50
  -6   9   2  120.59    9.70
  -6   9   2  147.59   24.10
   6   9  -2   98.59    9.60
   6  -9  -2  100.49   10.40
  -6  -9   2  131.49   10.30
   6   9  -1  245.28   20.10
  -6   9   1  272.57   20.20
  -6   9   1  241.38   32.80
  -6   9   1  282.77   20.40
   6  -9  -1  292.97   21.20
   6  -9  -1  247.58   21.20
  -6  -9   1  311.17   20.40
   6  -9  -1  273.47   20.60
   6   9   0   11.00    2.50
  -6   9   0   13.10   24.60
  -6   9   0   14.30    2.70
   6  -9   0   13.50    3.20
  -6  -9   0   16.00    2.80
   6  -9   0   16.70    3.40
   6  -9   0   17.60    3.70
   6   9   1   18.00    3.20
  -6   9  -1   21.10    3.30
  -6   9  -1    3.20   30.00
  -6  -9  -1   25.30    3.60
   6  -9   1   17.40    3.40
   6  -9   1   27.60    4.70
   6  -9   1   17.40    3.70
   6   9   2   38.90    4.50
  -6   9  -2   38.10    4.50
  -6   9  -2   17.30   53.99
   6  -9   2   39.20    5.00
  -6  -9  -2   43.40    4.70
   6  -9   2   38.90    5.40
  -6   9  -3  410.26   30.00
   6   9   3  427.36   29.90
   6  -9   3  364.56   30.50
   6  -9   3  430.56   31.00
   6  -9   3  430.86   30.80
  -6  -9  -3  445.76   30.20
  -6   9  -4  129.89   10.60
   6   9   4  136.49   11.00
   6  -9   4  137.19   11.80
  -6  -9  -4  144.69   11.80
   6  -9   4  109.89   11.00
   6  -9   4  133.69   11.40
   6   9   5    3.10    1.50
  -6   9  -5    2.20    1.60
   6  -9   5    4.00    2.30
  -6  -9  -5    4.70    1.70
   6  -9   5    0.80    1.60
   6   9   6  277.67   23.20
   6   9   6  330.07   23.20
  -6   9  -6  314.97   23.50
   6  -9   6  346.17   24.30
  -6  -9  -6  350.96   23.60
   6  -9   6  326.57   24.50
   6   9   7   42.80    4.70
   6   9   7   49.50    4.40
  -6  -9  -7   51.59    4.90
   6  -9   7   45.70    5.30
   6  -9   7   47.80    5.70
   6   9   8   23.20    2.40
  -6  -9  -8   27.30    3.20
[truncated: 247,969 more chars]
