# Supplementary material for: Computational Design, Synthesis, and Photochemistry of Cy7‐PPG, an Efficient NIR‐Activated Photolabile Protecting Group for Therapeutic Applications
Source: Angew Chem Int Ed Engl. 2022 Mar 10;61(27):e202201308. doi: 10.1002/anie.202201308 (PMC9311213; doi:10.1002/anie.202201308)
Supplement: Supplementary file 3 — Supporting Information [file ANIE-61-0-s002.cif]

data_cu_anmga237_0ma_a
_audit_creation_date               2021-08-08
_audit_creation_method
;
Olex2 1.3
(compiled 2020.11.12 svn.r5f609507 for OlexSys, GUI svn.r6272)
;
_shelx_SHELXL_version_number       '2018/1'
_audit_contact_author_address      ?
_audit_contact_author_email        ?
_audit_contact_author_name         ''
_audit_contact_author_phone        ?
_publ_contact_author_id_orcid      ?
_publ_section_references
;
Dolomanov, O.V., Bourhis, L.J., Gildea, R.J, Howard, J.A.K. & Puschmann, H.
 (2009), J. Appl. Cryst. 42, 339-341.

Sheldrick, G.M. (2008). Acta Cryst. A64, 112-122.

Sheldrick, G.M. (2015). Acta Cryst. C71, 3-8.
;
_chemical_name_common              ?
_chemical_name_systematic          ?
_chemical_formula_moiety           'Cl, C14 H14 N3 O5, 1[CH3CN]'
_chemical_formula_sum              'C14 H14 Cl N3 O5'
_chemical_formula_weight           339.73
_chemical_melting_point            ?
loop_
  _atom_type_symbol
  _atom_type_description
  _atom_type_scat_dispersion_real
  _atom_type_scat_dispersion_imag
  _atom_type_scat_source
 'C' 'C' 0.0181 0.0091 'International Tables Vol C Tables 4.2.6.8 and 6.1.1.4'
 'H' 'H' 0.0000 0.0000 'International Tables Vol C Tables 4.2.6.8 and 6.1.1.4'
 'Cl' 'Cl' 0.3639 0.7018 'International Tables Vol C Tables 4.2.6.8 and 6.1.1.4'
 'N' 'N' 0.0311 0.0180 'International Tables Vol C Tables 4.2.6.8 and 6.1.1.4'
 'O' 'O' 0.0492 0.0322 'International Tables Vol C Tables 4.2.6.8 and 6.1.1.4'

_shelx_space_group_comment
;
The symmetry employed for this shelxl refinement is uniquely defined
by the following loop, which should always be used as a source of
symmetry information in preference to the above space-group names.
They are only intended as comments.
;
_space_group_crystal_system        'orthorhombic'
_space_group_IT_number             61
_space_group_name_H-M_alt          'P b c a'
_space_group_name_Hall             '-P 2ac 2ab'
loop_
  _space_group_symop_operation_xyz
 'x, y, z'
 '-x+1/2, -y, z+1/2'
 '-x, y+1/2, -z+1/2'
 'x+1/2, -y+1/2, -z'
 '-x, -y, -z'
 'x-1/2, y, -z-1/2'
 'x, -y-1/2, z-1/2'
 '-x-1/2, y-1/2, z'

_cell_length_a                     17.9506(5)
_cell_length_b                     10.7677(3)
_cell_length_c                     18.8348(5)
_cell_angle_alpha                  90
_cell_angle_beta                   90
_cell_angle_gamma                  90
_cell_volume                       3640.52(17)
_cell_formula_units_Z              8
_cell_measurement_reflns_used      7969
_cell_measurement_temperature      100.0
_cell_measurement_theta_max        74.62
_cell_measurement_theta_min        4.93
_shelx_estimated_absorpt_T_max     0.902
_shelx_estimated_absorpt_T_min     0.818
_exptl_absorpt_coefficient_mu      2.098
_exptl_absorpt_correction_T_max    0.7538
_exptl_absorpt_correction_T_min    0.5257
_exptl_absorpt_correction_type     multi-scan
_exptl_absorpt_process_details
;
SADABS-2016/2 (Bruker,2016/2) was used for absorption correction.
wR2(int) was 0.1221 before and 0.0733 after correction.
The Ratio of minimum to maximum transmission is 0.6974.
The \l/2 correction factor is Not present.
;
_exptl_absorpt_special_details     ?
_exptl_crystal_colour              ?
_exptl_crystal_density_diffrn      1.240
_exptl_crystal_density_meas        ?
_exptl_crystal_density_method      ?
_exptl_crystal_description         BLOCK
_exptl_crystal_F_000               1408
_exptl_crystal_size_max            0.1
_exptl_crystal_size_mid            0.08
_exptl_crystal_size_min            0.05
_exptl_transmission_factor_max     ?
_exptl_transmission_factor_min     ?
_diffrn_reflns_av_R_equivalents    0.0657
_diffrn_reflns_av_unetI/netI       0.0398
_diffrn_reflns_Laue_measured_fraction_full  0.996
_diffrn_reflns_Laue_measured_fraction_max  0.993
_diffrn_reflns_limit_h_max         22
_diffrn_reflns_limit_h_min         -22
_diffrn_reflns_limit_k_max         9
_diffrn_reflns_limit_k_min         -13
_diffrn_reflns_limit_l_max         23
_diffrn_reflns_limit_l_min         -23
_diffrn_reflns_number              26561
_diffrn_reflns_point_group_measured_fraction_full  0.996
_diffrn_reflns_point_group_measured_fraction_max  0.993
_diffrn_reflns_theta_full          67.679
_diffrn_reflns_theta_max           74.822
_diffrn_reflns_theta_min           5.335
_diffrn_ambient_temperature        100.0
_diffrn_detector_area_resol_mean   ?
_diffrn_measured_fraction_theta_full  0.996
_diffrn_measured_fraction_theta_max  0.993
_diffrn_measurement_device_type    'Bruker APEX-II CCD'
_diffrn_measurement_method         '\f and \w scans'
_diffrn_radiation_type             CuK\a
_diffrn_radiation_wavelength       1.54178
_diffrn_source                     ?
_diffrn_source_current             1.0
_diffrn_source_power               0.05
_diffrn_source_voltage             50.0
_diffrn_standards_number           0
_reflns_Friedel_coverage           0.000
_reflns_Friedel_fraction_full      .
_reflns_Friedel_fraction_max       .
_reflns_number_gt                  3087
_reflns_number_total               3720
_reflns_special_details
;
 Reflections were merged by SHELXL according to the crystal
 class for the calculation of statistics and refinement.
 
 Structure factors included contributions from the .fab file.
 
 _reflns_Friedel_fraction is defined as the number of unique
 Friedel pairs measured divided by the number that would be
 possible theoretically, ignoring centric projections and
 systematic absences.
;
_reflns_threshold_expression       'I > 2\s(I)'
_computing_cell_refinement         'SAINT V8.40A (Bruker, 2019)'
_computing_data_collection         ?
_computing_data_reduction          'SAINT V8.40A (Bruker, 2019)'
_computing_molecular_graphics      'Olex2 1.3 (Dolomanov et al., 2009)'
_computing_publication_material    'Olex2 1.3 (Dolomanov et al., 2009)'
_computing_structure_refinement    'SHELXL 2018/1 (Sheldrick, 2015)'
_computing_structure_solution      'SHELXS  (Sheldrick, 2008)'
_refine_diff_density_max           0.295
_refine_diff_density_min           -0.287
_refine_diff_density_rms           0.056
_refine_ls_extinction_coef         0.0013(2)
_refine_ls_extinction_expression  
 'Fc^*^=kFc[1+0.001xFc^2^\l^3^/sin(2\q)]^-1/4^'
_refine_ls_extinction_method       'SHELXL-2018/1 (Sheldrick 2018)'
_refine_ls_goodness_of_fit_ref     1.084
_refine_ls_hydrogen_treatment      mixed
_refine_ls_matrix_type             full
_refine_ls_number_parameters       215
_refine_ls_number_reflns           3720
_refine_ls_number_restraints       0
_refine_ls_R_factor_all            0.0510
_refine_ls_R_factor_gt             0.0422
_refine_ls_restrained_S_all        1.084
_refine_ls_shift/su_max            0.000
_refine_ls_shift/su_mean           0.000
_refine_ls_structure_factor_coef   Fsqd
_refine_ls_weighting_details      
 'w=1/[\s^2^(Fo^2^)+(0.0634P)^2^+1.2302P] where P=(Fo^2^+2Fc^2^)/3'
_refine_ls_weighting_scheme        calc
_refine_ls_wR_factor_gt            0.1149
_refine_ls_wR_factor_ref           0.1204
_refine_special_details            ?
_olex2_refinement_description
;
1. Fixed Uiso
 At 1.2 times of:
  All C(H) groups
 At 1.5 times of:
  All C(H,H,H) groups
2.a Aromatic/amide H refined with riding coordinates:
 C00B(H00B), C00D(H00D), C00F(H00F), C00G(H00G), C00I(H00I), C00K(H00K),
 C00M(H00M)
2.b Idealised Me refined as rotating group:
 C00J(H00A,H00C,H00E), C00N(H00H,H00J,H00L)
;
_atom_sites_solution_hydrogens     mixed
_atom_sites_solution_primary       direct
_atom_sites_solution_secondary     ?
loop_
  _atom_site_label
  _atom_site_type_symbol
  _atom_site_fract_x
  _atom_site_fract_y
  _atom_site_fract_z
  _atom_site_U_iso_or_equiv
  _atom_site_adp_type
  _atom_site_occupancy
  _atom_site_site_symmetry_order
  _atom_site_calc_flag
  _atom_site_refinement_flags_posn
  _atom_site_refinement_flags_adp
  _atom_site_refinement_flags_occupancy
  _atom_site_disorder_assembly
  _atom_site_disorder_group
 Cl01 Cl 0.45882(3) 0.97365(4) 0.32744(2) 0.02671(15) Uani 1 1 d . . . . .
 O1 O 0.25361(9) 0.03683(14) 0.32931(8) 0.0372(4) Uani 1 1 d . . . . .
 N1 N 0.28464(8) 0.11777(15) 0.36379(8) 0.0250(4) Uani 1 1 d . . . . .
 O002 O 0.42939(8) 0.72528(14) 0.40253(7) 0.0297(3) Uani 1 1 d . . . . .
 O2 O 0.38884(9) -0.25062(14) 0.57569(9) 0.0444(4) Uani 1 1 d . . . . .
 N2 N 0.34388(9) -0.20754(15) 0.53351(8) 0.0282(4) Uani 1 1 d . . . . .
 O003 O 0.28971(7) -0.26516(13) 0.51091(7) 0.0306(3) Uani 1 1 d . . . . .
 O004 O 0.28092(8) 0.22945(13) 0.34997(8) 0.0321(3) Uani 1 1 d . . . . .
 N006 N 0.39878(8) 0.27699(14) 0.43155(8) 0.0203(3) Uani 1 1 d . . . . .
 C00A C 0.32769(9) 0.07826(17) 0.42602(9) 0.0207(4) Uani 1 1 d . . . . .
 C00B C 0.31550(10) -0.04054(17) 0.45023(9) 0.0218(4) Uani 1 1 d . . . . .
 H00B H 0.280376 -0.093507 0.427726 0.026 Uiso 1 1 calc R U . . .
 C00C C 0.38029(9) 0.15533(16) 0.45846(9) 0.0202(4) Uani 1 1 d . . . . .
 C00D C 0.45605(10) 0.40154(18) 0.34408(10) 0.0243(4) Uani 1 1 d . . . . .
 H00D H 0.483396 0.407956 0.301051 0.029 Uiso 1 1 calc R U . . .
 C00E C 0.43464(10) 0.50943(17) 0.38037(10) 0.0221(4) Uani 1 1 d . . . . .
 C00F C 0.37745(10) 0.37892(17) 0.46827(9) 0.0222(4) Uani 1 1 d . . . . .
 H00F H 0.349965 0.369887 0.511067 0.027 Uiso 1 1 calc R U . . .
 C00G C 0.39532(10) 0.49519(17) 0.44401(10) 0.0234(4) Uani 1 1 d . . . . .
 H00G H 0.380952 0.566359 0.470492 0.028 Uiso 1 1 calc R U . . .
 C00H C 0.35591(10) -0.08031(17) 0.50824(9) 0.0223(4) Uani 1 1 d . . . . .
 C00I C 0.40730(10) -0.00665(18) 0.54242(10) 0.0255(4) Uani 1 1 d . . . . .
 H00I H 0.433701 -0.036526 0.582661 0.031 Uiso 1 1 calc R U . . .
 C00J C 0.53804(10) 0.64742(19) 0.34044(10) 0.0271(4) Uani 1 1 d . . . . .
 H00A H 0.553966 0.590549 0.302758 0.041 Uiso 1 1 calc R U . . .
 H00C H 0.563642 0.626086 0.384743 0.041 Uiso 1 1 calc R U . . .
 H00E H 0.550462 0.732876 0.326999 0.041 Uiso 1 1 calc R U . . .
 C00K C 0.41958(10) 0.11237(17) 0.51664(10) 0.0234(4) Uani 1 1 d . . . . .
 H00K H 0.455151 0.164575 0.539084 0.028 Uiso 1 1 calc R U . . .
 C00M C 0.43784(10) 0.28747(18) 0.37022(10) 0.0241(4) Uani 1 1 d . . . . .
 H00M H 0.452612 0.214822 0.345299 0.029 Uiso 1 1 calc R U . . .
 C00N C 0.41315(10) 0.65595(18) 0.28047(10) 0.0259(4) Uani 1 1 d . . . . .
 H00H H 0.425601 0.738128 0.261518 0.039 Uiso 1 1 calc R U . . .
 H00J H 0.359258 0.650484 0.288181 0.039 Uiso 1 1 calc R U . . .
 H00L H 0.428576 0.591916 0.246542 0.039 Uiso 1 1 calc R U . . .
 C00O C 0.45381(10) 0.63612(18) 0.35107(10) 0.0237(4) Uani 1 1 d . . . . .
 H002 H 0.4347(16) 0.795(3) 0.3848(16) 0.054(8) Uiso 1 1 d . . . . .

loop_
  _atom_site_aniso_label
  _atom_site_aniso_U_11
  _atom_site_aniso_U_22
  _atom_site_aniso_U_33
  _atom_site_aniso_U_23
  _atom_site_aniso_U_13
  _atom_site_aniso_U_12
 Cl01 0.0381(3) 0.0182(3) 0.0239(2) -0.00013(16) 0.00853(17) -0.00020(18)
 O1 0.0418(8) 0.0298(8) 0.0401(8) -0.0042(6) -0.0172(7) -0.0017(7)
 N1 0.0253(8) 0.0249(9) 0.0248(8) 0.0015(7) -0.0020(6) -0.0002(6)
 O002 0.0454(8) 0.0158(7) 0.0278(7) -0.0020(6) 0.0123(6) 0.0020(6)
 O2 0.0580(10) 0.0258(8) 0.0494(10) 0.0100(7) -0.0194(8) 0.0027(7)
 N2 0.0385(9) 0.0194(8) 0.0268(8) 0.0001(7) 0.0033(7) 0.0008(7)
 O003 0.0362(7) 0.0212(7) 0.0344(7) -0.0001(6) 0.0050(6) -0.0044(6)
 O004 0.0364(7) 0.0254(8) 0.0345(7) 0.0081(6) -0.0074(6) -0.0004(6)
 N006 0.0236(7) 0.0158(8) 0.0213(7) -0.0017(6) 0.0006(6) 0.0002(6)
 C00A 0.0219(8) 0.0201(9) 0.0200(8) 0.0000(7) 0.0011(6) 0.0038(7)
 C00B 0.0219(8) 0.0203(9) 0.0231(8) -0.0033(7) 0.0043(7) -0.0010(7)
 C00C 0.0236(8) 0.0158(9) 0.0211(8) -0.0009(7) 0.0036(7) 0.0012(7)
 C00D 0.0294(9) 0.0199(10) 0.0235(9) -0.0003(7) 0.0045(7) 0.0016(7)
 C00E 0.0232(8) 0.0206(9) 0.0225(8) -0.0005(7) -0.0006(7) 0.0014(7)
 C00F 0.0249(9) 0.0225(9) 0.0193(8) -0.0006(7) 0.0003(7) 0.0023(7)
 C00G 0.0292(9) 0.0185(9) 0.0224(8) -0.0023(7) 0.0017(7) 0.0024(7)
 C00H 0.0269(9) 0.0175(9) 0.0227(8) 0.0013(7) 0.0052(7) 0.0021(7)
 C00I 0.0317(9) 0.0233(10) 0.0214(8) 0.0007(7) -0.0019(7) 0.0026(8)
 C00J 0.0264(9) 0.0262(11) 0.0286(9) -0.0036(8) 0.0000(7) -0.0026(8)
 C00K 0.0290(9) 0.0168(9) 0.0245(9) -0.0032(7) -0.0020(7) 0.0005(7)
 C00M 0.0288(9) 0.0217(10) 0.0218(8) -0.0025(7) 0.0032(7) 0.0014(7)
 C00N 0.0264(9) 0.0218(10) 0.0295(9) 0.0025(8) 0.0024(7) -0.0004(7)
 C00O 0.0298(9) 0.0176(9) 0.0238(9) -0.0024(7) 0.0058(7) 0.0006(7)

_geom_special_details
;
 All esds (except the esd in the dihedral angle between two l.s. planes)
 are estimated using the full covariance matrix.  The cell esds are taken
 into account individually in the estimation of esds in distances, angles
 and torsion angles; correlations between esds in cell parameters are only
 used when they are defined by crystal symmetry.  An approximate (isotropic)
 treatment of cell esds is used for estimating esds involving l.s. planes.
;
loop_
  _geom_bond_atom_site_label_1
  _geom_bond_atom_site_label_2
  _geom_bond_distance
  _geom_bond_site_symmetry_2
  _geom_bond_publ_flag
 O1 N1 1.221(2) . ?
 N1 O004 1.232(2) . ?
 N1 C00A 1.467(2) . ?
 O002 C00O 1.433(2) . ?
 O002 H002 0.83(3) . ?
 O2 N2 1.224(2) . ?
 N2 O003 1.230(2) . ?
 N2 C00H 1.466(2) . ?
 N006 C00C 1.443(2) . ?
 N006 C00F 1.353(2) . ?
 N006 C00M 1.356(2) . ?
 C00A C00B 1.376(3) . ?
 C00A C00C 1.398(2) . ?
 C00B H00B 0.9500 . ?
 C00B C00H 1.380(3) . ?
 C00C C00K 1.383(3) . ?
 C00D H00D 0.9500 . ?
 C00D C00E 1.402(3) . ?
 C00D C00M 1.363(3) . ?
 C00E C00G 1.399(2) . ?
 C00E C00O 1.511(3) . ?
 C00F H00F 0.9500 . ?
 C00F C00G 1.371(3) . ?
 C00G H00G 0.9500 . ?
 C00H C00I 1.376(3) . ?
 C00I H00I 0.9500 . ?
 C00I C00K 1.388(3) . ?
 C00J H00A 0.9800 . ?
 C00J H00C 0.9800 . ?
 C00J H00E 0.9800 . ?
 C00J C00O 1.530(2) . ?
 C00K H00K 0.9500 . ?
 C00M H00M 0.9500 . ?
 C00N H00H 0.9800 . ?
 C00N H00J 0.9800 . ?
 C00N H00L 0.9800 . ?
 C00N C00O 1.532(3) . ?

loop_
  _geom_angle_atom_site_label_1
  _geom_angle_atom_site_label_2
  _geom_angle_atom_site_label_3
  _geom_angle
  _geom_angle_site_symmetry_1
  _geom_angle_site_symmetry_3
  _geom_angle_publ_flag
 O1 N1 O004 124.02(16) . . ?
 O1 N1 C00A 117.27(15) . . ?
 O004 N1 C00A 118.71(15) . . ?
 C00O O002 H002 108(2) . . ?
 O2 N2 O003 123.72(17) . . ?
 O2 N2 C00H 117.89(16) . . ?
 O003 N2 C00H 118.39(16) . . ?
 C00F N006 C00C 119.46(14) . . ?
 C00F N006 C00M 120.97(16) . . ?
 C00M N006 C00C 119.58(15) . . ?
 C00B C00A N1 116.80(16) . . ?
 C00B C00A C00C 120.97(16) . . ?
 C00C C00A N1 122.21(16) . . ?
 C00A C00B H00B 121.1 . . ?
 C00A C00B C00H 117.88(17) . . ?
 C00H C00B H00B 121.1 . . ?
 C00A C00C N006 122.73(15) . . ?
 C00K C00C N006 117.69(15) . . ?
 C00K C00C C00A 119.49(16) . . ?
 C00E C00D H00D 119.8 . . ?
 C00M C00D H00D 119.8 . . ?
 C00M C00D C00E 120.33(17) . . ?
 C00D C00E C00O 120.50(16) . . ?
 C00G C00E C00D 117.73(17) . . ?
 C00G C00E C00O 121.77(16) . . ?
 N006 C00F H00F 119.9 . . ?
 N006 C00F C00G 120.29(16) . . ?
 C00G C00F H00F 119.9 . . ?
 C00E C00G H00G 119.9 . . ?
 C00F C00G C00E 120.24(17) . . ?
 C00F C00G H00G 119.9 . . ?
 C00B C00H N2 118.02(16) . . ?
 C00I C00H N2 119.03(16) . . ?
 C00I C00H C00B 122.95(17) . . ?
 C00H C00I H00I 120.8 . . ?
 C00H C00I C00K 118.35(17) . . ?
 C00K C00I H00I 120.8 . . ?
 H00A C00J H00C 109.5 . . ?
 H00A C00J H00E 109.5 . . ?
 H00C C00J H00E 109.5 . . ?
 C00O C00J H00A 109.5 . . ?
 C00O C00J H00C 109.5 . . ?
 C00O C00J H00E 109.5 . . ?
 C00C C00K C00I 120.34(17) . . ?
 C00C C00K H00K 119.8 . . ?
 C00I C00K H00K 119.8 . . ?
 N006 C00M C00D 120.44(17) . . ?
 N006 C00M H00M 119.8 . . ?
 C00D C00M H00M 119.8 . . ?
 H00H C00N H00J 109.5 . . ?
 H00H C00N H00L 109.5 . . ?
 H00J C00N H00L 109.5 . . ?
 C00O C00N H00H 109.5 . . ?
 C00O C00N H00J 109.5 . . ?
 C00O C00N H00L 109.5 . . ?
 O002 C00O C00E 106.74(14) . . ?
 O002 C00O C00J 109.73(15) . . ?
 O002 C00O C00N 110.37(15) . . ?
 C00E C00O C00J 110.16(16) . . ?
 C00E C00O C00N 109.53(15) . . ?
 C00J C00O C00N 110.25(15) . . ?

loop_
  _geom_torsion_atom_site_label_1
  _geom_torsion_atom_site_label_2
  _geom_torsion_atom_site_label_3
  _geom_torsion_atom_site_label_4
  _geom_torsion
  _geom_torsion_site_symmetry_1
  _geom_torsion_site_symmetry_2
  _geom_torsion_site_symmetry_3
  _geom_torsion_site_symmetry_4
  _geom_torsion_publ_flag
 O1 N1 C00A C00B -15.0(2) . . . . ?
 O1 N1 C00A C00C 163.21(17) . . . . ?
 N1 C00A C00B C00H 179.33(15) . . . . ?
 N1 C00A C00C N006 -2.9(3) . . . . ?
 N1 C00A C00C C00K -179.46(16) . . . . ?
 O2 N2 C00H C00B 166.52(17) . . . . ?
 O2 N2 C00H C00I -12.6(3) . . . . ?
 N2 C00H C00I C00K 178.21(16) . . . . ?
 O003 N2 C00H C00B -13.0(2) . . . . ?
 O003 N2 C00H C00I 167.87(17) . . . . ?
 O004 N1 C00A C00B 163.97(16) . . . . ?
 O004 N1 C00A C00C -17.8(2) . . . . ?
 N006 C00C C00K C00I -176.31(16) . . . . ?
 N006 C00F C00G C00E 1.1(3) . . . . ?
 C00A C00B C00H N2 -179.08(15) . . . . ?
 C00A C00B C00H C00I 0.0(3) . . . . ?
 C00A C00C C00K C00I 0.4(3) . . . . ?
 C00B C00A C00C N006 175.25(15) . . . . ?
 C00B C00A C00C C00K -1.3(3) . . . . ?
 C00B C00H C00I C00K -0.9(3) . . . . ?
 C00C N006 C00F C00G 179.17(16) . . . . ?
 C00C N006 C00M C00D -179.77(16) . . . . ?
 C00C C00A C00B C00H 1.1(3) . . . . ?
 C00D C00E C00G C00F -1.4(3) . . . . ?
 C00D C00E C00O O002 -175.79(16) . . . . ?
 C00D C00E C00O C00J -56.7(2) . . . . ?
 C00D C00E C00O C00N 64.7(2) . . . . ?
 C00E C00D C00M N006 0.1(3) . . . . ?
 C00F N006 C00C C00A 109.81(19) . . . . ?
 C00F N006 C00C C00K -73.6(2) . . . . ?
 C00F N006 C00M C00D -0.4(3) . . . . ?
 C00G C00E C00O O002 4.2(2) . . . . ?
 C00G C00E C00O C00J 123.27(19) . . . . ?
 C00G C00E C00O C00N -115.30(19) . . . . ?
 C00H C00I C00K C00C 0.6(3) . . . . ?
 C00M N006 C00C C00A -70.8(2) . . . . ?
 C00M N006 C00C C00K 105.81(19) . . . . ?
 C00M N006 C00F C00G -0.2(3) . . . . ?
 C00M C00D C00E C00G 0.8(3) . . . . ?
 C00M C00D C00E C00O -179.17(17) . . . . ?
 C00O C00E C00G C00F 178.58(17) . . . . ?

_smtbx_masks_special_details       ?
loop_
  _smtbx_masks_void_nr
  _smtbx_masks_void_average_x
  _smtbx_masks_void_average_y
  _smtbx_masks_void_average_z
  _smtbx_masks_void_volume
  _smtbx_masks_void_count_electrons
  _smtbx_masks_void_content
 1 0.250 -0.903 0.673 198.0 46.7 '2 CH3CN'
 2 0.250 -0.769 0.173 198.0 46.9 '2 CH3CN'
 3 0.750 0.003 0.827 198.0 46.6 '2 CH3CN'
 4 0.750 -0.245 0.327 198.0 46.8 '2 CH3CN'

_smtbx_masks_void_probe_radius     1.2
_smtbx_masks_void_truncation_radius  1.2
_shelx_res_file
;
TITL cu_ANMGA237_0ma_a.res in Pbca
    cu_anmga237_0ma_a.res
    created by SHELXL-2018/1 at 13:40:01 on 08-Aug-2021
REM Old TITL cu_ANMGA237_0ma in Pbca
REM SHELXT solution in Pbca
REM R1 0.136, Rweak 0.004, Alpha 0.033, Orientation as input
REM Formula found by SHELXT: C18 Cl N4 O3
CELL 1.54178 17.9506 10.7677 18.8348 90 90 90
ZERR 8 0.0005 0.0003 0.0005 0 0 0
LATT 1
SYMM 0.5-X,-Y,0.5+Z
SYMM -X,0.5+Y,0.5-Z
SYMM 0.5+X,0.5-Y,-Z
SFAC C H Cl N O
UNIT 112 112 8 24 40

L.S. 10
PLAN  5
SIZE 0.05 0.08 0.1
TEMP -173.15
CONF
BOND $H
LIST 6
MORE -1
ABIN
fmap 2
acta
OMIT 2 0 0
REM <olex2.extras>
REM <HklSrc "%.\\cu_ANMGA237_0ma_a.hkl">
REM </olex2.extras>

WGHT    0.063400    1.230200
EXTI    0.001258
FVAR       0.40596
CL01  3    0.458816    0.973655    0.327437    11.00000    0.03805    0.01818 =
         0.02391   -0.00013    0.00853   -0.00020
O1    5    0.253613    0.036829    0.329308    11.00000    0.04175    0.02980 =
         0.04014   -0.00417   -0.01716   -0.00169
N1    4    0.284636    0.117766    0.363791    11.00000    0.02531    0.02487 =
         0.02475    0.00154   -0.00200   -0.00022
O002  5    0.429392    0.725285    0.402527    11.00000    0.04538    0.01578 =
         0.02781   -0.00202    0.01227    0.00200
O2    5    0.388836   -0.250616    0.575686    11.00000    0.05797    0.02583 =
         0.04941    0.01004   -0.01935    0.00272
N2    4    0.343880   -0.207539    0.533511    11.00000    0.03846    0.01942 =
         0.02675    0.00009    0.00325    0.00083
O003  5    0.289706   -0.265156    0.510910    11.00000    0.03624    0.02117 =
         0.03438   -0.00008    0.00499   -0.00441
O004  5    0.280924    0.229448    0.349969    11.00000    0.03642    0.02536 =
         0.03455    0.00813   -0.00736   -0.00043
N006  4    0.398776    0.276993    0.431545    11.00000    0.02362    0.01582 =
         0.02133   -0.00170    0.00062    0.00019
C00A  1    0.327686    0.078257    0.426017    11.00000    0.02192    0.02013 =
         0.01998    0.00003    0.00112    0.00380
C00B  1    0.315500   -0.040538    0.450231    11.00000    0.02193    0.02033 =
         0.02306   -0.00328    0.00428   -0.00104
AFIX  43
H00B  2    0.280376   -0.093507    0.427726    11.00000   -1.20000
AFIX   0
C00C  1    0.380293    0.155329    0.458459    11.00000    0.02363    0.01581 =
         0.02107   -0.00095    0.00360    0.00121
C00D  1    0.456053    0.401545    0.344080    11.00000    0.02939    0.01988 =
         0.02350   -0.00034    0.00452    0.00156
AFIX  43
H00D  2    0.483396    0.407956    0.301051    11.00000   -1.20000
AFIX   0
C00E  1    0.434640    0.509427    0.380371    11.00000    0.02321    0.02061 =
         0.02252   -0.00045   -0.00063    0.00135
C00F  1    0.377447    0.378918    0.468273    11.00000    0.02491    0.02248 =
         0.01926   -0.00064    0.00025    0.00231
AFIX  43
H00F  2    0.349965    0.369887    0.511067    11.00000   -1.20000
AFIX   0
C00G  1    0.395315    0.495190    0.444011    11.00000    0.02923    0.01846 =
         0.02243   -0.00231    0.00174    0.00235
AFIX  43
H00G  2    0.380952    0.566359    0.470492    11.00000   -1.20000
AFIX   0
C00H  1    0.355908   -0.080314    0.508240    11.00000    0.02687    0.01750 =
         0.02268    0.00128    0.00519    0.00214
C00I  1    0.407295   -0.006654    0.542423    11.00000    0.03166    0.02331 =
         0.02145    0.00066   -0.00189    0.00258
AFIX  43
H00I  2    0.433701   -0.036526    0.582661    11.00000   -1.20000
AFIX   0
C00J  1    0.538040    0.647424    0.340437    11.00000    0.02643    0.02620 =
         0.02859   -0.00362    0.00003   -0.00257
AFIX 137
H00A  2    0.553966    0.590549    0.302758    11.00000   -1.50000
H00C  2    0.563642    0.626086    0.384743    11.00000   -1.50000
H00E  2    0.550462    0.732876    0.326999    11.00000   -1.50000
AFIX   0
C00K  1    0.419576    0.112367    0.516641    11.00000    0.02896    0.01679 =
         0.02449   -0.00324   -0.00204    0.00054
AFIX  43
H00K  2    0.455151    0.164575    0.539084    11.00000   -1.20000
AFIX   0
C00M  1    0.437840    0.287471    0.370216    11.00000    0.02877    0.02167 =
         0.02180   -0.00248    0.00316    0.00138
AFIX  43
H00M  2    0.452612    0.214822    0.345299    11.00000   -1.20000
AFIX   0
C00N  1    0.413150    0.655948    0.280469    11.00000    0.02637    0.02176 =
         0.02949    0.00253    0.00243   -0.00040
AFIX 137
H00H  2    0.425601    0.738128    0.261518    11.00000   -1.50000
H00J  2    0.359258    0.650484    0.288181    11.00000   -1.50000
H00L  2    0.428576    0.591916    0.246542    11.00000   -1.50000
AFIX   0
C00O  1    0.453811    0.636121    0.351067    11.00000    0.02983    0.01760 =
         0.02375   -0.00240    0.00578    0.00057
H002  2    0.434696    0.795436    0.384764    11.00000    0.05449
HKLF 4


REM  cu_ANMGA237_0ma_a.res in Pbca
REM R1 =  0.0422 for    3087 Fo > 4sig(Fo)  and  0.0510 for all    3720 data
REM    215 parameters refined using      0 restraints

END

WGHT      0.0634      1.2302

REM Highest difference peak  0.295,  deepest hole -0.287,  1-sigma level  0.056
Q1    1   0.4387  0.8599  0.3262  11.00000  0.05    0.29
Q2    1   0.4503  1.0034  0.3798  11.00000  0.05    0.29
Q3    1   0.4806  1.0789  0.3290  11.00000  0.05    0.29
Q4    1   0.4488  1.0838  0.3327  11.00000  0.05    0.28
Q5    1   0.4457  1.0210  0.2851  11.00000  0.05    0.28
;
_shelx_res_checksum                90011
_shelx_hkl_file
;
   0   1   0    0.10    0.40
   0   2   0  588.34   35.60
   0   3   0   -2.60    1.50
   0   4   0 4499.45  270.07
   0   5   0    0.50    2.50
   0   6   0  280.87   19.70
   0   6   0  299.77   19.20
   0   6   0  299.97   20.80
   0   7   0    1.30    2.80
   0   7   0   -3.20    2.50
   0   7   0   -0.40    1.90
   0  -7   0   -2.40    4.10
   0  -8   0 2523.65  158.28
   0  -8   0 2590.14  156.68
   0   8   0 2452.45  153.58
   0  -9   0   -4.30    5.50
   0   9   0   -6.70    3.30
   0  -9   0   -2.90    6.20
   0 -10   0   29.30    8.30
   0 -10   0   19.60    8.70
   0 -11   0   -5.00    6.30
   0 -12   0   53.69   10.50
   0 -13   0    1.50    2.90
   1   0   0    0.80    0.30
   1   0   0    0.60    0.30
   1   1   0    0.30    0.50
  -1   1   0    0.10    0.60
  -1  -1   0    1.30    0.50
  -1  -1   0    1.10    0.60
   1   1   0    0.50    0.60
   1   1   0    0.30    0.20
   1   2   0   -0.10    0.70
   1   2   0    1.80    1.40
  -1   2   0   -0.20    1.30
   1   3   0   -1.40    1.20
  -1   3   0   -1.60    1.80
   1   3   0    1.20    2.10
   1   4   0   -1.00    1.50
  -1   4   0   -0.20    2.00
  -1   5   0   -0.40    2.60
   1   5   0    1.00    1.60
   1   5   0   -0.80    2.40
   1   5   0    0.30    2.60
  -1   5   0   -0.90    2.00
   1   6   0   -0.50    1.40
   1   6   0   -0.60    2.70
   1   6   0   -0.20    2.30
  -1   6   0    1.60    2.20
  -1   6   0    4.20    3.00
  -1  -7   0   -4.00    3.80
  -1   7   0   -1.00    2.80
   1  -7   0   -5.40    4.10
   1   7   0   -2.70    2.70
   1   7   0   -2.70    1.50
   1   7   0   -0.60    2.90
  -1   7   0   -0.90    2.90
  -1   7   0   -2.20    2.20
   1  -8   0    9.80    5.60
  -1  -8   0   -0.10    4.80
  -1  -8   0    3.60    5.00
  -1  -9   0    0.60    6.20
  -1  -9   0   -3.10    5.10
   1   9   0  -10.20    3.50
  -1   9   0   -2.20    4.10
   1  -9   0   -8.00    6.40
   1 -10   0    0.70    6.80
  -1 -10   0   -1.70    7.80
  -1 -10   0   -0.80    5.50
   1 -11   0   -1.30    6.10
  -1 -11   0   -2.70    5.90
  -1 -11   0   -0.80    6.50
   1 -12   0   -5.10    4.30
  -1 -12   0   12.30    6.30
  -1 -13   0    3.30    3.20
   1 -13   0    0.10    3.40
  -2   0   0   39.00    2.80
   2   0   0   37.00    2.70
   2   0   0   36.90    2.80
  -2   0   0   37.00    2.60
   2   1   0   59.39    4.20
  -2  -1   0   56.89    4.00
   2   1   0   60.59    4.00
  -2   1   0   55.29    3.90
  -2  -1   0   57.69    4.20
  -2   2   0   12.20    2.30
   2   2   0   10.90    2.20
  -2  -2   0   11.30    2.20
   2   2   0   13.00    1.20
   2   2   0   12.70    2.00
   2   3   0 1285.37   78.99
  -2   3   0 1374.76   78.89
   2   3   0 1245.08   78.59
   2   3   0 1305.27   77.99
   2   4   0    2.50    1.20
  -2   4   0    4.30    2.50
   2   4   0    2.40    2.50
   2   4   0    4.90    2.40
   2   5   0 2438.56  153.18
  -2   5   0 2539.65  153.28
   2   5   0 2569.84  152.38
   2   5   0 2621.24  153.98
  -2   6   0 1753.32   98.09
   2   6   0 1554.04   97.89
   2   6   0 1601.34   96.79
   2   6   0 1604.14   98.69
  -2   6   0 1520.35   98.89
   2   7   0  506.85   33.40
  -2  -7   0  497.25   36.70
   2  -7   0  418.56   42.20
  -2   7   0  531.35   32.30
  -2   7   0  483.85   33.70
   2   7   0  520.75   32.50
  -2  -7   0  481.05   35.20
   2  -8   0  220.98   21.90
  -2  -8   0  273.37   24.30
  -2   8   0  258.67   19.30
  -2   8   0  232.98   21.40
   2   8   0  277.97   21.30
  -2   8   0  310.27   21.30
  -2  -8   0  276.67   22.70
   2   8   0  308.47   20.90
   2  -8   0  300.77   24.40
  -2  -9   0  388.86   31.10
   2  -9   0  354.86   30.00
  -2  -9   0  398.86   29.50
   2   9   0  360.86   25.50
  -2   9   0  318.07   25.60
  -2 -10   0  119.09   16.10
  -2 -10   0  120.69   15.00
   2 -10   0  128.49   16.10
  -2 -11   0    0.90    5.70
  -2 -11   0    3.20    6.00
   2 -11   0    2.10    6.90
  -2 -12   0    4.20    5.30
   2 -12   0    8.20    6.30
   2 -13   0   59.59    7.40
  -2 -13   0   56.29    6.80
   3   0   0    1.00    0.90
  -3   0   0    0.60    0.90
   3   0   0    0.70    1.00
  -3  -1   0   -0.30    1.20
   3   1   0    0.00    1.10
  -3  -1   0    0.80    1.20
   3  -1   0    1.20    1.10
  -3   1   0    1.40    0.80
   3   1   0    0.80    1.20
  -3   1   0    0.70    0.90
  -3  -2   0    0.50    1.90
   3   2   0    0.70    1.30
   3   2   0   -1.50    1.70
  -3   2   0    1.90    2.40
   3   3   0   -0.10    2.20
  -3   3   0   -1.70    2.20
  -3  -3   0    2.20    2.20
   3   3   0   -0.70    1.90
   3   4   0    3.10    2.40
  -3   4   0    0.20    2.50
   3   4   0    0.10    0.60
   3   4   0   -0.50    2.30
  -3   5   0   -1.80    2.40
   3   5   0    3.20    2.60
   3   5   0    0.40    0.80
   3   5   0    1.40    2.70
   3   6   0    0.40    0.80
   3   6   0    2.60    2.80
   3   6   0    0.00    2.50
  -3   6   0    1.10    2.30
   3  -7   0    1.50    5.00
   3   7   0   -1.20    2.30
  -3   7   0    1.90    2.90
  -3   7   0   -0.60    2.60
  -3   8   0    0.70    3.50
  -3  -8   0   -1.00    5.50
  -3  -8   0    4.60    6.40
   3  -8   0    5.10    5.20
   3   8   0   -1.30    3.20
  -3   8   0    0.30    4.40
   3   8   0    1.20    2.80
   3  -8   0    0.30    5.50
  -3  -9   0   -2.40    5.80
   3  -9   0    6.80    7.20
  -3  -9   0   -3.00    6.60
  -3   9   0   -9.40    3.80
   3  -9   0   -5.60    5.40
  -3 -10   0    1.30    5.70
   3 -10   0   -1.80    6.50
  -3 -10   0    0.00    6.90
  -3 -11   0   -3.70    5.70
  -3 -11   0    9.30    8.20
   3 -11   0   -2.00    6.40
  -3 -12   0    2.00    6.20
  -3 -12   0   -4.00    4.90
   3 -12   0   -3.20    4.50
   3 -13   0   -3.60    3.00
   4   0   0   11.10    1.90
   4   0   0   11.30    2.00
  -4   0   0   10.10    1.80
   4  -1   0   20.70    2.60
   4   1   0   22.80    2.70
  -4  -1   0   20.50    2.90
   4   1   0   21.60    2.90
  -4   1   0   19.80    2.50
  -4   1   0   21.10    3.20
  -4   2   0 2664.83  154.98
  -4   2   0 2475.55  154.78
  -4  -2   0 2552.34  155.28
   4   2   0 2611.74  154.58
   4   2   0 2587.24  154.88
  -4   3   0  323.87   21.10
   4   3   0  323.07   20.60
  -4   4   0   44.70    5.20
   4   4   0   36.50    4.30
   4   4   0   37.70    4.70
   4   5   0  332.37   22.60
   4   5   0  320.97   21.90
  -4   5   0  354.66   22.50
   4   6   0   12.40    3.50
  -4   6   0    9.90    3.60
   4  -7   0  217.48   24.50
   4   7   0  304.17   19.60
  -4  -7   0  282.87   22.70
  -4  -7   0  260.67   23.90
  -4   7   0  274.67   19.90
   4  -7   0  290.17   23.90
   4   7   0  298.67   20.70
   4  -8   0    6.90    6.10
  -4  -8   0   11.20    7.10
   4   8   0   11.60    3.90
  -4   8   0   13.90    8.00
   4  -8   0   19.70    7.90
  -4   8   0   11.20    5.20
  -4  -8   0    8.40    6.20
  -4  -9   0  801.42   50.39
   4  -9   0  587.24   46.20
  -4   9   0  554.24   43.40
   4  -9   0  690.93   48.30
  -4  -9   0  702.13   47.10
   4   9   0  678.13   43.40
  -4 -10   0  152.98   21.40
  -4 -10   0  160.58   22.10
   4 -10   0  134.49   17.10
  -4 -11   0   28.10    8.40
   4 -11   0    8.70    6.60
  -4 -11   0   10.90    7.70
  -4 -12   0  274.97   19.80
   4 -12   0  242.88   21.20
   4 -13   0   61.69    6.70
  -5   0   0    1.30    1.80
   5   0   0    1.60    2.10
  -5   0   0    0.90    2.10
   5   0   0    0.40    2.00
   5   1   0    0.10    1.90
  -5   1   0   -2.40    2.30
  -5   1   0    0.20    1.40
  -5  -1   0   -0.40    2.00
   5   1   0   -1.10    1.50
   5  -1   0   -0.50    1.60
  -5  -1   0    1.40    1.40
  -5  -2   0    0.20    2.30
   5   2   0   -0.10    2.20
   5   2   0   -1.40    2.10
  -5  -2   0    1.10    0.60
  -5   2   0    0.30    1.60
  -5  -2   0    0.90    0.60
   5   3   0   -2.30    2.10
  -5   3   0    0.00    2.10
  -5   3   0   -0.10    1.60
   5   3   0   -2.20    2.00
   5   4   0    1.60    2.40
   5   4   0    1.00    2.20
  -5   4   0    3.40    2.90
   5   5   0   -1.40    2.30
   5   5   0    3.10    2.60
  -5   5   0   -1.10    2.70
   5  -6   0   -2.90    3.80
  -5   6   0    5.60    3.00
   5   6   0   -0.30    2.70
   5   6   0   -0.70    2.40
  -5  -6   0   -2.00    3.40
  -5  -7   0   -4.00    4.50
  -5   7   0   -0.30    2.90
   5  -7   0    0.20    5.60
   5   7   0    2.50    2.50
   5  -7   0   -0.70    4.80
   5   7   0    1.10    2.90
   5   8   0   -0.70    2.50
   5  -8   0    8.50    6.30
  -5  -8   0    0.30    7.20
   5  -8   0   -0.70    6.70
  -5  -9   0    6.70    7.00
   5   9   0    2.50    4.40
   5  -9   0    1.80    6.20
  -5  -9   0    1.80    8.10
   5  -9   0   -7.60    6.20
  -5 -10   0    1.50    6.00
  -5 -10   0   -0.80    7.70
   5 -10   0    4.00    7.10
   5 -10   0    4.00    6.30
   5 -11   0    1.60    6.30
  -5 -11   0    5.90    6.30
  -5 -11   0    0.50    6.10
  -5 -12   0    7.50    4.70
  -5 -12   0   -4.10    3.90
   5 -12   0    3.30    4.90
   5 -13   0    0.90    2.40
  -6  -1   0  265.07   18.70
  -6   1   0  265.97   18.40
   6   1   0  301.67   18.70
   6  -1   0  270.87   18.20
  -6   1   0  276.37   18.50
  -6  -1   0  290.17   17.80
   6   1   0  308.37   18.30
   6   2   0   31.20    3.70
  -6  -2   0   30.90    2.40
   6   2   0   28.80    3.90
  -6   2   0   29.90    4.40
  -6  -2   0   23.70    4.10
  -6  -2   0   27.40    2.30
  -6   2   0   28.50    3.60
   6   3   0    4.10    2.50
  -6   3   0    4.50    3.10
   6   3   0    4.50    2.40
   6   4   0 2039.50  121.79
  -6   4   0 1961.90  121.89
   6   4   0 2008.20  121.19
   6   5   0   75.79    7.50
   6   5   0   75.39    6.90
  -6   5   0   69.09    7.60
   6  -6   0  140.39   14.40
  -6  -6   0  137.69   14.10
   6   6   0  130.39   10.70
   6   6   0  137.49   11.80
  -6   6   0  136.79   11.60
   6  -7   0  975.20   75.39
  -6  -7   0 1213.18   74.89
   6  -7   0 1133.29   75.09
   6   7   0 1204.98   71.09
  -6   7   0 1165.88   72.09
   6   8   0 1079.39   66.09
   6  -8   0  952.40   73.89
  -6  -8   0 1093.89   69.99
   6  -8   0 1102.29   70.89
  -6  -8   0 1005.90   71.59
  -6  -9   0 1346.07   90.29
  -6  -9   0 1421.36   88.29
   6  -9   0 1211.58   88.69
   6  -9   0 1442.16   89.59
  -6 -10   0    2.70    7.40
   6 -10   0    2.00    6.40
   6 -10   0   -4.80    6.20
  -6 -10   0    8.60    6.70
  -6 -11   0  299.97   27.10
  -6 -11   0  388.66   27.30
   6 -11   0  363.46   28.00
   6 -12   0    0.90    4.60
  -6 -12   0    3.20    4.50
   7   0   0    2.30    2.40
   7   0   0   -1.10    2.30
  -7   0   0    0.80    2.10
   7   1   0    0.40    2.20
   7  -1   0   -1.20    1.80
   7   1   0    0.70    2.20
  -7   1   0    0.50    2.40
  -7  -1   0   -1.40    1.50
  -7  -2   0    0.70    0.90
  -7  -2   0    1.10    0.80
   7   2   0   -2.30    1.90
   7   2   0    1.20    2.10
  -7   2   0    1.30    2.70
  -7   3   0    3.80    3.20
   7   3   0   -0.70    2.30
   7   3   0   -1.60    2.20
   7   4   0    0.80    2.40
  -7   4   0   -4.30    2.70
   7   4   0    1.40    2.60
  -7   5   0    2.40    3.30
   7   5   0   -0.90    2.20
   7   5   0   -0.30    2.60
   7  -6   0    1.90    5.00
  -7  -6   0   -4.20    4.50
   7   6   0    1.10    2.50
   7   6   0   -2.30    2.60
  -7   6   0    4.90    3.40
  -7  -7   0    1.60    5.40
   7   7   0    2.70    3.30
   7  -7   0   -7.20    5.70
   7   7   0    3.70    3.00
   7  -7   0   -3.80    4.30
  -7  -8   0   -0.50    7.10
   7   8   0   -0.30    3.30
   7  -8   0    4.70    7.60
   7  -8   0    2.50    6.40
  -7  -8   0    4.80    6.60
   7  -9   0   10.70    9.20
  -7  -9   0   -0.70    8.10
  -7  -9   0    4.00    6.70
   7  -9   0   -0.10    6.60
   7 -10   0   -0.20    5.80
   7 -10   0    7.10    7.10
  -7 -10   0   -1.20    7.30
  -7 -10   0    4.40    6.70
  -7 -11   0    5.50    5.70
   7 -11   0    4.10    5.70
  -7 -11   0    7.00    6.20
  -7 -12   0   -0.40    4.10
   7 -12   0   -0.80    4.60
   8   0   0 1300.17   80.39
   8   0   0 1335.97   80.99
  -8   0   0 1326.77   80.39
  -8  -1   0  206.58   13.80
   8  -1   0  201.28   14.50
  -8   1   0  208.88   14.70
   8   1   0  209.88   14.40
   8   1   0  221.78   15.00
  -8  -2   0    5.20    1.20
   8   2   0    4.40    2.50
  -8  -2   0    3.90    1.10
   8   2   0    5.70    2.20
  -8   2   0    9.00    3.40
   8   3   0  522.05   33.40
  -8   3   0  539.25   34.30
   8   3   0  524.25   34.00
  -8   4   0  136.09   11.90
   8   4   0  141.69   10.90
   8   4   0  151.18   11.70
   8  -5   0  357.06   25.80
  -8   5   0  313.67   23.00
  -8  -5   0  316.27   25.10
   8   5   0  324.47   22.00
   8   5   0  325.87   22.90
   8   6   0    1.90    3.10
  -8  -6   0    7.30    6.20
   8   6   0    8.30    3.20
   8  -6   0    2.10    5.40
   8  -6   0    3.90    5.80
  -8   6   0    8.90    4.00
   8  -7   0  252.77   25.60
   8   7   0  205.08   16.00
  -8  -8   0   16.60    9.30
   8  -8   0   15.10    8.60
   8  -8   0   14.70    9.20
   8   8   0    8.10    4.30
  -8  -8   0   12.70    7.40
  -8  -9   0   46.70   14.90
   8  -9   0   39.80   10.10
  -8  -9   0   47.20   10.50
   8  -9   0   35.30   12.40
  -8 -10   0  113.49   14.80
  -8 -10   0  108.09   13.50
   8 -10   0   97.79   12.90
   8 -10   0   65.29   12.80
  -8 -11   0  560.74   41.20
   8 -11   0  547.35   40.80
  -8 -11   0  714.53   44.70
   8 -12   0   17.10    4.30
  -8 -12   0   35.00    7.10
   9   0   0    0.80    2.50
   9   0   0    0.70    2.70
  -9   0   0    0.50    2.10
  -9  -1   0    0.60    1.80
  -9   1   0    0.10    2.50
   9  -1   0    1.30    2.80
   9   1   0    2.70    2.80
   9   1   0    1.30    2.60
  -9   2   0    3.30    3.20
   9   2   0   -1.30    2.50
   9   2   0    2.70    2.70
  -9  -2   0    0.60    1.00
  -9   3   0   -0.40    2.60
   9   3   0   -0.30    2.30
   9   3   0    0.80    2.40
   9   4   0    1.00    2.70
  -9   4   0   -1.90    3.10
   9   4   0   -4.70    2.00
   9  -4   0    1.40    4.20
   9   5   0   -2.00    2.40
   9  -5   0    2.20    5.00
   9  -5   0   -2.20    5.00
  -9  -5   0   -3.70    4.10
  -9   5   0    1.60    3.70
   9   5   0    0.40    2.40
   9   6   0   -0.50    2.90
   9  -6   0    3.00    4.90
   9  -6   0   -5.30    2.90
   9   6   0    1.50    3.20
  -9  -6   0    1.60    5.70
   9  -7   0   -4.10    5.60
   9   7   0   -6.00    2.60
  -9  -7   0    5.10    6.20
   9  -8   0   -6.70    6.00
  -9  -8   0    1.40    9.20
   9  -8   0   -0.80    8.40
  -9  -8   0    0.10    6.20
  -9  -9   0    4.90    7.00
   9  -9   0   -4.80    7.60
  -9  -9   0    7.30    8.50
   9  -9   0   -6.10    5.80
  -9 -10   0   -7.10    5.20
   9 -10   0   -1.50    8.00
  -9 -10   0    4.00    6.50
   9 -10   0    1.40    5.70
   9 -11   0    1.50    4.70
   9 -11   0    8.10    5.70
  -9 -11   0    6.90    5.90
  -9 -12   0    2.00    3.30
   9 -12   0   -1.40    3.60
  10   0   0  769.92   50.29
 -10   0   0  839.62   50.19
  10   1   0  679.73   40.80
 -10  -1   0  638.24   39.90
  10   1   0  667.53   41.50
 -10   1   0  644.74   40.90
  10  -1   0  587.94   40.70
 -10  -2   0 1420.66   84.09
  10   2   0 1375.46   85.39
  10   2   0 1388.06   86.29
  10   3   0    2.10    2.50
  10  -3   0    0.10    3.30
 -10   3   0    0.60    2.70
  10   3   0    1.10    2.30
  10   4   0   71.29    7.30
  10   4   0   78.09    7.80
 -10  -4   0   69.59   11.50
 -10   4   0   76.29    9.20
  10  -4   0   87.99   16.10
  10   4   0   78.79    8.50
  10  -4   0   75.89    9.50
  10  -5   0  256.07   21.10
  10   5   0  241.28   18.00
 -10  -5   0  255.67   20.90
  10  -5   0  255.47   18.10
 -10   5   0  258.07   19.10
  10   5   0  231.88   18.30
  10   5   0  213.48   17.70
  10  -6   0  165.28   17.60
  10  -6   0  146.79   12.60
  10   6   0  151.68   12.30
 -10  -6   0  148.39   17.00
  10   6   0  138.89   12.90
  10   7   0   -2.50    3.50
  10  -7   0   -4.10    5.90
 -10  -7   0    8.50    6.50
  10  -8   0  159.98   17.20
 -10  -8   0  164.38   17.30
 -10  -8   0  148.19   18.40
  10  -8   0  121.69   19.70
  10  -9   0    9.60    7.20
  10  -9   0    5.70    8.70
 -10  -9   0   18.10    8.00
 -10  -9   0   16.70    8.50
  10 -10   0    7.20    7.70
 -10 -10   0    9.00    6.70
 -10 -10   0    3.80    6.10
  10 -10   0    3.20    5.70
  10 -11   0   14.90    5.00
  10 -11   0    8.90    6.70
 -10 -11   0   20.50    6.40
 -10 -12   0  144.69   11.50
  10 -12   0  156.78   11.70
 -11   0   0   -0.90    1.90
  11   0   0    0.50    3.00
  11   1   0    1.70    3.20
  11   1   0   -1.60    2.60
 -11  -1   0    0.30    1.60
 -11   1   0   -2.80    2.80
  11  -1   0   -1.10    3.40
  11   1   0   -0.50    2.90
  11  -1   0   -1.00    2.90
 -11  -1   0   -5.50    3.30
  11   2   0    1.90    2.60
 -11   2   0    1.50    2.80
  11  -2   0   -4.80    2.80
  11   2   0    6.10    3.50
  11   2   0    2.90    2.80
 -11  -2   0    1.90    3.30
 -11   2   0    4.80    3.40
  11   3   0   -0.20    2.80
 -11   3   0    3.20    3.10
 -11  -3   0    3.40    4.80
  11   3   0   -0.90    2.40
 -11   3   0    0.00    3.10
  11  -3   0   -1.30    4.70
  11  -3   0    0.40    3.80
  11   4   0   -4.20    3.10
 -11  -4   0    1.60    4.80
  11  -4   0   -3.70    3.20
  11   4   0   -0.60    3.00
 -11   4   0   -5.00    2.50
  11  -4   0    0.30    4.20
 -11   4   0    0.40    3.00
 -11   5   0    0.10    3.30
  11   5   0   -0.40    3.00
  11  -5   0   -4.50    3.30
  11  -5   0   -3.90    5.10
  11   5   0    2.20    3.40
 -11  -5   0   -0.20    4.90
  11  -6   0    0.80    6.10
  11  -6   0    6.90    4.40
  11   6   0    1.20    4.00
  11   6   0   -0.90    2.70
 -11  -6   0    4.50    6.20
  11   7   0    6.90    4.80
  11  -7   0    4.10    3.90
  11  -7   0   -4.00    6.20
 -11  -7   0    1.30    6.60
 -11  -8   0    1.10    7.30
  11  -9   0   -2.50    8.50
  11  -9   0   10.80    6.60
 -11  -9   0    1.50    6.40
 -11  -9   0    7.50    7.20
 -11 -10   0    3.70    5.80
  11 -10   0   -5.10    6.70
  11 -10   0    1.50    5.10
  11 -11   0    0.20    3.70
 -11 -11   0    3.50    4.50
  12   0   0  985.30   64.09
  12   0   0  988.90   62.49
 -12   0   0  988.00   62.19
  12   0   0  998.30   64.59
 -12   0   0 1014.70   61.69
  12   0   0  974.90   62.19
 -12   1   0   15.10    4.40
  12   1   0   14.90    4.30
  12  -1   0   19.50    6.60
 -12   1   0   12.20    3.70
 -12  -1   0   17.90    4.70
  12   1   0   20.60    5.10
  12   1   0   15.30    4.10
  12   1   0   13.30    5.40
  12  -1   0   24.10    5.70
  12   2   0   20.50    5.40
 -12   2   0   33.60    5.80
 -12   2   0   30.00    5.40
  12   2   0   25.80    5.50
 -12  -2   0   15.30    4.50
  12   2   0   28.80    4.80
  12  -2   0   33.60    7.70
  12  -2   0   28.30    6.20
  12  -3   0   -6.20    4.70
 -12   3   0    8.00    3.80
 -12  -3   0   -0.80    4.60
  12   3   0   -1.50    2.30
  12   3   0    2.10    3.10
  12   3   0    1.80    3.80
  12  -3   0   -1.40    2.70
 -12   3   0    2.00    3.30
  12  -4   0   -1.20    3.80
  12  -4   0    7.00    5.90
  12   4   0   11.40    3.80
 -12  -4   0    4.00    5.10
  12   4   0   10.90    4.30
 -12   4   0   14.50    4.50
  12  -5   0   20.90    6.00
 -12  -5   0   21.30    7.60
  12  -5   0   18.90    7.00
  12   5   0   18.60    4.70
  12  -6   0    0.70    6.20
 -12  -6   0    3.20    6.40
  12  -6   0   -4.70    3.60
  12   6   0    5.20    4.30
 -12   6   0    5.80    3.60
 -12  -7   0    1.50    6.60
  12   7   0    3.20    4.10
  12  -7   0   -0.10    6.40
  12  -7   0   -0.90    3.90
 -12  -8   0  280.77   24.70
  12  -8   0  242.68   27.00
 -12  -8   0  361.46   25.50
  12   8   0  241.68   20.50
  12  -8   0  321.17   24.90
  12  -9   0   23.70   10.30
 -12  -9   0   32.70    8.60
  12  -9   0   27.20    8.00
 -12 -10   0  114.69   12.30
  12 -10   0   99.59   11.30
  12 -10   0  102.69   14.50
  12 -11   0   -0.40    2.70
 -12 -11   0    1.70    5.20
  13   0   0   -9.70    3.50
 -13   0   0    1.60    3.40
  13   0   0    1.10    3.50
  13   0   0    1.20    3.20
  13  -1   0   -2.10    3.40
 -13   1   0    5.70    2.90
  13   1   0    2.20    3.10
 -13   1   0    2.60    3.80
  13  -1   0   -7.60    3.10
  13  -1   0   -3.70    4.40
  13   1   0   12.60    5.30
  13   1   0   -4.60    2.70
 -13  -1   0   21.20    4.90
 -13   2   0   -1.00    3.00
 -13   2   0   -1.50    3.20
  13   2   0    0.10    3.50
  13  -2   0    0.30    3.60
  13  -2   0   -2.30    4.80
  13   2   0   -8.50    4.10
  13  -2   0   -5.50    3.60
 -13  -2   0    5.20    3.70
  13   2   0   -4.00    2.90
  13  -3   0   -1.50    4.60
 -13   3   0    3.70    3.60
  13  -3   0   -3.40    3.50
 -13  -3   0    1.80    4.10
  13   3   0    3.40    3.20
 -13  -3   0    0.50    4.30
  13   3   0    0.10    3.60
 -13   4   0   -0.10    3.20
  13   4   0    2.10    3.40
  13  -4   0    1.40    4.60
  13  -4   0   -4.60    5.70
  13   4   0    7.40    4.30
 -13   5   0    3.40    4.00
  13   5   0    0.20    3.80
  13  -5   0   -3.20    4.40
  13   5   0    6.70    4.50
 -13  -5   0    4.20    5.70
  13  -5   0   -3.70    5.20
 -13  -6   0   -1.80    6.20
 -13   6   0   -1.30    3.90
  13   6   0    0.30    4.40
  13  -6   0    1.70    6.10
  13  -6   0   -1.00    4.60
 -13   7   0   -2.80    3.40
  13  -7   0   -3.10    3.40
 -13  -7   0    0.60    6.80
  13   7   0    5.60    4.40
  13  -7   0   -2.20    6.20
  13  -8   0   -0.10    5.80
  13  -8   0    0.40    8.30
 -13  -8   0    1.00    6.00
  13   8   0    6.30    4.50
 -13  -9   0    8.70    6.40
  13  -9   0    3.40    5.60
  13  -9   0    6.70    8.60
 -13 -10   0   -1.90    4.70
  13 -10   0    2.30    4.30
  13 -10   0    0.10    5.90
  14   0   0  224.98   17.90
 -14   0   0  242.98   18.10
  14   0   0  239.28   19.60
 -14   1   0    8.70    4.90
  14   1   0   21.00    6.00
 -14  -1   0    8.80    4.30
  14   1   0    8.70    3.80
  14  -1   0    4.80    5.40
  14  -1   0    9.30    4.30
  14  -1   0    3.60    5.30
  14   1   0   15.80    6.40
  14  -2   0 1026.60   68.89
  14  -2   0 1093.39   70.59
  14   2   0 1121.29   71.09
  14  -2   0 1150.98   72.69
  14   2   0 1069.29   69.29
  14   2   0 1127.59   69.89
 -14   2   0 1121.89   69.99
  14   3   0    5.70    4.20
 -14   3   0   12.60    5.20
 -14  -3   0    8.20    4.60
  14   3   0    5.20    4.80
  14  -3   0    9.90    6.00
  14  -3   0    8.20    7.20
  14   4   0   63.49    7.90
 -14   4   0   55.09    8.20
  14   4   0   69.59    9.60
  14  -4   0   51.39   10.30
  14  -4   0   67.29    9.90
 -14  -4   0   53.39    9.70
  14  -5   0  506.85   35.40
 -14  -5   0  476.85   34.30
  14  -5   0  441.26   32.00
  14   5   0  426.16   32.00
 -14   5   0  460.25   31.50
  14  -6   0  454.35   36.30
  14  -7   0    0.90    6.60
  14   7   0   -3.00    4.10
  14  -7   0    7.90    3.60
 -14   7   0    4.90    4.20
 -14  -7   0    1.20    6.40
  14  -7   0   -0.20    8.10
  14  -8   0    3.00    5.70
  14   8   0    6.00    6.40
 -14  -8   0    6.50    6.30
  14  -8   0   -3.60    8.50
 -14   8   0    4.90    3.70
  14  -9   0   36.40    9.50
  14  -9   0   64.19    9.20
 -14  -9   0   51.79    8.60
 -14 -10   0   83.99    9.00
  14 -10   0   75.99    9.80
 -15   0   0    2.30    4.50
  15   0   0    3.10    5.10
  15   0   0    0.60    4.40
  15   1   0    6.50    5.00
  15  -1   0   -1.50    3.70
  15  -1   0    3.40    5.60
  15   1   0    0.20    4.40
  15   1   0   -3.80    3.90
 -15   1   0   -2.10    4.30
 -15  -1   0    7.20    4.30
  15   2   0    0.80    4.70
  15  -2   0   -1.90    4.10
  15   2   0  -11.10    3.90
 -15  -2   0   -0.10    4.30
  15   2   0   -2.10    3.70
 -15   2   0   -4.90    3.90
  15  -2   0   -5.40    3.90
  15  -2   0    9.00    6.40
 -15  -3   0    4.60    5.80
  15   3   0   10.00    4.90
 -15   3   0    2.70    4.80
 -15  -3   0   -1.30    4.10
  15  -3   0   -2.80    6.00
  15  -3   0    8.70    6.20
 -15   4   0    6.70    5.10
 -15  -4   0   -1.70    4.50
  15  -4   0   -3.00    4.80
  15  -4   0   -0.20    6.60
  15   4   0    2.50    4.90
  15  -5   0   -2.80    7.40
  15   5   0    3.70    4.30
  15  -5   0   -4.50    4.50
 -15   5   0    2.70    7.50
  15   6   0    2.50    4.50
 -15   6   0   -3.50    3.40
  15  -6   0    2.20    4.30
 -15  -6   0    7.70    6.30
  15  -6   0    6.30    7.20
  15   7   0    7.30    5.20
 -15   7   0   -2.30    3.40
  15  -7   0   -1.70    6.00
 -15  -7   0   -9.40    4.70
  15  -7   0    0.80    8.10
 -15  -8   0    4.80    8.30
  15  -8   0    1.40    5.80
  15  -8   0   -1.00   13.60
 -15   8   0   -8.30    2.70
  15  -9   0   -1.80    6.50
 -15  -9   0   -3.70    4.10
  15  -9   0   -1.30    3.60
  15 -10   0    0.10    2.30
 -15 -10   0   -1.50    2.70
 -16   0   0  255.97   19.90
  16   0   0  254.17   20.00
  16   0   0  272.07   21.80
  16   1   0  138.59   15.10
 -16   1   0  144.49   13.70
  16  -1   0  125.19   14.90
  16   1   0  155.08   14.30
 -16  -1   0  162.28   13.60
  16  -1   0  143.89   13.50
  16  -2   0    7.30    4.80
  16   2   0   19.70    6.20
 -16   2   0   10.40    5.40
 -16  -2   0   15.10    5.40
  16  -2   0    9.40    6.60
  16   2   0   11.90    6.10
  16  -2   0   13.40    6.50
  16   3   0   18.20    6.20
 -16   3   0   21.90    5.90
  16  -3   0   26.40    7.60
  16  -3   0   22.80    7.10
 -16  -4   0   24.90    7.00
  16  -4   0   23.80    8.20
  16   5   0    8.30    5.00
 -16  -5   0    0.20    4.90
  16  -5   0    4.50    5.30
  16  -5   0    3.30    6.90
 -16   5   0    0.60    4.60
  16  -6   0    3.50    4.70
  16   6   0   14.90    5.50
 -16  -6   0    2.70    5.50
 -16   6   0    1.70    4.50
  16  -6   0    4.20    6.10
  16   7   0   60.99   11.30
 -16   7   0   82.49    8.40
 -16  -7   0   79.99   15.60
  16  -7   0   86.09   12.10
 -16  -8   0   39.70    6.70
  16  -8   0   40.00   10.00
 -16   8   0   18.30    4.80
  16  -8   0   25.70    5.90
  16  -9   0  109.89    9.20
  17   0   0   -2.40    5.10
  17   0   0    5.50    4.50
 -17   0   0    2.50    4.40
  17   1   0    5.20    4.60
 -17  -1   0    1.90    4.70
 -17   1   0    2.10    4.60
  17  -1   0    4.10    6.20
  17   1   0    4.50    6.50
  17   2   0    3.40    5.80
 -17  -2   0   -8.50    4.20
 -17   3   0   -3.60    4.40
  17   3   0   -5.30    4.80
  17  -3   0   -2.30    5.20
  17   3   0   -0.80    4.70
  17  -4   0   -4.20    4.50
 -17   4   0    1.80    4.40
  17  -4   0   -5.00    4.90
  17   4   0    3.00    4.40
  17   5   0    3.80    4.60
  17  -5   0    0.10    4.90
 -17   5   0    2.50    4.30
  17  -5   0   -2.70    5.90
 -17  -5   0   -4.40    4.70
 -17   6   0    1.40    5.80
  17  -6   0    2.70    7.40
  17  -6   0   -2.00    6.70
 -17  -6   0   -1.10    4.60
  17   6   0    0.80    4.20
  17  -6   0    5.40    5.10
  17  -7   0   -7.90    6.40
  17   7   0    0.70    3.80
  17  -7   0    1.10    4.60
 -17  -7   0    3.80    4.30
 -17   7   0    2.70    3.20
  17  -8   0   -0.60    3.00
  17  -8   0    6.50    6.00
 -18   0   0  166.78   15.00
  18   0   0  175.88   15.10
  18   0   0  190.78   17.30
  18   1   0   23.00    6.30
  18  -1   0   12.10    5.00
 -18  -1   0   30.70    6.60
 -18   1   0   22.00    5.70
  18  -1   0   20.20    6.90
  18   1   0   23.60    7.60
 -18  -2   0   92.59   10.10
 -18   2   0  121.79   11.60
  18   2   0  123.09   14.20
  18  -2   0   85.99   11.90
  18   2   0  100.69   11.30
 -18   3   0   41.20    7.10
  18   3   0   54.99    9.50
  18   3   0   41.40    7.80
  18  -3   0   51.69    8.80
  18   4   0   58.09    8.40
 -18   4   0   38.00    6.70
  18  -4   0   46.90    8.20
  18   5   0    3.60    5.00
  18  -5   0    1.50    5.30
 -18   5   0   -1.60    3.80
  18  -6   0   38.50    4.50
 -18   6   0   55.89    6.70
  18  -6   0   27.60    8.60
  18   6   0   36.70    6.10
  18  -7   0   38.80    8.50
 -18   7   0   39.00    5.20
  18  -8   0   16.40    4.60
  19   0   0   -5.60    5.20
 -19   0   0    4.60    4.70
  19   0   0    2.80    4.40
  19  -1   0    5.90    5.70
  19   1   0   -9.30    4.90
 -19  -1   0   -3.50    4.40
 -19   1   0   -2.30    4.10
  19   1   0    1.10    4.30
 -19   2   0    6.20    4.70
  19   2   0   -7.60    4.90
  19   2   0    5.20    4.80
 -19  -2   0    0.80    4.80
  19  -2   0    3.70    5.30
  19  -3   0    1.30    5.00
  19   3   0    2.10    5.20
  19   3   0   -1.00    4.30
 -19   3   0   -1.60    4.20
  19  -4   0    5.30    8.10
  19   4   0   -0.90    4.80
 -19   4   0   -2.30    4.40
  19   5   0   -0.10    3.80
  19  -5   0   -1.70    3.40
 -19   5   0   -0.40    3.50
  19  -5   0   -3.10    5.60
  19  -6   0   -0.40    5.20
 -19   6   0    0.10    2.90
  19  -7   0    9.90    5.10
  20   0   0    4.10    7.50
 -20   0   0    1.50    5.60
  20   1   0   15.00    6.20
  20  -1   0   17.70    6.50
  20   1   0   17.20    5.10
 -20  -1   0   16.90    4.40
  20   2   0   16.60    5.70
  20   2   0   11.70    4.50
  20  -2   0   15.10    9.10
 -20   2   0   18.70    7.20
  20   3   0  117.29   11.20
  20  -3   0  135.09   12.10
 -20   3   0  137.59   11.40
  20   4   0  101.89    9.70
 -20   4   0  102.39    9.30
  20  -4   0  102.89    9.90
  20  -5   0    6.90    2.30
  20  -5   0    8.00    5.30
 -20   5   0   14.00    3.90
 -20   6   0   23.80    3.30
  20  -6   0   23.00    5.90
  21   0   0    8.00    4.70
 -21   0   0   -2.80    3.10
  21  -1   0   -1.40    4.10
 -21   1   0   -6.10    3.10
  21   1   0   -4.50    3.70
  21   2   0    2.50    3.70
 -21   2   0    0.60    3.30
  21  -2   0    2.00    4.00
  21  -3   0   -5.20    3.20
 -21   3   0    1.10    3.40
  21  -3   0    0.40    4.90
  21  -4   0    2.30    2.40
 -21   4   0   -4.90    2.90
  21  -4   0    2.80    3.70
  22   0   0   79.99    8.00
  22   1   0   17.20    3.90
  22  -1   0   35.40    5.10
 -22   1   0   24.00    3.50
 -22   2   0  155.68   10.60
   0   0  -1    0.00    0.30
   0  -1   1    0.30    0.40
   0   1  -1   -0.30    0.50
   0   2  -1 1001.80   60.19
   0  -2   1  999.60   60.29
   0   3   1   -0.40    1.80
   0   3  -1    1.90    1.70
   0   3   1   -0.80    1.60
   0   4   1  642.24   42.70
   0   4  -1  741.53   42.30
   0   4  -1  659.73   43.10
   0   4   1  712.63   42.20
   0   5  -1    0.20    1.80
   0   5   1   -0.60    1.90
   0   5  -1    0.70    2.90
   0   5   1   -0.50    2.20
   0   6   1  171.38   13.10
   0   6  -1  206.08   13.00
   0   6  -1  186.48   14.50
   0   6   1  185.08   12.80
   0   6   1  176.68   14.00
   0   7   1    2.70    3.00
   0  -7  -1   -6.00    4.10
   0   7   1   -0.30    2.40
   0   7  -1    0.30    2.80
   0  -7   1   -3.30    4.50
   0   7  -1   -2.60    1.80
   0   7  -1    2.20    3.40
   0   7   1   -3.50    1.70
   0  -8   1   62.99   12.00
   0   8  -1   68.79    7.90
   0   8   1   50.69    7.80
   0  -8  -1   61.69   11.40
   0   8  -1   46.60    7.60
   0  -8  -1   70.89   11.10
   0   8   1   54.99    7.10
   0  -8   1   65.79   10.60
   0  -9   1   -3.90    4.90
   0   9  -1   -3.00    3.80
   0  -9   1   -0.50    7.10
   0  -9  -1    3.30    5.20
   0  -9  -1   -4.60    6.20
   0 -10   1  196.38   21.00
   0 -10  -1  202.08   20.80
   0 -10  -1  190.18   18.30
   0 -11   1    0.30    6.80
   0 -11  -1   -4.30    5.80
   0 -12   1  405.36   31.40
   0 -13   1    0.30    4.30
   0 -13  -1   -1.50    2.50
  -1   0  -1    1.20    0.30
   1   0  -1    1.60    0.50
   1   0   1    0.20    0.30
  -1   0  -1    0.40    0.40
  -1   0  -1    1.40    0.30
   1   0   1    0.40    0.30
  -1   0   1   -0.10    0.30
  -1   0   1    0.00    0.20
   1   0  -1    1.80    0.40
  -1  -1   1  239.98   15.40
   1   1   1  264.87   15.10
   1   1   1  224.88   14.90
  -1  -1   1  254.47   15.00
  -1   1  -1  262.37   15.20
   1   1   1  266.67   15.00
  -1  -1  -1  231.68   15.00
   1   1  -1  242.18   15.30
  -1   1   1  235.58   15.00
  -1  -1  -1  248.68   15.10
   1   1  -1  241.48   15.20
   1  -1   1  265.87   15.30
   1   1  -1  243.78   15.00
  -1  -2   1   58.29    4.00
  -1   2  -1   53.49    4.30
   1   2   1   54.59    4.10
   1   2   1   54.89    4.40
   1   2  -1   55.49    3.90
   1   2  -1   52.89    4.80
   1  -2   1   56.99    4.50
  -1   3  -1 1014.80   58.09
   1   3   1  948.01   58.19
   1   3   1  972.30   57.59
   1   3   1  923.91   58.09
   1   3  -1 1002.90   57.69
  -1   3   1  973.10   58.09
   1   3  -1  857.01   58.39
   1   4   1  220.88   16.00
   1   4   1  247.48   16.50
   1   4   1  254.27   15.60
  -1   4  -1  249.58   16.10
   1   4  -1  239.88   16.90
  -1   4   1  250.07   16.20
   1   4  -1  261.97   15.80
   1   5   1   72.39    6.20
  -1   5  -1   56.99    7.20
  -1   5  -1   73.89    6.20
   1   5   1   67.19    5.40
   1   5   1   75.19    7.00
   1   5  -1   63.89    6.50
  -1   5   1   60.59    6.60
  -1   5   1   70.39    6.10
   1   5  -1   59.69    7.20
   1   5  -1   68.29    5.50
   1   6   1  182.68   13.70
  -1   6  -1  203.48   13.80
  -1   6  -1  187.08   15.00
   1   6   1  208.28   14.10
   1   6   1  201.88   14.70
  -1   6   1  161.28   14.30
   1   6  -1  207.78   13.20
  -1   6   1  195.58   13.70
   1   6  -1  192.08   15.00
   1   6  -1  211.78   14.30
   1   7   1   30.00    4.40
  -1  -7   1   22.40    6.90
   1   7   1   20.10    4.60
   1   7   1   18.30    4.30
   1  -7  -1   17.40    6.40
  -1   7  -1   24.30    5.40
  -1   7  -1   23.90    4.00
   1   7  -1   12.70    4.40
   1   7  -1   27.70    4.70
  -1  -7  -1   22.90    7.10
   1   7  -1   13.10    2.90
  -1   7   1   21.60    4.00
  -1  -7  -1   17.00    6.60
  -1   7   1   24.10    5.00
  -1   7   1   20.40    3.80
   1  -7   1   27.60   11.60
   1   8   1    2.90    3.70
  -1  -8   1    0.10    5.20
  -1   8  -1    2.30    3.20
  -1  -8   1    3.30    5.40
   1  -8  -1    5.50    5.40
   1  -8  -1    8.50    5.40
   1  -8  -1    5.10    5.40
  -1   8  -1   -0.50    4.00
   1   8   1    6.60    3.30
  -1  -8  -1    5.90    5.30
  -1   8   1    8.20    3.50
   1  -8   1    4.10    5.90
   1   8  -1   -0.10    3.70
   1   8  -1    1.90    3.30
  -1   8   1   -7.70    3.30
  -1  -8  -1    3.80    5.20
  -1  -9   1  269.77   24.90
  -1  -9   1  272.57   22.40
  -1   9  -1  220.98   19.70
   1  -9  -1  267.77   24.10
   1  -9  -1  293.67   23.10
  -1  -9  -1  271.77   24.60
  -1  -9  -1  267.37   22.70
   1   9  -1  242.18   19.60
   1  -9   1  259.97   24.40
  -1 -10   1   36.50   10.60
  -1 -10   1   42.80    9.00
   1 -10  -1   38.90    9.90
  -1 -10  -1   25.10    9.00
  -1 -10  -1   35.70    8.80
   1 -10   1   46.60   11.70
  -1 -11   1   55.49   11.30
   1 -11  -1   72.09   12.00
  -1 -11  -1   74.49   11.00
   1 -11   1   63.99   12.50
  -1 -11  -1   54.89   11.20
   1 -12  -1   31.40    8.50
  -1 -12   1   35.80   10.60
   1 -12   1   15.10    6.90
  -1 -12  -1   43.50    8.80
   1 -13  -1  101.49    9.20
  -1 -13  -1   77.39    8.10
   1 -13   1   99.89    9.90
  -2   0  -1    0.40    0.50
   2   0   1    0.70    0.60
  -2   0   1    0.80    0.50
  -2   0   1    0.20    0.60
   2   0   1    0.00    0.50
  -2   0  -1    0.40    0.60
  -2   0  -1    0.00    0.30
   2   0  -1   -0.30    0.60
   2   0   1    0.80    0.60
   2   0  -1    0.10    0.60
  -2   1  -1    6.60    1.30
  -2  -1   1    6.20    1.30
   2   1   1    6.60    1.00
   2  -1  -1    5.40    0.90
  -2  -1   1    6.00    0.80
  -2  -1   1    6.80    1.30
   2   1   1    7.90    1.10
   2   1   1    6.70    0.60
  -2  -1  -1    6.30    0.60
   2  -1   1    8.20    1.30
  -2   1   1    8.50    1.00
  -2   1   1    6.90    1.00
   2   1  -1    6.40    1.10
   2   1  -1    5.10    1.10
  -2  -1  -1    9.20    1.20
  -2  -1  -1    7.50    1.20
   2   2   1   48.90    3.10
  -2   2  -1   51.29    4.20
  -2  -2   1   49.10    3.50
   2   2   1   54.79    4.20
   2   2   1   48.40    3.10
  -2  -2   1   44.10    4.60
   2   2   1   46.70    3.90
   2   2  -1   45.40    3.40
   2   2  -1   48.40    4.40
   2   2  -1   47.20    4.80
  -2   3  -1  742.73   44.90
   2   3   1  739.53   44.70
   2   3   1  735.93   44.10
  -2  -3   1  763.92   44.40
   2   3   1  733.83   45.00
   2   3  -1  686.93   44.80
  -2   3   1  740.93   45.00
   2   3  -1  717.73   44.20
   2   3  -1  738.13   45.30
   2   4   1 1662.43  102.39
   2   4   1 1713.93  101.99
  -2   4  -1 1760.72  102.29
   2   4   1 1730.03  101.29
  -2   4   1 1755.82  102.39
   2   4  -1 1549.84  102.09
   2   4  -1 1674.43  101.49
   2   4  -1 1677.03  102.79
   2   5   1   89.29    6.30
  -2   5  -1   92.99    7.60
   2   5   1   90.49    8.10
   2   5   1   90.59    7.60
  -2   5   1   97.39    7.90
   2   5  -1   85.99    8.40
   2   5  -1   88.19    7.70
   2   5  -1   89.79    6.50
  -2   6  -1 1380.36   92.59
   2   6   1 1518.35   92.19
  -2   6  -1 1558.54   91.69
   2   6  -1 1558.34   90.69
   2   6  -1 1485.95   91.79
  -2   6   1 1397.66   92.29
   2   6  -1 1539.05   92.79
  -2   6   1 1561.14   91.69
   2   7   1    3.20    2.90
  -2   7  -1   -0.40    2.50
  -2  -7   1    2.30    4.70
  -2   7  -1    8.80    3.90
   2   7   1    0.40    2.30
  -2  -7  -1    6.80    5.90
   2   7  -1    0.80    2.80
   2   7  -1    4.60    3.40
  -2   7   1    9.40    3.00
  -2   7   1   -0.40    3.10
   2  -7   1    7.00    5.90
  -2  -7  -1   -1.50    4.50
  -2   8  -1    1.40    3.50
   2   8   1    2.50    6.00
  -2   8  -1   -4.50    3.60
  -2  -8   1    7.70    7.60
   2   8   1    2.40    2.80
  -2   8  -1    2.30    3.40
   2  -8  -1    3.30    5.80
  -2  -8   1    6.00    5.50
   2  -8  -1    4.30    5.60
   2   8  -1    2.10    3.20
  -2   8   1    9.30    3.60
  -2   8   1   -4.60    3.90
  -2   8   1   -3.00    2.50
  -2  -8  -1    9.10    6.40
  -2  -8  -1   -0.50    4.90
   2  -8   1    9.90    6.80
   2   8  -1   -1.40    3.60
  -2   9  -1  108.09   13.80
   2  -9  -1   96.49   13.50
  -2  -9   1  115.59   17.20
   2   9   1  111.09   10.80
   2  -9  -1  128.89   16.00
  -2  -9   1  136.19   14.50
  -2  -9  -1  120.39   15.70
  -2   9   1   97.19   11.30
   2  -9   1  126.19   16.00
   2   9  -1  107.49   12.30
  -2  -9  -1  123.49   14.80
  -2 -10   1  177.88   17.60
   2 -10  -1  160.98   18.40
  -2 -10   1  164.48   19.30
  -2 -10  -1  159.58   17.40
  -2 -10  -1  173.88   18.90
   2 -10   1  163.48   18.70
  -2 -11   1    1.00    6.10
  -2 -11   1    6.90    6.20
   2 -11  -1    0.20    6.30
  -2 -11  -1    7.50    7.40
  -2 -11  -1    7.90    7.20
   2 -11   1    4.00    6.50
   2 -12  -1  154.58   15.50
  -2 -12   1  158.38   16.40
  -2 -12  -1  158.88   15.40
  -2 -13   1   67.09    7.10
   2 -13  -1   65.69    7.20
  -3   0   1   -0.40    0.80
  -3   0  -1    0.20    0.80
  -3   0  -1    0.40    1.00
   3   0   1   -0.10    0.90
   3   0  -1   -0.60    1.00
   3   0  -1   -0.30    0.70
  -3   0   1    0.60    0.70
  -3   0  -1    0.20    0.80
   3   0   1    0.60    0.90
  -3   1  -1 1105.09   65.19
   3   1   1 1178.98   64.99
  -3   1  -1 1022.60   65.09
  -3   1  -1 1021.40   64.89
  -3  -1   1 1050.79   65.39
   3   1   1 1129.99   65.09
   3  -1  -1 1056.19   64.99
   3  -1  -1 1062.59   64.89
  -3  -1   1 1052.19   65.19
  -3  -1  -1 1089.09   64.99
  -3   1   1 1060.49   64.89
   3   1  -1 1091.49   65.19
   3   1  -1 1109.49   64.99
  -3   2  -1  408.66   25.00
   3   2   1  400.76   24.80
  -3  -2   1  372.16   25.20
  -3  -2   1  397.66   24.10
   3   2   1  427.86   24.60
   3   2  -1  399.96   24.80
   3   2  -1  419.56   25.10
  -3   2   1  387.06   24.60
  -3  -2  -1  377.36   25.00
  -3  -3   1  808.42   45.80
   3   3   1  794.22   46.70
   3   3   1  791.12   46.30
  -3   3  -1  792.32   46.80
  -3  -3   1  670.63   47.00
  -3   3   1  813.72   46.90
   3   3  -1  734.33   45.70
   3   3  -1  747.93   46.50
  -3  -3  -1  665.83   46.80
   3   3  -1  782.72   47.00
   3   4   1    5.60    2.30
   3   4   1    4.50    2.20
  -3   4  -1    4.70    2.60
   3   4  -1    4.10    2.60
  -3   4   1    4.70    2.50
   3   4  -1    6.50    2.50
   3   4  -1    6.50    1.30
  -3   5  -1  137.99   10.70
   3   5   1  150.98   10.40
   3   5   1  143.39   11.00
  -3   5   1  147.89   11.00
   3   5  -1  139.19   10.60
   3   5  -1  136.29    9.10
   3   5  -1  128.79   11.30
  -3   6  -1  557.74   35.00
   3   6   1  554.54   34.60
   3   6   1  575.44   35.50
  -3   6   1  548.95   35.10
   3   6  -1  485.65   39.30
   3   6  -1  529.05   34.90
   3   7   1  226.88   14.90
  -3   7  -1  176.68   16.30
   3  -7  -1  218.58   19.40
  -3  -7   1  173.28   18.70
  -3   7  -1  215.58   15.20
   3  -7  -1  195.28   18.90
   3   7   1  209.38   15.70
   3  -7   1  209.78   18.90
   3   7  -1  204.08   15.20
  -3  -7  -1  185.18   18.70
   3   7  -1  211.58   16.40
  -3   7   1  188.48   16.10
  -3   7   1  227.58   15.40
  -3  -7  -1  191.58   19.30
  -3  -8   1   36.60    8.60
   3  -8  -1   31.70    9.10
  -3   8  -1   31.40    6.70
  -3   8  -1   28.30    5.90
   3   8   1   32.50    6.20
   3  -8  -1   33.40    8.50
  -3  -8   1   32.40    9.80
   3   8  -1   36.20    5.70
  -3  -8  -1   41.30    9.20
  -3   8   1   21.70    6.70
   3   8  -1   41.10    8.00
   3  -8   1   41.80    9.80
  -3  -8  -1   50.69   10.90
   3   9   1   -6.10    4.40
  -3  -9   1   12.50    6.90
  -3  -9   1   13.70    8.80
   3  -9  -1   15.20    8.00
   3  -9  -1    3.30    6.40
  -3  -9  -1   10.90    6.90
   3  -9   1    6.30    8.00
  -3   9   1   -5.30    5.00
  -3  -9  -1   22.80    9.40
   3 -10  -1  395.66   32.30
  -3 -10   1  409.36   34.00
  -3 -10   1  425.86   31.50
  -3 -10  -1  425.76   31.90
  -3 -10  -1  385.76   32.90
   3 -10   1  412.36   33.30
  -3 -11   1    3.30    7.00
   3 -11  -1    7.40    7.00
  -3 -11   1    3.50    6.00
  -3 -11  -1    6.30    6.30
   3 -11   1    4.90    6.30
  -3 -11  -1    7.90    6.50
  -3 -12   1   14.90    6.50
   3 -12  -1   28.80    7.30
  -3 -12  -1   45.40    8.10
   3 -12   1   21.90    7.30
  -3 -12  -1   31.00    6.20
   3 -13  -1   12.40    3.60
  -3 -13   1   23.30    4.30
   3 -13   1   38.10    5.80
   4   0  -1   -1.90    1.70
  -4   0  -1    0.20    1.60
   4   0   1    0.50    1.60
   4   0  -1   -0.40    1.70
  -4   0   1    0.40    1.40
  -4   0  -1   -0.30    1.40
   4  -1  -1 1192.08   76.29
   4  -1  -1 1197.48   76.29
  -4   1  -1 1281.07   76.39
  -4   1  -1 1178.68   76.29
  -4  -1   1 1303.27   76.79
   4   1   1 1377.96   76.49
   4   1   1 1304.07   76.39
   4  -1   1 1114.49   76.09
  -4  -1  -1 1290.27   75.79
  -4   1   1 1291.47   76.29
  -4  -1  -1 1245.08   76.49
   4   1  -1 1338.37   76.49
   4   1  -1 1324.77   76.19
  -4   2  -1    6.50    2.00
   4   2   1    4.60    2.10
   4   2   1    3.90    1.90
  -4  -2   1    4.60    2.40
  -4  -2   1    3.40    1.10
  -4   2  -1    4.20    2.70
  -4   2   1    5.50    1.70
   4   2  -1    3.10    2.10
   4   2  -1    4.00    2.40
  -4  -2  -1    0.60    2.10
  -4   3  -1 1087.19   66.89
   4   3   1 1186.18   66.39
   4   3   1 1134.49   66.69
  -4  -3   1 1016.30   67.29
  -4   3   1 1032.40   66.49
   4   3  -1 1189.58   67.09
  -4   3   1 1068.79   66.89
  -4  -3  -1 1009.80   66.99
   4   3  -1 1122.19   66.49
   4   4   1    0.70    2.00
   4   4   1    0.40    2.00
  -4   4  -1    1.60    2.60
  -4   4   1    1.10    2.50
   4   4  -1    0.90    2.50
   4   4  -1    0.90    2.40
   4   5   1   39.10    4.80
   4   5   1   48.30    5.60
  -4   5  -1   34.20    5.20
   4   5  -1   42.10    5.60
  -4   5   1   47.80    6.00
  -4   6  -1   10.20    3.50
   4   6   1    2.00    2.50
   4   6   1    5.50    2.70
   4   6  -1    7.30    3.30
   4   6  -1    4.60    3.30
  -4   6   1   -1.20    2.80
   4   7   1  222.78   15.80
  -4   7  -1  238.28   16.50
   4  -7  -1  184.28   30.20
   4   7   1  222.08   16.60
  -4  -7   1  225.98   18.80
   4   7  -1  245.18   17.60
   4  -7   1  213.58   19.80
  -4   7   1  221.48   16.40
  -4  -7  -1  216.38   19.20
  -4   7   1  165.98   16.50
   4   7  -1  233.98   16.40
   4   8   1  122.39   10.70
   4  -8  -1  126.59   15.10
  -4  -8   1  136.49   14.40
   4  -8  -1  113.29   14.80
  -4  -8   1  133.59   16.60
   4   8   1  107.49   11.70
  -4  -8  -1  128.49   14.40
  -4  -8  -1  124.29   15.70
   4  -8   1  104.89   14.00
   4  -8   1  143.19   15.60
   4   8  -1  137.09   11.30
   4  -9  -1  264.97   23.30
   4  -9  -1  223.28   22.30
   4   9   1  182.38   18.00
  -4  -9   1  274.87   22.00
  -4  -9   1  266.67   24.30
  -4   9  -1  190.38   18.20
   4   9  -1  249.38   18.30
   4  -9   1  216.58   21.90
   4  -9   1  263.57   22.80
  -4  -9  -1  251.87   21.90
  -4  -9  -1  262.47   23.60
  -4   9   1  188.28   19.20
  -4 -10   1    3.10    9.60
   4 -10  -1   -5.30    8.30
   4 -10  -1   -2.90    7.10
   4 -10   1    0.40    6.90
  -4 -10  -1    5.20    7.80
  -4 -11   1    1.70    7.20
  -4 -11   1    7.40    6.40
   4 -11  -1    6.40    5.80
  -4 -11  -1    5.50    7.00
  -4 -11  -1    7.50    6.40
   4 -11   1    3.90    6.40
  -4 -12   1  101.39   10.10
  -4 -12   1   85.79   11.30
   4 -12  -1   83.49   11.00
  -4 -12  -1  107.39   10.70
   4 -12   1  101.69   11.90
  -4 -12  -1   62.79    9.30
   4 -13   1   57.39    6.60
   5   0   1    2.20    1.90
  -5   0   1    3.90    2.00
   5   0  -1   -0.90    2.00
   5   0   1    3.10    2.20
  -5   0  -1    0.40    1.90
   5   0  -1    0.50    2.10
  -5   0  -1    3.10    1.90
  -5  -1   1  437.36   28.00
  -5   1  -1  431.56   27.50
   5  -1  -1  433.36   27.30
   5   1   1  453.55   27.60
  -5   1  -1  437.66   27.60
   5   1   1  453.45   27.30
   5  -1  -1  424.96   27.50
   5   1  -1  466.25   27.80
  -5   1   1  448.76   27.50
  -5  -1  -1  425.16   26.80
   5   1  -1  469.25   27.40
   5  -1   1  399.76   27.30
  -5  -1  -1  443.16   27.80
  -5  -2   1  371.76   23.30
   5   2   1  404.96   24.00
  -5  -2   1  368.16   25.60
  -5   2  -1  365.76   25.00
   5   2   1  397.36   24.40
  -5   2  -1  356.56   24.60
   5   2  -1  398.96   24.20
   5   2  -1  404.36   24.60
  -5  -2  -1  382.96   24.80
  -5   2   1  376.56   24.20
   5   3   1    7.40    2.20
   5   3   1    8.10    2.50
  -5   3  -1    7.70    3.10
  -5   3   1    8.90    2.20
  -5  -3  -1    3.70    2.60
  -5   3   1    9.80    2.90
   5   3  -1   11.40    3.00
   5   3  -1   11.40    2.80
   5   4   1  223.18   15.20
   5   4   1  236.78   15.80
  -5   4  -1  233.18   16.00
   5   4  -1  225.48   15.50
  -5   4   1  232.68   16.10
   5   4  -1  213.08   16.00
   5   5   1  230.08   16.30
   5   5   1  224.78   15.60
  -5   5  -1  225.48   16.30
   5   5  -1  217.58   15.90
   5   5  -1  245.68   16.80
  -5   5   1  231.58   16.60
  -5  -6   1    3.20    5.10
   5   6   1    6.30    2.70
   5  -6  -1    7.60    5.00
   5   6   1    8.40    3.20
  -5   6  -1    4.40    3.20
   5   6  -1    8.90    3.30
   5   6  -1    4.10    3.30
   5  -6   1    8.00    5.60
  -5   6   1    2.40    3.20
  -5  -6  -1    7.40    5.50
  -5  -7   1  120.89   13.20
  -5   7  -1  126.19   11.30
   5  -7  -1  113.29   14.80
   5  -7  -1  130.59   14.40
   5   7   1  133.89   10.40
   5   7   1  134.19   11.50
   5   7  -1  128.69   10.90
  -5  -7  -1  128.09   14.30
  -5   7   1  143.79   11.70
   5   7  -1  123.09   11.70
   5  -7   1  125.69   14.50
  -5  -7  -1  116.49   15.00
   5  -7   1  105.79   14.90
  -5  -8   1  178.48   23.90
   5   8   1  203.28   15.60
   5  -8  -1  287.87   24.30
   5  -8  -1  193.98   20.50
   5  -8   1  246.38   23.30
  -5  -8  -1  190.68   20.70
   5  -8   1  187.88   20.00
   5   8  -1  213.58   16.10
  -5  -9   1  157.78   19.50
   5  -9  -1  178.88   18.80
   5  -9  -1  133.89   18.40
   5   9   1  142.09   14.90
  -5  -9   1  167.68   17.10
  -5  -9  -1  178.58   19.10
   5  -9   1  120.49   16.20
  -5  -9  -1  197.88   18.20
   5  -9   1  201.48   19.50
  -5 -10   1  149.88   16.70
  -5 -10   1  153.58   18.40
   5 -10  -1  145.09   17.10
   5 -10  -1  164.28   17.60
   5 -10   1  147.39   17.10
  -5 -10  -1  152.78   17.00
  -5 -10  -1  153.28   17.50
  -5 -11   1   46.10   10.90
   5 -11  -1   43.90    9.70
  -5 -11   1   41.50    9.00
  -5 -11  -1   63.69   10.50
   5 -11   1   39.70    9.70
  -5 -11  -1   36.20    8.90
  -5 -12   1   31.20    7.20
   5 -12  -1   42.00    8.30
  -5 -12   1   34.50    6.80
  -5 -12  -1   26.60    6.70
  -5 -12  -1   21.80    6.70
   5 -12   1   29.10    7.60
   5 -13  -1    7.60    2.80
   5 -13   1    1.60    2.50
   6   0   1    1.60    2.30
   6   0  -1    0.60    2.30
   6   0   1    1.30    2.40
  -6   0  -1    0.60    2.00
   6   0  -1    0.50    2.40
  -6   0  -1    1.50    2.20
  -6   0   1    1.20    2.10
  -6  -1   1 2980.70  175.78
   6  -1  -1 2940.01  174.98
  -6   1  -1 3033.00  175.18
  -6   1  -1 2800.82  175.28
   6  -1  -1 2736.03  175.18
   6   1   1 3116.19  174.98
   6   1   1 2944.91  175.28
  -6  -1  -1 2856.41  174.48
   6   1  -1 2999.80  174.98
  -6  -1  -1 2842.42  175.48
  -6   1   1 2832.42  175.28
   6  -1   1 2834.82  174.98
   6   1  -1 2972.40  175.38
  -6   2  -1  294.47   18.80
  -6  -2   1  239.08   17.20
   6   2   1  278.37   18.00
   6   2   1  300.27   18.50
   6   2  -1  298.27   18.70
   6   2  -1  305.97   18.10
  -6  -2  -1  303.27   17.00
  -6   2   1  258.37   18.60
  -6   2   1  260.77   18.30
  -6  -2  -1  261.47   18.90
  -6   3  -1  634.74   39.30
   6   3   1  609.14   38.50
   6   3   1  612.34   39.00
   6   3  -1  626.64   38.70
   6   3  -1  636.24   39.30
  -6   3   1  620.44   39.30
  -6   4  -1  107.39    9.40
   6   4   1  103.19    8.20
   6   4   1  105.49    8.90
   6   4  -1  116.59    9.40
   6   4  -1  102.89    9.00
  -6   4   1   98.99    9.20
   6   5   1  467.55   30.90
  -6   5  -1  494.45   31.90
   6   5   1  482.45   31.60
   6   5  -1  498.95   31.30
  -6   5   1  490.45   32.10
   6   6   1   67.39    6.80
  -6   6  -1   69.39    7.80
  -6  -6   1   65.19   14.70
   6  -6  -1   64.69   14.30
   6   6   1   77.89    7.50
  -6   6   1   65.69    8.00
   6   6  -1   62.89    6.90
   6   6  -1   68.79    8.10
   6  -6   1   61.49   10.30
  -6   7  -1   35.50    6.70
   6   7   1   54.09    6.20
   6  -7  -1   33.20   10.10
   6   7   1   41.90    6.60
  -6  -7   1   41.30    9.30
   6  -7  -1   50.59    9.60
   6   7  -1   31.70    7.40
   6   7  -1   50.19    7.10
   6  -7   1   58.89   10.60
   6  -7   1   45.30   10.30
  -6  -7  -1   50.99    9.60
  -6  -7  -1   51.39   11.20
  -6   7   1   51.89    7.30
  -6  -8   1  102.19   16.40
   6   8   1   83.29    8.40
  -6  -8   1   79.89   12.60
   6  -8  -1   79.89   14.80
   6  -8  -1   80.59   12.90
  -6  -8  -1   72.19   12.60
   6   8  -1   83.79    8.80
  -6  -8  -1   99.79   19.40
   6  -8   1   70.19   12.70
  -6  -9   1    4.30    6.40
  -6  -9   1    5.40    9.40
   6  -9  -1   12.70    9.30
   6  -9  -1   17.30    8.50
   6  -9   1    1.80    7.10
  -6  -9  -1    1.20    7.20
   6  -9   1    1.70    6.60
  -6  -9  -1    3.50    6.30
   6 -10  -1   11.60    7.20
  -6 -10   1    5.60    6.50
   6 -10  -1   32.30    9.90
  -6 -10   1    6.60    8.80
  -6 -10  -1   12.20    8.10
   6 -10   1    5.10    6.10
  -6 -10  -1    6.90    6.80
   6 -10   1    6.60    7.30
  -6 -11   1  122.59   15.70
   6 -11  -1   91.19   12.40
  -6 -11   1   98.49   11.90
   6 -11   1   84.69   12.00
  -6 -11  -1  105.39   13.10
  -6 -11  -1   60.19   10.70
   6 -12  -1   11.20    5.50
  -6 -12   1    6.90    4.40
  -6 -12   1    0.20    4.00
   6 -12   1    7.20    5.00
  -6 -12  -1    1.90    4.70
   7   0  -1    0.00    2.30
   7   0   1   -0.10    2.30
   7   0  -1    0.70    2.40
   7   0   1   -0.70    2.40
  -7   0  -1    0.60    2.00
   7  -1  -1  118.19    9.40
   7   1   1  120.99    8.90
   7   1   1  115.19    9.30
  -7   1  -1  115.09    9.10
   7  -1  -1  126.09    9.10
  -7  -1  -1  120.49    8.30
   7   1  -1  123.79    9.40
   7  -1   1  108.29    9.00
  -7   1   1  118.19    9.20
   7   1  -1  128.19    9.00
  -7   2  -1  210.88   15.70
  -7  -2   1  231.48   14.40
   7   2   1  229.88   15.70
   7   2   1  216.98   15.10
   7   2  -1  240.58   15.90
  -7   2   1  229.58   15.90
  -7  -2  -1  227.08   14.00
   7   2  -1  238.38   15.40
   7   3   1   86.09    7.40
  -7   3  -1  102.39    8.60
   7   3   1   91.69    8.00
   7   3  -1   98.59    7.70
   7   3  -1   92.99    8.20
  -7   3   1   84.79    8.40
   7   4   1   47.30    5.20
  -7   4  -1   48.70    6.20
   7   4   1   37.00    5.10
   7   4  -1   53.39    6.20
   7   4  -1   41.80    5.30
  -7   4   1   49.30    6.40
  -7   5  -1  591.14   39.10
   7   5   1  595.54   38.10
   7   5   1  580.44   38.90
   7   5  -1  641.54   38.60
   7   5  -1  611.44   39.40
  -7   5   1  606.74   39.40
   7  -6  -1  176.68   17.10
  -7  -6   1  181.88   16.60
   7   6   1  164.58   13.60
   7   6   1  173.18   12.90
  -7   6  -1  179.18   14.30
   7  -6   1  162.78   16.70
   7   6  -1  180.08   14.30
  -7  -6  -1  166.98   16.80
   7   6  -1  163.58   13.10
  -7   6   1  178.18   14.40
  -7  -7   1  608.64   43.30
   7   7   1  611.04   39.50
   7   7   1  638.04   40.90
   7  -7  -1  623.84   44.00
   7  -7  -1  548.05   45.00
   7  -7   1  603.24   43.70
   7   7  -1  687.83   47.30
   7   7  -1  622.84   39.90
  -7  -7  -1  597.34   43.10
  -7  -8   1  483.25   34.60
  -7  -8   1  459.55   37.00
   7  -8  -1  434.16   36.50
   7   8   1  471.45   30.40
   7  -8  -1  486.65   35.40
   7   8  -1  415.76   31.20
   7  -8   1  466.15   35.20
  -7  -8  -1  423.56   35.50
   7  -8   1  374.66   35.20
  -7  -8  -1  492.45   34.80
  -7  -9   1  -11.20    8.00
  -7  -9   1    4.90    6.10
   7  -9  -1    2.80    7.20
   7  -9  -1   -7.90    7.70
   7  -9   1    2.60    6.90
  -7  -9  -1   -1.10    6.10
   7  -9   1   -5.90    6.80
  -7  -9  -1    7.40    8.20
  -7 -10   1   49.70   11.00
   7 -10  -1   48.60   10.10
  -7 -10   1   55.09   10.30
   7 -10  -1   45.60   11.20
   7 -10   1   33.30    9.20
  -7 -10  -1   54.99   10.80
  -7 -10  -1   73.09   12.50
   7 -10   1   42.40    9.80
  -7 -11   1   13.20    7.70
  -7 -11   1    8.30    6.50
   7 -11  -1    2.30    6.10
   7 -11  -1   13.30    6.80
  -7 -11  -1    7.10    5.70
   7 -11   1    6.10    5.80
  -7 -11  -1   13.40    6.90
  -7 -12   1   48.30    6.80
   7 -12  -1   73.89    8.60
  -7 -12   1   63.69    8.70
   7 -12   1   45.70    7.80
  -7 -12  -1   78.19    9.00
   8   0  -1    3.60    2.10
   8   0   1   -1.50    2.10
   8   0  -1    7.00    2.70
  -8   0  -1   -0.70    1.90
  -8   0   1   -0.10    2.10
   8   0   1    1.50    2.50
   8   1   1  151.78   10.90
  -8  -1   1  147.59   10.40
  -8   1  -1  159.58   11.30
   8   1   1  152.28   11.40
   8  -1  -1  153.18   11.50
   8  -1  -1  155.48   11.00
   8   1  -1  152.98   11.50
  -8  -1  -1  146.99   10.20
   8  -1   1  139.89   11.00
   8   1  -1  142.89   10.90
  -8   1   1  144.59   11.20
  -8  -2   1    7.20    1.50
   8   2   1    5.20    2.50
  -8  -2   1    5.60    1.60
  -8   2  -1   10.50    3.10
   8   2   1    6.20    2.60
   8   2  -1    2.60    2.40
  -8   2   1    5.30    3.30
   8   2  -1    3.60    2.50
  -8  -2  -1    6.40    1.30
   8   3   1  353.86   22.90
   8   3   1  361.16   22.30
  -8   3  -1  338.07   22.90
  -8   3   1  317.07   23.00
   8   3  -1  318.67   22.10
   8   3  -1  350.36   23.10
   8   4   1  298.77   21.60
  -8   4  -1  305.17   21.30
   8   4   1  298.57   20.20
   8   4  -1  294.07   20.30
   8   4  -1  310.47   21.20
  -8   4   1  311.07   21.40
  -8   5  -1  576.14   37.00
   8  -5  -1  547.65   39.20
  -8  -5   1  550.64   39.00
   8   5   1  586.04   36.80
   8   5   1  571.84   35.80
   8  -5   1  536.95   36.20
   8   5  -1  605.34   36.20
  -8  -5  -1  512.55   38.70
  -8   5   1  521.75   36.90
   8   5  -1  559.14   36.90
   8  -5   1  584.34   39.60
  -8  -6   1  346.67   27.20
   8   6   1  356.86   24.50
  -8   6  -1  349.27   24.90
   8  -6  -1  373.66   27.80
   8   6   1  366.96   23.60
  -8  -6  -1  348.77   27.20
   8  -6   1  328.97   23.40
   8   6  -1  336.57   24.60
  -8   6   1  328.67   24.90
   8  -6   1  354.46   27.60
   8  -7  -1  194.38   21.90
   8   7   1  228.38   16.30
   8  -7   1  267.07   25.10
   8   7  -1  206.28   16.50
   8  -8  -1   47.70   10.60
  -8  -8   1   75.99   12.20
  -8  -8   1   45.50   12.60
   8   8   1   37.30    6.50
   8  -8  -1   56.89   13.40
  -8  -8  -1   49.50   12.90
   8   8  -1   66.29    7.90
   8  -8   1   53.39   13.20
  -8  -8  -1   52.79   10.80
   8  -8   1   52.79   10.60
  -8  -9   1   31.20    9.20
   8  -9  -1   18.70    8.30
   8  -9  -1   29.80   12.50
  -8  -9   1   23.20   11.00
  -8  -9  -1   47.90   14.40
   8  -9   1   18.80   10.00
   8  -9   1   41.40   10.40
  -8  -9  -1   28.30    9.40
  -8 -10   1   -2.20    6.20
  -8 -10   1    7.20    6.00
   8 -10  -1    5.20    8.20
   8 -10  -1    1.40    5.60
  -8 -10  -1    3.50    6.90
  -8 -10  -1   10.30    7.10
   8 -10   1    7.60    6.80
   8 -10   1   15.20    7.50
   8 -11  -1   -3.80    6.10
  -8 -11   1    5.30    6.90
   8 -11  -1    2.00    5.10
  -8 -11   1   -2.00    5.60
  -8 -11  -1   -0.40    7.80
   8 -11   1    2.70    4.90
   8 -12  -1   66.39    8.10
  -8 -12   1   55.79    8.30
  -8 -12  -1   75.89    8.70
   9   0  -1    2.00    2.80
  -9   0  -1    2.40    2.30
   9   0   1    0.10    2.10
   9   0  -1    2.60    2.70
  -9   0   1   -1.50    2.20
   9   0   1    1.70    2.50
   9   1   1  480.25   26.50
  -9  -1   1  370.86   27.60
  -9   1  -1  426.26   26.50
   9   1   1  417.56   26.90
   9  -1  -1  405.16   26.40
   9   1  -1  398.16   26.80
   9   1  -1  388.36   26.10
   9  -1   1  369.26   26.20
  -9  -1  -1  401.86   25.50
  -9   1   1  394.76   26.50
   9   2   1  627.74   39.30
  -9  -2   1  619.94   38.30
   9   2   1  630.54   40.00
  -9   2  -1  610.14   39.80
   9   2  -1  635.24   40.10
  -9   2   1  628.44   40.00
  -9  -2  -1  614.44   37.90
   9   2  -1  642.44   39.40
  -9   3  -1  484.55   31.10
   9   3   1  468.25   30.20
   9   3  -1  445.06   30.90
   9   3  -1  479.15   30.30
  -9   3   1  475.85   31.10
   9   4   1    3.80    2.80
  -9   4  -1    7.20    3.60
  -9  -4   1    6.70    6.20
   9  -4  -1    9.30    5.00
   9   4   1    8.60    2.90
   9   4  -1   11.50    3.30
   9  -4   1    9.50    3.40
  -9   4   1    5.20    3.40
   9   4  -1    8.20    3.10
   9   5   1   43.50    5.90
   9  -5  -1   40.50    8.80
   9   5   1   43.90    5.60
  -9  -5   1   52.19    9.30
  -9   5  -1   45.10    6.90
   9   5  -1   45.10    6.50
   9  -5   1   45.80    9.10
  -9  -5  -1   41.80    8.70
   9   5  -1   44.60    5.90
  -9   5   1   36.80    6.70
   9   5  -1   46.10    8.10
   9  -5   1   40.40    6.20
  -9  -6   1   26.10    8.30
   9   6   1   27.80    4.80
   9  -6  -1   35.10    8.30
   9   6   1   28.10    5.20
   9  -6  -1   29.50    5.30
   9   6  -1   26.00    9.10
  -9  -6  -1   36.70    9.10
   9   6  -1   31.20    5.20
   9  -6   1   23.20    4.80
   9  -6   1   36.30    8.90
  -9  -7   1  208.48   19.50
   9   7   1  207.88   15.70
   9  -7  -1  215.88   20.10
   9  -7  -1  179.88   22.10
  -9  -7  -1  187.48   19.20
   9  -7   1  210.68   19.90
   9   7  -1  213.18   15.90
   9  -8  -1  201.08   23.70
   9  -8  -1  235.98   21.80
  -9  -8   1  238.08   21.40
  -9  -8   1  233.48   23.60
   9  -8   1  192.88   22.80
  -9  -8  -1  227.98   22.20
   9  -8   1  227.58   21.70
  -9  -8  -1  222.38   21.20
   9  -9  -1   -1.60    6.10
  -9  -9   1    0.30    7.70
   9  -9  -1    4.40    8.70
  -9  -9   1    2.10    7.10
   9  -9   1    4.10    6.70
  -9  -9  -1    2.30    6.90
  -9  -9  -1   -0.70    6.80
   9  -9   1   -5.60    7.20
  -9 -10   1   31.00    8.10
   9 -10  -1   39.20    9.20
  -9 -10   1   22.10    8.20
   9 -10  -1   11.80    8.60
   9 -10   1   21.40    7.30
   9 -10   1   19.00    8.30
  -9 -10  -1   23.10    7.90
   9 -11  -1   -1.70    4.30
   9 -11  -1    3.30    6.30
  -9 -11   1   -3.00    5.60
  -9 -11   1    0.70    4.50
   9 -11   1   -0.20    4.60
  -9 -11  -1    9.00    6.10
  -9 -12   1    4.60    3.40
   9 -12  -1   10.50    3.70
  -9 -12  -1   14.30    4.20
   9 -12   1    4.40    3.20
  10   0  -1   -2.40    2.70
  10   0  -1   -2.20    2.40
 -10   0  -1    1.50    2.20
 -10   0   1   -0.40    2.10
  10   0   1    1.90    3.10
 -10  -1   1 1079.99   69.29
 -10   1  -1 1141.09   70.09
  10  -1  -1 1067.89   69.99
  10   1   1 1135.09   69.89
  10   1   1 1214.08   70.89
 -10  -1  -1 1157.48   69.19
 -10   1   1 1103.19   70.09
  10   1  -1 1178.28   70.89
  10   1  -1 1184.18   69.99
  10  -1   1 1093.59   69.99
 -10  -2   1   12.80    2.10
  10   2   1   10.70    3.40
  10   2   1    7.40    3.30
 -10   2   1   15.20    4.00
  10   2  -1   19.20    4.00
  10   2  -1   12.40    3.60
 -10  -2  -1   12.70    1.80
  10  -3  -1   -1.80    3.20
  10  -3  -1   -0.70    4.10
  10   3   1   -0.70    2.40
 -10   3  -1    3.30    3.00
  10   3   1   -0.10    2.40
 -10   3   1    1.70    3.10
  10   3  -1   -1.60    2.50
  10   3  -1    1.10    2.70
  10  -3   1    5.50    3.60
  10   4   1   45.90    6.80
  10   4   1   40.10    5.90
  10   4   1   44.40    5.60
  10  -4  -1   50.99    9.30
  10  -4  -1   49.20    6.90
 -10   4  -1   40.50    6.60
 -10  -4  -1   39.60    8.40
  10   4  -1   44.70    6.90
  10   4  -1   47.10    5.90
  10  -4   1   52.39    7.20
  10  -4   1   46.60   10.20
  10   4  -1   41.10    6.20
 -10   4   1   44.00    7.00
  10   5   1  494.75   34.10
  10  -5  -1  479.25   33.50
 -10  -5   1  543.95   36.70
  10  -5  -1  515.75   36.50
 -10   5  -1  522.95   34.40
  10   5   1  454.15   33.10
  10  -5   1  539.35   36.80
  10   5  -1  518.85   33.20
  10   5  -1  520.15   34.40
 -10   5   1  470.95   34.20
  10  -5   1  520.65   33.60
 -10  -5  -1  517.55   36.30
  10   5  -1  465.25   33.50
  10  -6  -1   21.20    5.10
  10  -6  -1   43.60   11.90
  10   6   1   28.90    4.90
  10   6  -1   37.00    5.70
  10  -6   1   30.20    8.90
 -10  -6  -1   30.90    9.30
  10   6  -1   33.90    6.40
  10  -6   1   35.70    6.30
  10   7   1   24.40    5.00
  10  -7  -1   24.70    8.30
 -10  -7   1   26.00    8.70
  10   7  -1   41.90    6.20
  10   7  -1   10.70    5.30
 -10  -7  -1   16.30    7.80
  10  -7   1   24.80    8.50
  10  -7   1   23.30    4.90
  10  -8  -1   21.90   10.90
  10  -8  -1   36.40    9.70
 -10  -8   1   32.50    9.90
  10  -8   1   28.80    8.90
  10  -8   1   30.30   10.90
 -10  -8  -1   49.60   10.90
  10  -9  -1   38.50    9.50
  10  -9  -1   60.09   13.90
 -10  -9   1   55.49   10.20
 -10  -9   1   51.29   11.50
 -10  -9  -1   67.59   11.60
  10  -9   1   61.69   11.50
  10  -9   1   39.40   11.60
 -10  -9  -1   39.30    9.20
  10 -10  -1   48.90   11.60
 -10 -10   1   61.19   10.60
 -10 -10   1   46.40   10.30
  10 -10  -1   34.60    8.40
  10 -10   1   38.20   11.10
  10 -10   1   46.50    9.40
 -10 -10  -1   61.89   10.60
  10 -11  -1   75.59    9.50
  10 -11  -1   74.19   12.00
 -10 -11   1   79.89   10.10
 -10 -11  -1   81.29   10.00
  10 -11   1   49.00    8.10
  10 -12  -1   68.49    6.20
  10 -12   1   45.70    5.60
 -11   0   1    3.60    2.40
  11   0  -1   -0.20    2.30
  11   0  -1   -0.50    2.60
 -11   0   1    4.50    3.40
 -11   0  -1   -1.10    3.00
 -11   0  -1    3.80    2.30
  11   0   1    7.40    3.40
  11   0   1    1.80    3.10
  11   1   1  167.38   13.20
  11  -1  -1  152.78   12.40
 -11  -1   1  151.88   12.40
 -11   1  -1  159.68   12.40
 -11  -1   1  153.68   11.30
  11  -1  -1  157.38   13.30
  11   1   1  155.18   11.90
 -11   1  -1  156.98   12.20
  11   1   1  152.98   12.60
  11   1  -1  146.69   12.60
 -11   1   1  143.49   12.10
  11   1  -1  143.19   11.80
 -11   1   1  176.68   13.40
  11   1  -1  164.18   13.10
 -11  -1  -1  169.48   11.20
  11  -2  -1   15.70    5.00
  11   2   1    7.70    3.20
  11  -2  -1   16.20    6.10
  11   2   1   10.20    4.00
 -11   2  -1   12.50    4.00
 -11  -2   1   13.30    4.00
 -11   2  -1   13.60    3.90
  11   2   1    6.90    3.20
 -11   2   1   15.60    4.10
  11   2  -1   11.30    3.50
  11   2  -1    8.70    3.50
  11  -2   1   21.30    5.20
 -11   2   1   13.60    3.80
  11   2  -1    5.80    3.50
  11   3   1    0.70    2.70
 -11   3  -1    0.10    2.80
  11   3   1    4.50    2.80
  11  -3  -1    2.50    3.50
  11  -3  -1    5.20    4.80
 -11  -3   1    5.40    4.60
 -11   3   1    1.90    2.90
  11  -3   1   -1.80    3.00
 -11   3   1    2.90    5.10
  11   3  -1    0.80    2.60
  11   3  -1    3.80    2.70
  11   3  -1   -4.30    3.20
  11  -3   1   -1.20    4.10
  11  -4  -1  365.46   27.80
  11  -4  -1  357.16   25.20
 -11  -4   1  380.66   27.50
 -11   4  -1  367.66   25.40
  11   4   1  327.57   24.60
 -11   4  -1  333.67   24.40
  11   4   1  361.46   26.70
 -11   4   1  354.96   24.50
  11   4  -1  376.36   24.60
  11  -4   1  338.57   25.10
  11  -4   1  359.56   27.30
 -11  -4  -1  371.06   27.30
  11   4  -1  378.76   25.80
  11   4  -1  343.77   25.00
 -11   4   1  371.66   25.60
 -11  -5   1  247.48   20.50
  11   5   1  221.38   16.50
  11  -5  -1  228.98   17.40
  11   5   1  201.38   16.80
 -11   5  -1  208.08   16.40
  11  -5  -1  228.28   20.20
 -11   5   1  246.38   17.10
  11   5  -1  242.78   16.80
  11  -5   1  227.98   20.20
  11  -5   1  207.58   17.00
  11   5  -1  203.68   17.20
 -11  -5  -1  214.98   19.50
  11  -6  -1   -9.90    5.90
 -11  -6   1   -0.90    5.40
  11   6   1   -4.70    3.40
  11   6   1   -2.40    2.90
  11  -6  -1   -0.10    3.50
  11  -6   1    6.10    6.70
  11   6  -1    3.60    4.20
  11  -6   1    3.10    4.00
  11   6  -1   -2.10    3.10
 -11  -6  -1   -0.50    5.90
 -11  -7   1   14.70    7.70
  11  -7  -1   25.80    8.90
  11  -7   1   28.30    9.40
 -11  -7  -1   30.50    9.20
  11   7  -1   17.40    5.90
  11  -7   1   18.10    4.60
 -11  -8   1   31.10   10.40
  11  -8  -1   60.69   14.20
  11  -8   1   40.90   11.90
  11  -8   1   50.49   13.80
 -11  -9   1   -1.20    7.60
  11  -9  -1    8.40    9.00
 -11  -9   1   -3.40    6.00
  11  -9  -1   -0.10    6.00
  11  -9   1    6.20    6.40
  11  -9   1   -5.70    7.40
 -11  -9  -1    9.00    6.90
 -11 -10   1   53.79    9.30
  11 -10  -1   41.10   10.50
 -11 -10   1   25.60    9.10
  11 -10  -1   57.79    8.90
  11 -10   1   37.50    9.20
 -11 -10  -1   72.59   10.60
  11 -10   1   34.00    7.50
  11 -11  -1   -2.10    4.50
 -11 -11   1    4.20    4.40
  11 -11  -1    2.50    4.10
 -11 -11  -1   -4.40    4.10
  12   0  -1    7.00    3.50
  12   0   1   -0.90    3.00
  12   0  -1    5.00    4.60
  12   0  -1   -2.10    3.10
 -12   0  -1   -0.30    2.20
 -12   0  -1    0.50    3.20
 -12   0   1    4.90    3.60
  12   0   1   -0.80    2.90
  12   0   1    1.10    3.20
 -12  -1   1   20.20    4.00
 -12   1  -1   25.10    5.10
 -12   1  -1   22.20    4.20
  12  -1  -1   13.60    5.30
 -12  -1   1   31.40    5.50
  12  -1  -1   22.10    5.00
  12   1   1   26.50    6.00
  12  -1  -1   17.10   10.10
  12   1   1   23.70    5.10
  12   1   1   17.00    4.50
  12   1   1   28.20    4.80
  12  -1   1   24.80    5.20
 -12  -1  -1   22.30    5.10
  12   1  -1   25.80    5.60
  12   1  -1   23.80    5.00
  12   1  -1   21.60    6.00
  12   1  -1   21.20    4.10
 -12   1   1   19.60    4.20
  12  -1   1   22.40    5.70
 -12   1   1   26.10    5.20
  12   2   1    3.80    3.60
 -12  -2   1    9.30    3.90
  12  -2  -1   13.50    5.70
 -12   2  -1   18.20    4.50
  12   2   1    8.20    3.40
  12  -2  -1    2.10    4.20
  12   2   1    5.30    3.90
 -12   2  -1   11.90    3.90
  12  -2  -1   -0.90    5.70
  12  -2   1   -1.10    3.60
 -12   2   1   14.10    4.20
 -12   2   1    2.90    3.80
  12   2  -1    2.60    3.70
  12   2  -1    7.30    3.90
  12   2  -1   13.50    3.40
 -12  -2  -1   11.70    4.20
  12  -2   1   10.60    4.90
  12   3   1    8.00    3.90
 -12   3  -1   14.80    4.50
 -12  -3   1   16.00    4.70
  12  -3  -1   15.30    5.30
  12  -3  -1   13.70    6.40
 -12   3  -1   15.60    4.30
  12   3   1   15.00    4.10
  12   3   1    6.80    3.60
 -12  -3   1    8.00    5.40
  12   3  -1    7.70    3.50
  12  -3   1   13.50    6.20
 -12  -3  -1   14.40    5.60
  12   3  -1    9.10    3.60
  12  -3   1   13.20    4.80
 -12   3   1   15.90    4.50
 -12   3   1    9.60    4.00
  12   3  -1   10.30    4.50
 -12   4  -1  339.97   23.60
  12  -4  -1  368.86   26.90
  12  -4  -1  313.27   24.20
  12   4   1  346.87   23.40
  12   4   1  305.67   23.60
 -12  -4   1  357.66   26.50
 -12  -4  -1  336.77   26.00
 -12   4   1  310.27   23.30
  12   4  -1  315.97   23.90
  12  -4   1  348.27   24.50
  12  -4   1  348.97   26.30
  12   4  -1  342.67   23.40
  12   5   1    3.80    4.50
  12  -5  -1    1.50    3.90
 -12  -5   1    5.50    5.60
  12  -5  -1    5.90    6.50
  12   5   1    2.80    3.50
  12   5  -1    1.30    3.30
  12   5  -1    7.60    4.40
  12  -5   1   -0.70    6.00
  12  -5   1    2.60    4.50
 -12  -5  -1   11.00    6.60
  12   6   1  489.35   33.20
  12   6   1  481.25   33.70
  12  -6  -1  492.65   37.00
 -12   6  -1  497.95   33.20
 -12  -6   1  485.85   36.60
  12  -6  -1  513.45   33.60
  12   6  -1  513.25   33.70
  12  -6   1  512.25   37.00
 -12  -6  -1  533.25   36.80
  12  -6   1  506.05   33.60
  12   6  -1  440.56   33.60
 -12   6   1  490.35   33.20
  12   7   1    5.40    4.30
  12  -7  -1    7.40    6.80
 -12  -7   1    3.80    6.80
  12  -7  -1    1.70    8.80
  12   7  -1   -5.30    4.00
  12  -7   1    0.10    6.40
 -12  -7  -1   -1.30    6.30
  12  -7   1   -3.60    3.60
  12   8   1  117.99   11.30
 -12  -8   1  110.19   15.60
 -12  -8   1  158.78   15.80
  12  -8  -1  151.38   15.40
  12  -8  -1   97.29   17.60
  12  -8   1   74.59   15.60
 -12  -8  -1  144.09   15.40
  12  -8   1  134.69   15.10
 -12  -9   1    3.00    6.10
  12  -9  -1    0.90    8.00
 -12  -9   1   -1.60    8.10
  12  -9  -1   -3.30    5.10
  12  -9   1    9.20    8.60
 -12  -9  -1    1.10    5.80
  12  -9   1    1.90    5.40
  12 -10  -1   24.30    6.40
 -12 -10   1   51.59    9.00
  12 -10  -1   34.40    9.30
 -12 -10  -1   48.10    8.50
  12 -10   1   45.40    9.00
 -12 -11   1   -2.30    5.00
  12 -11  -1    1.10    3.80
 -12 -11  -1    2.40    4.00
  12 -11   1    0.10    3.20
 -13   0  -1   -2.90    3.20
  13   0   1   -1.00    3.20
 -13   0   1   -1.80    3.40
  13   0   1   -7.70    3.60
  13   0   1   -0.70    3.20
  13   0  -1    0.50    3.30
  13   0  -1    0.50    3.90
  13   0  -1    0.70    3.90
  13   1   1    5.10    3.40
  13  -1  -1    1.50    3.50
 -13   1  -1   -2.80    3.30
  13   1   1    1.00    3.10
  13   1   1   -0.70    3.90
  13  -1  -1    0.50    3.60
 -13  -1   1   -2.30    3.20
 -13   1  -1    1.30    3.60
  13  -1  -1   -4.00    4.70
 -13   1   1   -2.00    3.30
 -13  -1  -1    5.20    3.60
  13   1  -1   -2.60    4.00
  13  -1   1    0.10    3.20
  13   1  -1    0.00    2.50
  13   1  -1    0.60    3.60
 -13   1   1   -0.60    2.90
  13   1  -1   -5.60    2.80
  13  -1   1   -9.80    4.40
  13  -1   1    3.00    4.50
 -13  -2   1   20.50    5.50
 -13   2  -1   16.50    4.90
  13   2   1   16.20    5.00
  13  -2  -1   22.00    6.10
  13   2   1   18.00    4.50
 -13  -2   1   13.60    6.00
  13   2   1   20.10    6.20
  13  -2  -1   14.50    7.00
 -13   2  -1   22.80    5.20
  13  -2  -1   11.00    4.60
 -13  -2  -1   23.10    5.00
  13   2  -1   22.30    6.30
  13   2  -1   16.20    4.30
  13  -2   1   16.80    6.10
 -13   2   1   17.80    5.20
  13  -2   1   30.60    6.80
  13   2  -1   14.80    5.20
 -13   2   1   20.40    5.30
  13  -2   1   13.80    4.50
 -13  -3   1  328.17   23.20
 -13   3  -1  313.67   23.20
  13   3   1  310.87   23.00
  13  -3  -1  335.27   24.40
  13  -3  -1  337.37   26.30
  13   3   1  335.47   23.80
 -13  -3   1  335.97   25.60
 -13  -3  -1  312.07   24.90
  13  -3   1  331.97   24.40
 -13   3   1  345.47   23.50
 -13  -3  -1  313.97   22.90
  13  -3   1  345.87   26.10
  13   3  -1  331.27   23.90
  13   3  -1  358.56   23.50
  13   4   1  247.38   19.60
 -13   4  -1  276.47   20.00
  13  -4  -1  287.17   23.20
 -13  -4   1  243.98   26.80
  13  -4  -1  290.67   21.50
  13   4   1  277.17   20.50
 -13   4   1  256.87   19.90
  13  -4   1  261.97   21.00
  13   4  -1  269.77   20.60
  13   4  -1  281.47   20.10
  13  -4   1  293.97   23.10
  13   5   1  199.38   16.30
  13  -5  -1  212.28   17.40
 -13  -5   1  236.28   20.10
 -13   5  -1  205.68   16.50
  13  -5  -1  226.98   20.40
  13   5   1  197.98   17.00
  13  -5   1  216.58   17.60
  13  -5   1  213.68   19.70
 -13   5   1  207.48   16.60
 -13  -5  -1  207.88   19.40
  13   5  -1  197.38   17.00
  13   5  -1  213.98   16.60
  13  -6  -1   53.89   11.40
  13   6   1   44.90    7.90
  13  -6  -1   42.30    7.30
 -13   6  -1   51.99    7.40
 -13  -6   1   45.70   10.30
  13   6  -1   55.49    8.50
 -13  -6  -1   54.59   10.50
  13  -6   1   52.39   10.90
  13  -6   1   35.10    7.00
 -13   6   1   43.40    6.90
  13  -7  -1   17.10    7.60
 -13   7  -1   17.30    4.90
 -13  -7   1   16.30    7.70
  13   7   1   20.40    6.00
  13  -7  -1   11.10   10.20
  13  -7   1   17.10    5.00
 -13   7   1   20.80    5.20
  13  -7   1   18.50    7.70
 -13  -7  -1    7.70    7.10
  13   7  -1   15.10    6.10
 -13  -8   1   -2.00    5.90
 -13  -8   1    4.70    6.80
  13  -8  -1   -0.80    8.40
  13  -8  -1   -1.20    5.80
  13   8   1    4.60    4.80
  13   8  -1    1.50    3.80
  13  -8   1    0.60    6.00
 -13  -8  -1    4.70    6.70
  13  -8   1   -5.40    6.90
  13  -9  -1  196.98   20.30
  13  -9  -1  190.48   17.20
 -13  -9   1  199.78   17.80
 -13  -9  -1  220.88   18.10
  13  -9   1  177.98   24.00
  13  -9   1  188.08   16.90
  13 -10  -1   93.99   10.10
  13 -10   1  147.79   14.50
  13 -10   1   97.89   10.20
  14   0   1    1.10    4.70
  14   0  -1    5.20    4.20
 -14   0   1    1.30    3.90
  14   0  -1    1.80    5.50
  14   0  -1    2.10    3.60
 -14   0  -1   -1.30    3.50
  14   0   1   -1.50    3.70
  14   1   1    4.80    4.50
 -14   1  -1    1.90    4.70
  14  -1  -1    0.00    4.80
  14  -1  -1   -5.80    5.00
  14  -1  -1    2.70    4.20
  14   1   1   -2.10    3.50
 -14  -1   1    1.50    4.10
  14   1  -1    5.50    4.00
  14   1  -1    1.00    3.20
 -14  -1  -1   -0.90    3.40
  14  -1   1   -2.40    3.90
  14  -1   1   -4.10    4.50
  14  -1   1    1.70    5.40
  14  -2  -1  109.59   18.40
  14   2   1  109.99   10.20
 -14   2  -1  107.19   10.70
  14  -2  -1   77.89   11.30
  14   2   1  106.59   13.10
  14   2   1   93.19   10.30
  14  -2  -1   91.09   10.10
  14  -2   1   83.99    9.80
  14  -2   1  108.69   12.80
 -14   2   1   94.69   11.00
  14   2  -1   99.69   10.70
  14   2  -1  100.49   10.10
  14   2  -1  104.09   13.30
  14  -2   1  100.59   12.50
  14   3   1   -0.20    3.80
  14  -3  -1   -3.00    4.20
 -14   3  -1    0.90    4.10
  14  -3  -1   -3.10    5.80
  14   3   1    2.90    4.50
 -14  -3   1    4.90    4.30
 -14  -3   1    2.70    4.90
  14   3  -1    2.80    4.80
 -14  -3  -1    9.60    5.10
  14   3  -1   -5.60    3.70
  14  -3   1    9.70    6.40
  14  -3   1   -3.60    4.60
 -14   3   1   -4.00    3.70
  14   4   1   46.10    7.30
  14  -4  -1   72.49   12.10
  14   4   1   58.09    9.10
 -14  -4   1   58.09   10.10
 -14   4  -1   62.89    8.40
  14  -4  -1   41.10    8.40
 -14   4   1   68.99    8.90
  14   4  -1   50.29    8.00
 -14  -4  -1   69.79   10.50
  14   4  -1   64.09    9.40
  14  -4   1   52.89   10.20
  14  -4   1   69.49    9.90
  14   5   1   57.49    9.00
 -14  -5   1   54.99   10.10
  14  -5  -1   35.10    9.70
  14  -5  -1   53.99    8.70
 -14   5  -1   51.09    8.00
  14   5  -1   63.29    9.30
  14  -5   1   51.39   10.50
 -14   5   1   49.20    8.10
 -14  -5  -1   73.09   11.40
  14  -5   1   55.79    9.30
  14  -6  -1  136.19   18.20
 -14   6   1  112.79   15.60
 -14  -7   1   33.70    8.90
  14   7   1   33.40    6.40
  14  -7  -1   24.80    8.20
  14  -7  -1   17.20   10.20
 -14   7  -1   29.10    5.70
 -14  -7  -1   44.50    9.50
  14  -7   1   20.20    4.80
 -14   7   1   44.40    6.80
  14  -7   1   34.90    8.70
  14   7  -1   35.20    6.90
 -14  -8   1   -3.10    6.00
  14  -8  -1    3.00    5.80
  14  -8  -1   -3.90    8.10
 -14   8  -1    0.50    3.10
  14   8   1   -6.00    3.60
 -14  -8  -1    1.00    6.10
 -14   8   1    1.30    3.90
  14  -8   1    5.90    6.00
  14  -8   1   -0.60    8.30
  14  -9  -1   14.70    8.30
 -14  -9   1   24.60    6.90
  14  -9  -1   18.30    6.00
  14  -9   1   23.90    6.00
  14  -9   1   17.50    8.40
 -14  -9  -1   28.50    6.90
  14 -10  -1  155.18   13.10
  14 -10  -1  119.49   13.10
 -14 -10   1  180.78   13.50
  14 -10   1  135.59   13.30
 -14 -10  -1  167.08   13.70
  15   0   1    1.90    4.90
  15   0  -1   -0.70    4.20
 -15   0  -1   -0.50    4.30
  15   0  -1   -0.10    4.60
  15   0   1   -1.80    4.20
 -15   0   1    7.50    4.60
  15  -1  -1   23.20    6.20
  15  -1  -1   19.70    7.50
  15   1   1   22.70    6.10
  15   1   1   31.30    7.70
 -15  -1   1   44.20    7.20
 -15   1  -1   32.10    6.50
  15  -1   1   24.70    5.90
  15   1  -1   27.30    7.50
  15   1  -1   12.90    5.20
  15  -1   1   10.80    6.70
  15   1  -1   35.10    7.10
 -15   1   1   28.60    6.30
 -15  -1  -1   28.20    6.00
 -15   2  -1    9.80    5.30
  15  -2  -1   20.10    5.30
  15  -2  -1   18.60    7.40
 -15  -2   1   24.30    6.30
  15   2   1   15.00    6.10
  15   2   1   19.40    5.60
  15   2   1   12.30    5.40
  15  -2  -1   21.90    6.90
  15   2  -1   16.90    6.20
 -15  -2  -1   17.40    5.50
  15   2  -1   11.00    5.00
  15  -2   1   11.70    5.30
  15  -2   1   10.30    7.00
 -15   2   1   23.70    6.10
  15   2  -1    8.70    5.50
  15  -2   1   25.30    7.30
  15  -3  -1   22.00    8.00
 -15  -3   1   20.60    6.50
 -15   3  -1   27.50    6.30
 -15  -3   1   22.70    5.60
  15  -3  -1   26.60    7.20
  15   3   1   22.30    6.20
 -15   3   1   34.70    7.10
  15  -3   1   21.60    7.80
  15   3  -1   17.80    6.10
 -15  -3  -1   34.20    7.60
  15  -3   1   18.40    6.90
  15  -4  -1    2.70    6.90
 -15  -4   1    4.00    5.40
 -15   4  -1    5.40    4.70
  15   4   1    4.80    5.20
  15  -4  -1    0.80    5.10
  15  -4   1   -0.90    5.40
  15   4  -1   -0.30    4.40
  15  -4   1    6.90    6.70
 -15   4   1    3.50    4.90
 -15  -4  -1    2.60    4.80
  15  -5  -1  138.69   18.50
  15   5   1   98.69   14.40
  15  -5  -1  103.39   15.00
  15   5  -1  134.99   13.90
  15  -5   1  125.19   21.40
  15  -6  -1   -1.90    4.10
 -15   6  -1    1.20    4.10
  15  -6  -1   -0.20    6.30
  15   6   1    0.50    4.20
 -15  -6   1    1.30    5.80
 -15  -6  -1    6.30    5.80
  15   6  -1   -2.80    4.40
  15  -6   1   -4.00    4.10
 -15   6   1   -6.60    3.70
  15  -6   1   -8.50    5.60
 -15   7  -1   15.30    4.70
  15   7   1   21.50    5.60
  15  -7  -1   14.90    7.30
  15  -7  -1    7.30    8.50
 -15  -7   1   14.20    6.70
  15   7  -1   17.80    5.40
 -15   7   1   11.20    4.20
  15  -7   1    6.70    8.10
  15  -7   1   11.30    6.90
 -15  -7  -1   21.20    7.30
 -15  -8   1    8.10    9.90
  15   8   1   10.90    4.00
 -15   8  -1   10.40    3.80
  15  -8  -1    1.40    7.10
  15  -8  -1    4.00    9.90
  15  -8   1   -2.70    4.60
 -15  -8  -1   -3.20    4.80
  15  -8   1    5.60   15.10
  15  -9  -1   20.90    5.40
  15  -9  -1   27.20    7.80
  15  -9   1   14.30    4.60
  15  -9   1   20.50    7.30
 -15  -9  -1   34.70    6.10
  15 -10   1  117.69    9.80
 -16   0  -1    4.90    4.80
  16   0   1   -0.80    5.60
  16   0  -1    1.90    4.60
  16   0  -1   -2.50    5.30
  16   0   1    5.90    4.70
 -16   0   1   -3.30    4.30
  16  -1  -1  212.48   18.50
 -16  -1   1  239.98   18.70
 -16   1  -1  238.18   18.70
  16   1   1  232.88   20.20
  16   1   1  261.27   19.60
  16  -1  -1  252.37   20.70
 -16  -1  -1  250.37   18.70
 -16   1   1  235.78   18.70
  16  -1   1  235.08   18.50
  16   1  -1  252.77   19.40
  16  -1   1  234.38   20.70
  16   1  -1  223.98   20.60
  16   2   1   45.20    9.10
  16   2   1   54.99    8.80
  16  -2  -1   51.69    9.40
  16  -2  -1   50.39    7.50
  16  -2  -1   44.00   10.30
 -16   2  -1   47.10    7.90
 -16  -2   1   52.39    8.20
  16  -2   1   65.99   10.10
  16  -2   1   42.00    7.20
  16   2  -1   45.80    8.50
 -16  -2  -1   45.00    7.70
 -16   2   1   54.69    8.50
  16   2  -1   49.70    9.60
  16  -3  -1  103.89   13.30
 -16  -3   1  139.89   11.80
  16  -3  -1  107.19   13.70
  16   3   1  110.29   12.40
 -16   3  -1  128.39   12.40
 -16   3   1  123.69   12.30
  16   3  -1  107.09   12.20
  16  -3   1  137.09   14.30
  16  -3   1  133.19   14.00
 -16   4  -1   81.09   15.30
  16  -4  -1   95.49   13.40
 -16  -4   1   99.49   11.70
  16  -4  -1   89.19   12.40
  16  -4   1   97.69   12.30
  16  -4   1   99.49   13.20
 -16   4   1  129.29   14.70
  16  -5  -1  120.49   14.20
  16  -5  -1  114.89   12.70
 -16  -5   1  122.09   12.70
 -16   5  -1  113.99   11.60
  16   5   1  114.89   12.00
 -16   5   1  107.29   11.40
  16  -5   1  119.29   13.60
  16   5  -1  118.39   12.00
 -16  -5  -1   98.59   11.80
  16  -5   1  109.49   11.90
  16  -6  -1   78.79   11.00
 -16  -6   1   78.49   11.20
  16  -6  -1   84.99    9.00
 -16   6  -1   60.59    7.90
  16   6   1   59.49    8.30
  16  -6   1   63.69   10.10
  16   6  -1   91.39   10.70
  16  -6   1   59.29    8.00
 -16   6   1   70.09    8.70
 -16  -6  -1   67.49   10.20
  16   7   1   18.40    8.80
  16  -7  -1    6.00    8.20
 -16  -7   1    2.70    6.70
 -16   7  -1   18.20    4.60
  16  -7  -1    8.60    5.70
  16  -7   1    7.00    8.20
  16  -7   1    7.90    6.60
 -16   7   1    5.50    4.00
  16   7  -1   16.10    7.70
 -16  -7  -1   11.70    5.60
 -16   8  -1   37.20    6.50
  16  -8  -1   19.80    5.60
  16  -8  -1   40.00   10.50
 -16  -8   1   33.30    7.00
 -16  -8  -1   49.90    7.30
  16  -8   1   26.30    5.40
 -16   8   1   47.20    7.20
  16  -8   1   44.10    9.90
  16  -9  -1    8.50    3.40
  16  -9  -1   11.50    5.80
  16  -9   1   15.50    3.70
  16  -9   1   11.80    5.70
 -16  -9  -1   17.50    3.90
  17   0  -1   -8.00    3.90
  17   0   1    4.10    5.80
 -17   0   1    4.00    4.90
 -17   0  -1    1.00    4.40
  17   0   1    0.10    4.50
  17   0  -1    3.60    6.20
  17   1   1   75.59   10.30
 -17   1  -1  117.69   11.60
  17  -1  -1  104.49   13.20
  17   1   1   85.19   13.40
 -17  -1   1  105.19   13.90
  17  -1   1   70.29   11.40
 -17   1   1  109.79   11.60
 -17  -1  -1   61.69    9.90
  17   1  -1  100.59   10.90
  17   1  -1  106.79   15.30
 -17  -2   1   17.80    5.90
  17  -2  -1   14.40    7.10
  17   2   1   10.40    5.90
  17  -2   1    8.60    4.70
  17   2  -1    8.30    5.90
  17  -2   1   24.50   13.00
  17   2  -1   10.10    7.40
 -17  -2  -1   10.80    5.20
  17  -3  -1   21.30    7.60
  17   3   1   13.60    5.90
  17  -3  -1   24.80    7.30
 -17   3  -1   25.30    5.90
  17  -3   1   22.80    6.80
 -17   3   1   20.70    5.80
  17   3  -1   22.20    6.30
  17   3  -1   12.90    5.90
  17   4   1    1.90    4.90
  17  -4  -1   -3.80    5.40
 -17   4  -1   -0.90    4.10
  17  -4  -1   -0.60    5.20
  17   4  -1   -0.70    5.20
  17  -4   1    2.30    5.40
 -17   4   1    1.20    4.50
  17  -4   1    3.70    5.60
  17  -5  -1   -0.50    4.40
  17  -5  -1   -1.60    5.60
  17   5   1   -1.60    4.10
 -17   5  -1   -4.20    4.00
 -17   5   1    4.50    4.50
  17  -5   1   -1.30    4.90
 -17  -5  -1   -2.10    5.10
  17   5  -1    6.70    4.70
  17  -5   1   -1.90    4.50
  17   6   1   97.29    9.70
  17  -6  -1   63.59   11.00
 -17   6  -1   81.69    9.60
  17  -6  -1  115.59   10.10
  17  -6  -1   54.59   11.90
  17   6  -1   97.09    9.90
  17  -6   1   99.59   11.90
 -17  -6  -1   80.49    9.60
  17  -6   1   59.79    9.10
  17   7   1    1.10    3.20
 -17   7  -1    7.80    3.50
  17  -7  -1   -0.50    6.70
  17  -7  -1    7.30    5.20
  17  -7   1    5.10    4.30
 -17  -7  -1    3.80    4.10
  17  -7   1    4.10    7.10
 -17   7   1   10.10    3.80
  17  -8  -1    2.50    3.00
  17  -8  -1    7.90    6.50
  17  -8   1   -0.40    6.20
  17  -8   1    4.60    3.00
  18   0   1    3.50    4.70
  18   0   1    3.40    6.00
 -18   0  -1   -2.90    4.10
  18   0  -1    0.80    5.60
 -18   0   1    0.10    4.60
  18   0  -1   -2.60    4.80
  18   1   1   47.60    7.70
  18  -1  -1   32.50    5.90
  18  -1  -1   44.00    8.70
  18   1   1   23.30    7.40
 -18  -1   1   29.20    6.10
 -18   1  -1   32.50    6.40
  18  -1   1   42.00    8.70
 -18  -1  -1   48.10    7.30
 -18   1   1   40.80    7.20
  18   1  -1   33.10    6.90
  18  -1   1   16.60    5.50
  18   1  -1   57.39   10.10
 -18  -2   1    3.20    4.80
  18  -2  -1   11.40    5.90
  18   2   1    3.10    4.80
  18   2   1    9.00    6.40
 -18   2  -1    2.70    4.60
  18   2  -1   -3.10    4.70
  18   2  -1   -1.20    4.50
 -18  -2  -1   -6.50    4.10
 -18   2   1    0.80    4.60
  18  -2   1    0.00    5.50
  18   3   1   43.30    7.50
  18   3   1    9.50    6.80
 -18   3  -1   43.20    7.40
  18  -3  -1   36.20    7.80
  18  -3   1   30.00    7.20
  18   3  -1   30.80    7.30
  18   3  -1   36.70    7.00
 -18   3   1   46.10    7.50
 -18   4  -1   17.00    5.60
  18   4   1    7.80    5.10
  18  -4  -1    8.40    5.60
  18  -4   1   14.60    6.00
  18   4  -1   15.20    5.80
 -18   4   1   12.10    5.50
  18  -5  -1   68.39   10.90
 -18   5  -1   50.59    7.10
  18   5   1   55.89    7.80
 -18   5   1   61.79    8.40
  18   5  -1   53.99    7.90
  18  -5   1   73.49    9.20
 -18   6  -1    2.00    3.70
  18  -6  -1    1.00    4.10
  18   6   1    0.30    4.20
  18  -6  -1    5.00    6.90
  18  -6   1    0.10    3.10
  18  -6   1    0.50    6.30
 -18   6   1    3.90    3.60
  18   6  -1    5.50    4.30
 -18   7  -1   15.30    4.40
  18  -7  -1   -1.20    5.70
  18  -7   1    5.70    5.70
 -18   7   1   12.40    3.20
  18  -8  -1    5.50    4.10
  18  -8   1    3.20    5.00
 -19   0  -1    2.50    4.30
 -19   0   1   -1.10    4.70
  19   0  -1    1.30    4.10
  19   0  -1    8.80    6.10
  19   0   1    6.60    4.40
  19   0   1   -2.40    5.40
 -19  -1   1   33.00    6.30
  19   1   1   51.39    9.40
  19   1   1   42.50    7.10
 -19   1  -1   36.40    6.80
  19  -1  -1   36.30    7.90
  19  -1   1   28.10    8.00
  19   1  -1   26.00    5.90
 -19  -1  -1   58.19    7.20
  19   1  -1   48.00    9.00
  19  -1   1   36.60    8.10
 -19   1   1   51.29    7.40
  19   2   1   44.70    7.50
  19  -2  -1   53.09    9.30
  19   2   1   89.09   14.40
 -19   2  -1   56.29    7.90
 -19  -2   1   52.69    7.90
 -19   2   1   93.09    9.20
  19  -2   1   68.89    9.90
  19   2  -1   87.79   10.10
  19   2  -1   93.79   12.10
  19   3   1   29.30    9.20
  19   3   1    9.10    5.00
 -19   3  -1   15.80    5.20
  19  -3  -1   11.00    5.60
  19   3  -1   14.30    5.60
  19   3  -1   10.20    5.10
  19  -3   1    7.10    5.40
 -19   3   1   15.60    5.30
 -19   4  -1   18.40    9.10
  19   4   1   23.00    6.80
  19  -4  -1   10.60    5.90
  19   4  -1   13.80    8.00
 -19   5  -1    1.30    3.50
  19   5   1   -1.20    3.90
  19  -5  -1    5.70    3.70
  19  -5  -1   -1.30    5.50
 -19   5   1    4.10    3.90
  19   5  -1    2.70    3.90
  19  -5   1   -2.90    3.50
  19  -6  -1   30.10    7.50
 -19   6  -1   40.90    5.10
  19   6   1   39.40    5.80
 -19   6   1   45.80    5.60
  19  -6   1   15.70    6.40
 -19   7  -1   -0.50    3.00
  19  -7  -1    2.70    4.10
  19  -7   1   -2.10    3.60
  20   0  -1   -1.80    9.30
 -20   0  -1    2.60    4.40
  20   0   1    0.40    3.50
 -20   0   1   -5.10    5.10
  20   0   1    0.90    5.30
 -20  -1   1   59.59    6.80
  20   1   1   52.39    7.00
  20  -1  -1   95.89   17.40
 -20   1  -1   40.40    8.60
  20   1   1   49.60    8.40
  20   1  -1   50.99    8.40
 -20  -1  -1   54.09    6.40
  20   2   1    5.10    4.60
 -20   2  -1    8.20    5.00
  20  -2  -1    9.40    5.90
  20   2   1    0.60    4.10
  20  -2   1   10.00    6.50
  20   2  -1   10.30    4.60
 -20   2   1   12.00    5.90
  20  -3  -1  157.68   13.30
 -20   3  -1  172.68   12.70
  20   3   1  167.38   12.90
  20   3  -1  113.49   13.00
  20  -3   1  150.48   13.70
  20   3  -1  147.29   12.60
 -20   3   1  151.78   12.60
 -20   4  -1    2.40    3.50
  20  -4  -1   -5.10    4.80
  20   4   1    1.40    3.90
  20  -4  -1    3.40    3.80
  20  -4   1    3.20    3.90
 -20   4   1   -1.70    3.60
  20   5   1  138.69   10.80
 -20   5  -1  140.09   10.40
  20  -5  -1  119.09   13.60
 -20   5   1  140.69   10.60
  20  -5   1  131.49    9.60
 -20   6  -1   19.30    3.50
  20  -6  -1   17.10    4.60
 -20   6   1   22.30    3.20
  20  -6   1   17.20    4.60
 -21   0  -1    3.90    3.70
 -21   0   1    1.40    3.10
  21   0  -1   -1.50    3.90
  21   0   1   -2.20    4.10
  21   1   1   17.40    4.90
  21  -1  -1    9.40    4.90
 -21   1  -1    9.20    3.80
 -21   1   1    6.60    3.70
  21  -1   1   18.10    5.10
  21   1  -1    7.40    4.20
 -21   2  -1   -0.90    3.10
  21   2   1   -2.00    3.70
  21  -2  -1    0.00    3.60
 -21   2   1   -0.30    3.80
  21   2  -1    8.20    3.60
  21  -2   1    2.10    4.10
  21  -3  -1   87.29   10.30
  21  -3  -1  137.09   10.20
 -21   3  -1  123.49    9.50
  21  -3   1  102.89    9.60
 -21   3   1  109.79    9.10
 -21   4  -1   27.10    4.80
  21  -4  -1   14.60    4.80
  21  -4  -1   22.20    3.20
  21  -4   1   40.30    4.60
  21  -4   1   17.60    5.00
  22   0  -1    3.70    3.30
  22   0   1   -2.90    3.00
  22   1   1   27.10    4.60
  22  -1  -1   38.70    5.10
  22   1  -1   51.79    6.20
  22  -1   1   34.60    5.00
 -22   1   1   47.00    4.80
  22  -2  -1    2.10    2.80
 -22   2  -1    0.00    2.30
  22  -2   1    1.20    2.50
 -22   2   1   -4.20    2.20
   0   1   2    0.30    0.20
   0   1   2    0.50    0.20
   0  -1   2    0.30    0.80
   0   1  -2   -0.10    0.70
   0   2   2 1564.34   99.99
   0   2  -2 1736.53  100.19
   0  -2   2 1706.93  100.29
   0  -3   2   -0.90    1.70
   0   3  -2    0.80    1.90
   0   3   2   -0.40    1.60
   0   4   2  985.40   57.19
   0   4   2  901.31   57.39
   0   4  -2  990.30   57.29
   0   4  -2  880.21   58.09
   0   5  -2    1.40    2.90
   0   5   2   -2.10    1.90
   0   5   2   -2.40    1.90
   0   5  -2    0.40    1.90
   0   6  -2  985.90   64.39
   0   6   2  950.50   62.69
   0   6   2  976.30   63.49
   0   6  -2 1112.89   62.89
   0   6   2 1087.19   62.69
   0   7   2   -4.40    2.00
   0   7  -2   -0.10    3.30
   0  -7  -2    1.80    4.80
   0   7   2   -1.90    1.80
   0   7  -2   -0.20    2.20
   0  -7  -2   -6.30    4.00
   0   7  -2   -1.70    2.60
   0   8  -2   62.09    8.90
   0   8   2   56.79    6.80
   0   8   2   65.69    8.10
   0  -8  -2   66.69   11.00
   0   8  -2   57.79    7.90
   0  -8  -2   57.99   10.50
   0  -8   2   62.59   12.40
   0  -8  -2   68.39   10.60
   0  -9  -2   -5.00    5.80
   0  -9  -2   -6.00    4.60
   0  -9   2   -0.50    7.00
   0   9  -2   -2.10    4.30
   0  -9  -2   -1.80    5.50
   0 -10  -2  111.99   14.00
   0 -10   2   88.09   15.80
   0 -10  -2   98.59   13.80
   0 -11  -2   -1.20    5.10
   0 -11  -2   -4.60    5.80
   0 -11   2   -4.10    6.60
   0 -12  -2   50.09    8.50
   0 -12   2   49.60    9.30
   0 -13  -2   -0.80    4.50
   0 -13   2   -1.50    3.50
   1   1   2   89.09    6.00
  -1   1  -2   97.69    6.30
   1   1   2  110.29    5.90
  -1  -1   2   91.99    6.10
  -1  -1   2   86.59    6.40
   1   1  -2   91.49    6.10
  -1   1   2   94.69    5.80
   1   1  -2   85.29    6.10
  -1  -1  -2   91.79    5.90
  -1   1   2   99.09    5.90
  -1  -1  -2   96.89    6.00
   1   1  -2   91.29    6.40
   1  -1   2   95.79    6.30
  -1   2  -2    6.50    2.00
   1   2   2    3.80    1.20
  -1  -2   2    6.20    1.50
   1   2   2    3.70    1.20
   1   2  -2    4.90    1.50
   1   2  -2    7.10    2.00
   1  -2   2    5.30    1.70
  -1  -3   2  953.80   56.79
   1   3   2  916.91   56.49
  -1   3  -2  966.10   56.79
   1   3   2  912.51   56.69
   1   3  -2  912.61   57.39
   1  -3   2  914.21   57.09
   1   3  -2  969.70   56.59
   1   4   2  141.99   10.50
   1   4   2  127.99    9.90
  -1  -4   2  168.78   10.50
   1   4   2  149.59    9.90
   1   4  -2  155.68   10.10
  -1   4   2  149.39   10.50
   1   4  -2  141.99   11.30
   1   5   2   35.90    4.00
  -1   5  -2   34.10    4.10
  -1   5  -2   27.50    4.80
   1   5   2   34.90    3.60
   1   5   2   28.30    4.00
   1   5  -2   29.10    4.40
   1   5  -2   28.30    4.80
  -1   5   2   28.40    4.20
  -1   5   2   30.10    4.10
   1   6   2    1.00    2.10
   1   6   2   -1.50    2.10
  -1   6  -2    0.60    2.20
  -1   6  -2    1.30    3.10
  -1   6   2   -1.60    2.00
   1   6  -2    3.70    3.10
   1   6  -2   -0.60    1.80
   1   6  -2    2.60    3.10
  -1   6   2    2.50    2.80
   1  -7  -2  925.51   62.79
   1   7   2  951.30   58.59
  -1  -7   2 1028.10   65.99
  -1   7  -2  892.11   60.49
  -1   7  -2 1045.40   59.89
   1   7  -2  929.21   58.09
  -1  -7  -2  902.31   62.09
  -1   7   2  928.01   58.69
   1  -7   2  932.91   64.89
  -1  -7  -2  904.91   62.79
   1   7  -2  923.71   60.39
   1   7  -2  955.60   59.39
  -1   7   2  965.30   58.59
   1  -8  -2   84.09   12.90
   1   8   2   74.79    8.70
  -1   8  -2   68.69    8.60
  -1   8  -2   64.09    7.70
   1  -8  -2   80.09   11.70
  -1  -8   2   98.79   14.80
  -1  -8   2   85.09   12.00
   1  -8  -2   94.69   12.10
   1   8   2   77.99    7.60
  -1   8  -2   46.00    8.40
  -1   8   2   74.79    9.00
  -1   8   2   71.69    7.70
  -1  -8  -2   91.09   13.50
  -1  -8  -2   75.99   12.10
   1   8  -2   55.29    8.60
   1   8  -2   79.99    8.80
   1  -8   2   91.89   14.30
  -1  -8  -2   72.39   10.80
   1  -9  -2  870.21   58.59
   1  -9  -2  824.42   56.89
   1  -9  -2  738.93   55.99
  -1  -9   2  901.11   56.79
  -1  -9   2  866.31   59.79
  -1  -9  -2  840.12   57.49
  -1  -9  -2  867.91   58.59
   1  -9   2  836.02   58.79
   1   9  -2  824.32   55.69
   1 -10  -2    1.60    6.10
  -1 -10   2    3.60    6.10
  -1 -10   2   19.60    9.30
   1 -10  -2   10.40    7.50
   1 -10   2   16.00    9.30
  -1 -10  -2    9.10    7.00
  -1 -10  -2    6.60    6.80
   1 -11  -2   73.89   12.10
  -1 -11   2   66.09   11.90
  -1 -11  -2   93.59   12.10
  -1 -11  -2   93.49   12.80
   1 -11   2   62.29   11.90
  -1 -12   2   50.39   11.50
   1 -12  -2   24.00    6.80
   1 -12   2   17.30    7.70
  -1 -12  -2   45.10    8.20
  -1 -13   2   26.30    5.70
   1 -13  -2   17.90    3.90
   1 -13   2   20.10    4.80
   2   0  -2  803.22   43.10
   2   0   2  678.43   42.90
  -2   0  -2  694.43   43.00
  -2   0  -2  685.23   42.90
   2   0  -2  749.82   42.90
   2   0   2  674.03   42.80
  -2   0   2  720.33   43.10
  -2   0  -2  722.13   43.00
  -2   0   2  688.13   42.90
   2  -1  -2   11.60    1.20
   2   1   2   10.20    1.30
   2   1   2    8.00    1.00
   2  -1  -2   12.80    1.50
  -2  -1   2    8.80    1.50
  -2  -1   2    8.20    1.30
   2   1   2   12.20    1.30
  -2   1  -2   11.30    1.80
   2  -1   2   11.60    2.00
  -2   1   2   12.70    1.30
  -2  -1  -2    9.60    1.30
  -2  -1  -2   11.20    1.30
   2   1  -2    8.10    1.60
   2   1  -2    8.90    1.60
  -2   1   2   13.30    1.50
  -2  -1  -2    8.70    1.10
   2   2   2    2.00    1.30
   2   2   2    1.50    1.20
  -2  -2   2    2.10    2.00
  -2   2  -2    1.50    1.90
  -2  -2   2    1.30    1.20
   2   2   2    1.70    0.80
   2  -2   2    2.40    1.60
   2   2  -2    1.20    1.30
   2   2  -2    2.90    2.30
  -2   2   2    1.30    1.00
   2   2  -2    1.10    1.50
  -2   2   2    2.50    1.00
  -2  -2  -2    3.20    1.40
  -2  -3   2 1581.84   94.69
   2   3   2 1610.34   94.59
   2   3   2 1573.44   94.89
  -2   3  -2 1594.84   95.09
   2   3  -2 1594.04   95.59
   2  -3   2 1526.35   95.29
   2   3  -2 1583.34   94.49
   2   3  -2 1526.25   94.99
  -2  -4   2  101.99    7.20
  -2   4  -2   97.29    7.60
   2   4   2   95.69    7.10
   2   4   2   91.59    6.40
   2   4   2  103.99    7.60
   2   4  -2   90.19    7.70
  -2   4   2   87.89    7.80
   2   4  -2   97.19    8.40
   2   4  -2   94.19    6.80
  -2   5  -2 1945.61  114.49
   2   5   2 1899.71  113.39
   2   5   2 1793.22  113.99
   2   5   2 1909.01  114.59
   2   5  -2 1861.51  114.69
   2   5  -2 1876.51  113.79
   2   5  -2 1895.71  115.49
  -2   5   2 1942.31  114.69
   2   6   2   25.40    3.80
  -2   6  -2   24.00    4.10
   2   6   2   24.30    2.70
   2   6   2   24.90    4.00
  -2   6   2   35.80    4.70
   2   6  -2   20.40    4.30
   2   6  -2   22.10    3.10
  -2   6   2   23.40    4.40
  -2   7  -2   47.80    5.90
  -2  -7   2   52.39    9.20
  -2  -7   2   56.29   11.60
   2   7   2   45.30    5.20
   2   7   2   40.20    5.60
   2  -7  -2   47.80    9.50
  -2   7  -2   41.40    7.00
   2  -7   2   45.40    9.60
   2   7  -2   52.89    6.60
   2   7  -2   53.19    7.20
  -2  -7  -2   56.29   10.50
  -2   7   2   37.50    5.90
  -2   7   2   47.30    5.70
  -2  -8   2   33.70    9.80
   2  -8  -2   38.40    8.60
  -2   8  -2   17.00    5.10
   2  -8  -2   24.80    7.90
   2  -8  -2   18.90    7.50
  -2   8  -2   14.90    4.40
   2   8   2   21.20    4.30
  -2  -8   2   18.30    6.70
   2   8   2   25.10    5.10
  -2  -8  -2   27.40    8.50
  -2   8   2   11.80    4.30
   2   8  -2   22.10    5.20
  -2   8   2   17.20    5.50
  -2  -8  -2   23.20    7.50
  -2   8   2   21.50    4.60
   2  -8   2   28.90    8.50
   2  -9  -2   99.89   15.00
  -2  -9   2  133.69   17.60
   2  -9  -2  155.58   17.10
  -2   9  -2  148.59   15.20
  -2  -9   2  171.28   16.30
  -2  -9  -2  165.98   16.90
  -2  -9  -2  159.68   17.50
   2   9  -2  175.98   15.20
   2  -9   2  132.99   16.90
  -2 -10   2   45.80   10.10
   2 -10  -2   34.70    8.40
   2 -10  -2   45.80   10.40
  -2 -10   2   33.20   10.50
  -2 -10  -2   57.49   12.30
   2 -10   2   32.90   10.20
  -2 -10  -2   50.49   10.80
   2 -11  -2   24.70    7.60
  -2 -11   2   29.30    9.40
  -2 -11  -2   26.70    7.70
  -2 -11  -2   26.20    8.80
   2 -11   2   37.00    9.90
   2 -12  -2    4.00    5.60
  -2 -12   2    2.00    6.30
  -2 -12  -2    2.30    4.90
  -2 -12  -2    2.60    4.20
   2 -12   2   -0.70    6.90
   2 -13  -2    1.00    2.80
  -2 -13   2    1.60    2.60
   2 -13   2    0.50    2.70
  -3   1  -2 3850.71  229.98
  -3  -1   2 3944.41  230.18
   3  -1   2 3730.13  229.88
   3   2   2  615.84   34.40
   3   2   2  564.24   33.60
  -3   2  -2  583.24   34.60
  -3  -2   2  536.75   35.00
  -3  -2   2  538.85   34.00
  -3   2   2  594.84   34.10
   3   2  -2  550.84   34.80
   3   2  -2  551.24   34.50
  -3  -2  -2  523.75   34.50
  -3   2   2  602.54   34.30
   3  -2   2  535.85   34.80
  -3  -2  -2  527.05   34.30
   3   3   2   12.10    2.30
  -3  -3   2   12.10    1.80
  -3   3  -2   13.50    3.40
   3   3   2   13.80    2.20
   3   3  -2    7.40    2.90
   3   3  -2   11.50    1.80
   3   3  -2    8.70    3.10
  -3   3   2   11.30    2.00
  -3  -3  -2    9.30    2.40
  -3   4  -2  498.95   30.70
   3   4   2  509.05   30.50
   3   4   2  484.65   30.10
   3   4  -2  481.25   31.20
  -3   4   2  464.25   30.70
   3   4  -2  479.05   29.70
   3   4  -2  472.05   30.60
   3   5   2  111.29    8.20
  -3   5  -2   96.99    8.70
   3   5   2  114.99    8.70
   3   5  -2   84.39   11.00
  -3   5   2  118.39    9.10
   3   5  -2   99.29    9.60
   3   5  -2  101.19    7.30
  -3   6  -2  376.06   25.60
   3   6   2  397.76   25.80
   3   6   2  390.96   25.70
  -3   6   2  399.56   25.90
   3   6  -2  381.66   26.70
   3   6  -2  385.06   25.90
   3   7   2    0.60    2.40
  -3  -7   2   -0.50    6.30
  -3   7  -2    1.50    3.20
   3  -7  -2    2.50    4.90
  -3   7  -2    5.80    3.30
   3   7   2    0.80    2.10
  -3  -7  -2    1.90    6.10
   3   7  -2    0.30    2.80
  -3  -7  -2    1.00    5.20
  -3   7   2   -0.40    2.60
  -3   7   2    8.70    3.20
   3   7  -2    1.40    3.10
   3  -7   2   -1.30    4.60
  -3  -8   2   11.90    5.80
   3  -8  -2    1.80    5.60
   3  -8  -2    1.10    5.60
   3   8   2    3.10    2.60
  -3  -8   2    8.00    8.00
   3   8   2   -2.00    3.90
  -3  -8  -2    7.00    6.40
  -3  -8  -2    8.30    5.70
  -3   8   2  -11.90    4.00
  -3   8   2   -2.20    3.60
   3   8  -2    4.90    3.80
   3  -8   2    3.20    5.70
  -3   8   2   -2.90    2.30
   3  -9  -2  587.74   42.70
  -3  -9   2  595.14   44.60
   3  -9  -2  529.05   41.90
  -3   9  -2  504.45   38.70
  -3  -9   2  650.23   41.90
  -3  -9  -2  593.64   43.20
   3   9  -2  587.44   39.00
  -3  -9  -2  604.94   42.30
   3  -9   2  570.64   43.10
  -3 -10   2   89.99   17.80
   3 -10  -2   68.79   15.80
   3 -10  -2  100.59   15.00
  -3 -10   2   92.69   16.40
   3 -10   2   62.09   12.40
  -3 -10  -2   84.09   13.20
  -3 -10  -2  106.69   18.40
   3 -11  -2   57.99   11.00
  -3 -11   2   50.89   10.80
  -3 -11   2   55.09    9.30
   3 -11   2   56.59   10.60
  -3 -11  -2   40.30    8.90
  -3 -11  -2   71.39   11.00
  -3 -12   2   11.30    6.20
   3 -12  -2   17.90    5.90
  -3 -12  -2   19.60    5.40
   3 -12   2    8.00    6.00
  -3 -12  -2   27.60    6.80
  -3 -13   2   13.40    3.80
   3 -13  -2    9.10    3.00
   3 -13   2   32.30    6.00
  -4   1  -2 2269.17  134.89
   4   1   2 2050.69  134.29
  -4   1  -2 2255.97  134.89
   4  -1  -2 2481.75  134.89
  -4  -1   2 2233.58  135.29
   4   1  -2 2313.77  134.69
  -4  -1  -2 2243.68  134.89
  -4   1   2 2163.28  134.79
  -4  -1  -2 2205.78  134.29
   4   1  -2 2429.46  135.09
   4  -1   2 2053.29  134.89
  -4  -2   2  696.63   44.70
  -4  -2   2  644.64   45.80
   4   2   2  833.32   45.40
  -4   2  -2  721.53   45.50
   4   2   2  784.52   45.00
  -4   2   2  774.42   45.20
  -4  -2  -2  752.02   45.60
   4   2  -2  710.53   45.20
   4   2  -2  740.33   45.70
   4   3   2    3.50    1.80
  -4   3  -2    2.30    2.60
  -4  -3   2    1.70    1.10
   4   3   2    1.00    1.90
  -4  -3   2    1.20    2.50
  -4  -3  -2    1.20    2.10
  -4   3   2    1.70    1.50
   4   3  -2    0.70    2.70
   4   3  -2   -1.00    2.50
   4   4   2   67.19    6.20
   4   4   2   73.09    5.80
  -4   4  -2   73.19    6.70
  -4   4   2   61.19    6.20
   4   4  -2   66.79    6.40
   4   4  -2   72.19    7.10
  -4   4   2   69.59    6.90
   4   5   2  279.57   18.20
   4   5   2  254.47   17.50
  -4   5  -2  264.07   18.20
  -4   5   2  262.17   18.50
   4   5  -2  271.87   19.00
   4   5  -2  260.87   18.00
  -4   6  -2    2.70    3.30
   4   6   2    3.40    2.30
   4   6   2    6.70    2.70
   4   6  -2    8.70    3.60
   4   6  -2    4.30    3.50
  -4   6   2    6.40    3.30
   4  -7  -2   90.39   13.10
  -4   7  -2   64.49    7.80
   4   7   2   80.49    7.90
   4  -7  -2   58.69   12.00
  -4  -7   2   80.09   10.50
   4   7   2   81.89    7.20
   4   7  -2   79.49    8.30
  -4  -7  -2   75.39   13.70
  -4  -7  -2   84.49   12.40
  -4   7   2   84.79    8.40
   4   7  -2   74.69    8.90
  -4   7   2   62.89    8.40
   4  -7   2   88.09   13.20
  -4  -8   2  200.78   17.80
   4   8   2  151.98   14.90
   4  -8  -2  165.48   18.50
   4   8   2  180.58   13.60
  -4  -8   2  183.38   19.70
   4  -8  -2  172.48   17.70
  -4   8   2  168.58   16.50
   4   8  -2  192.68   14.80
  -4  -8  -2  169.48   17.40
   4  -8   2  200.68   19.10
  -4  -8  -2  192.08   18.90
   4  -9  -2  251.87   23.20
  -4  -9   2  245.98   22.10
   4  -9  -2  197.88   22.30
  -4  -9   2  255.87   25.30
   4  -9   2  250.47   23.60
   4   9  -2  255.17   19.10
  -4  -9  -2  275.57   22.90
  -4  -9  -2  253.87   23.40
  -4 -10   2   26.80    9.30
   4 -10  -2    7.80    9.10
   4 -10  -2   29.00   13.80
   4 -10   2   26.00   12.80
  -4 -10  -2   22.70   10.00
   4 -11  -2   80.29   12.40
   4 -11  -2  103.09   13.70
  -4 -11   2  116.89   13.00
  -4 -11   2  121.69   15.50
   4 -11   2  118.59   14.10
  -4 -11  -2  125.99   14.00
  -4 -11  -2  114.09   13.80
   4 -12  -2    9.80    5.50
  -4 -12   2   17.10    7.10
   4 -12   2    6.80    5.00
  -4 -12  -2   10.70    5.20
   4 -13  -2   -0.70    2.40
  -4 -13   2    2.70    3.00
   4 -13   2    2.10    3.10
  -5  -1   2    0.80    2.30
   5  -1  -2    3.50    2.10
  -5   1  -2    0.10    1.40
   5  -1  -2    1.40    1.90
  -5   1  -2    4.60    2.50
   5   1   2    1.40    2.00
   5   1   2    3.50    2.10
  -5   1   2    5.30    2.00
   5   1  -2    0.00    2.00
  -5  -1  -2    0.90    1.70
   5   1  -2    2.60    2.00
  -5  -1  -2    3.30    1.40
   5   2   2   62.09    5.00
   5   2   2   62.29    5.30
  -5  -2   2   44.70    5.90
  -5  -2   2   54.89    4.60
  -5   2  -2   66.79    5.50
  -5   2  -2   51.69    5.20
   5   2  -2   55.79    5.90
   5   2  -2   55.39    5.40
  -5   2   2   53.89    5.00
  -5  -2  -2   60.39    5.80
   5   3   2    1.70    1.90
   5   3   2   -1.20    1.70
  -5  -3   2    0.10    0.90
  -5   3  -2   -2.30    2.40
  -5   3   2   -0.70    1.30
   5   3  -2    0.20    1.80
  -5  -3  -2   -2.50    1.80
   5   3  -2    1.50    2.40
   5   4   2 2454.95  146.69
  -5   4  -2 2325.27  146.89
   5   4   2 2544.35  146.29
   5   4  -2 2390.36  146.69
   5   4  -2 2479.95  147.39
  -5   4   2 2379.86  147.19
  -5   5  -2  108.99    9.50
   5   5   2  111.89    9.10
   5   5   2  112.09    8.60
   5   5  -2  109.39   10.00
  -5   5   2  115.19    9.90
   5   5  -2  102.49    9.20
   5  -6  -2    0.00    4.00
  -5   6  -2   -0.80    2.70
  -5  -6   2    0.50    4.20
   5   6   2    1.20    2.30
   5  -6  -2    8.50    5.00
   5   6   2   -1.40    2.00
   5   6  -2   -1.40    2.10
  -5  -6  -2   -5.90    4.10
   5  -6   2   -2.30    4.30
   5   6  -2    0.00    3.20
  -5   6   2   -2.70    2.90
  -5   7  -2  245.68   17.40
   5  -7  -2  195.18   18.40
   5   7   2  195.98   14.10
   5   7   2  182.38   14.90
   5  -7  -2  173.18   19.20
  -5  -7   2  209.98   18.10
  -5   7   2  193.58   15.60
   5  -7   2  198.38   18.80
   5   7  -2  206.98   18.00
  -5  -7  -2  194.18   18.30
   5  -7   2  175.18   18.80
   5  -8  -2  232.38   21.30
  -5  -8   2  239.38   29.40
   5  -8   2  185.68   19.90
  -5  -8  -2  204.08   20.70
   5   8  -2  240.98   17.20
   5  -8   2  214.68   21.30
  -5  -8  -2  237.48   22.90
   5  -9  -2   77.59   14.70
   5  -9  -2   67.09   12.60
  -5  -9   2  112.99   18.30
  -5  -9   2   95.29   13.70
  -5  -9  -2   76.29   13.30
  -5  -9  -2   82.89   14.10
   5  -9   2   73.49   13.60
   5 -10  -2   61.49   12.40
  -5 -10   2   92.29   13.30
  -5 -10   2   69.59   14.00
   5 -10  -2   63.29   11.80
   5 -10   2   67.49   12.80
  -5 -10  -2   97.09   13.20
  -5 -10  -2   87.19   13.10
  -5 -11   2   15.40    6.60
   5 -11  -2    5.50    5.70
   5 -11  -2    2.60    7.60
  -5 -11   2    1.50    7.00
  -5 -11  -2    8.40    6.80
  -5 -11  -2    7.10    6.70
   5 -11   2    2.70    5.80
   5 -12  -2   77.89    9.50
  -5 -12   2  105.59   10.70
  -5 -12   2   50.39    9.10
   5 -12   2   84.89   10.10
   5 -13  -2    1.00    2.40
   5 -13   2    0.00    2.80
   6   0  -2  234.68   15.90
  -6   0   2  215.68   15.90
   6   0  -2  234.28   15.50
   6   0   2  243.38   15.50
  -6   0  -2  245.08   15.40
   6   0   2  249.48   15.90
  -6   0  -2  231.18   15.80
   6   1   2 1219.08   73.69
  -6   1  -2 1181.68   74.09
  -6  -1   2 1141.99   74.49
   6  -1  -2 1179.58   74.09
   6   1   2 1321.97   74.19
   6  -1  -2 1259.47   73.79
  -6   1  -2 1255.87   73.99
  -6  -1  -2 1191.28   73.29
  -6   1   2 1214.68   74.09
   6   1  -2 1244.98   74.19
   6   1  -2 1211.98   73.79
  -6  -1  -2 1176.08   74.19
  -6   2  -2   37.70    4.50
   6   2   2   41.40    4.10
  -6  -2   2   33.80    3.40
   6   2   2   44.90    4.80
  -6   2   2   37.40    4.30
  -6  -2  -2   37.80    4.70
   6   2  -2   27.70    4.00
   6   2  -2   35.50    4.50
  -6   3  -2  275.77   19.40
   6   3   2  304.17   18.70
  -6  -3   2  279.67   17.80
   6   3   2  295.77   19.10
   6   3  -2  295.07   19.60
   6   3  -2  281.47   18.80
   6   4   2  182.38   12.10
   6   4   2  160.98   12.40
  -6   4  -2  175.68   12.90
  -6   4   2  183.78   13.50
   6   4  -2  160.58   12.30
   6   4  -2  183.08   13.50
   6   5   2  208.08   14.60
   6   5   2  202.78   13.80
  -6   5  -2  197.48   14.80
   6   5  -2  184.88   14.30
   6   5  -2  198.38   15.30
  -6   5   2  198.08   15.20
   6   6   2    1.90    2.10
   6   6   2    2.00    2.60
  -6   6  -2    1.90    3.40
   6  -6   2   -1.50    5.70
  -6  -6  -2   -1.30    4.50
  -6   6   2   -0.20    3.10
   6   6  -2   -1.50    2.50
   6   6  -2    1.40    3.00
  -6   7  -2  319.87   22.70
  -6  -7   2  323.97   25.00
   6  -7  -2  315.57   25.60
   6  -7  -2  279.57   26.40
   6   7   2  311.47   22.20
   6   7   2  361.56   21.40
   6   7  -2  318.17   22.10
  -6  -7  -2  244.98   28.10
   6  -7   2  298.67   25.50
   6   7  -2  307.87   23.20
  -6  -7  -2  294.77   25.00
  -6   7   2  318.47   22.90
  -6  -8   2  363.06   32.50
   6  -8  -2  360.56   32.60
   6  -8  -2  443.16   31.90
   6   8   2  378.46   26.10
  -6  -8   2  382.66   30.20
  -6  -8  -2  333.37   38.20
   6   8  -2  405.46   27.10
  -6  -8  -2  382.56   30.50
   6  -8   2  423.56   31.50
   6  -9  -2    6.70    7.00
   6  -9  -2    4.90    8.30
  -6  -9   2    7.60    6.80
  -6  -9   2    0.50    8.20
  -6  -9  -2    2.60    6.60
   6  -9   2   -2.50    6.60
  -6  -9  -2    9.80    7.60
   6  -9   2    5.30    7.10
   6 -10  -2   60.99   11.30
   6 -10  -2   69.19   13.00
  -6 -10   2   98.79   12.40
  -6 -10   2   68.69   13.50
   6 -10   2   65.29   12.00
  -6 -10  -2   77.39   12.60
  -6 -10  -2   75.79   11.80
  -6 -11   2   56.69    9.50
  -6 -11   2   40.40    9.60
   6 -11  -2   36.90   10.20
   6 -11  -2   42.10    8.70
  -6 -11  -2   77.29   10.10
   6 -11   2   44.80    9.00
  -6 -11  -2   58.89   10.10
  -6 -12   2   25.20    7.20
   6 -12  -2   18.20    5.40
  -6 -12   2   16.60    5.50
  -6 -12  -2   25.90    5.80
   6 -12   2    9.20    4.40
   7   0   2 1668.83  106.79
  -7   0  -2 1759.52  106.29
   7   0   2 1707.73  106.39
   7   0  -2 1864.31  107.09
   7   0  -2 1810.52  106.49
   7  -1  -2    6.70    2.50
   7  -1  -2    8.40    2.60
  -7   1  -2    6.30    2.60
   7   1   2    7.70    2.60
   7   1   2    5.60    2.50
  -7  -1  -2    9.20    2.00
   7   1  -2    4.40    2.60
   7   1  -2    6.70    2.50
   7   2   2 1454.55   86.09
  -7  -2   2 1253.97   85.49
  -7   2  -2 1502.55   86.79
   7   2   2 1484.35   86.59
   7   2  -2 1449.76   86.29
   7   2  -2 1465.35   86.79
  -7  -2  -2 1351.26   84.99
  -7  -3   2  222.68   14.70
  -7   3  -2  239.58   16.80
   7   3   2  248.88   16.50
   7   3   2  260.97   16.00
  -7   3   2  234.38   16.70
   7   3  -2  222.58   16.60
   7   3  -2  246.08   16.90
  -7   4  -2  312.87   22.30
   7   4   2  313.77   21.10
   7   4  -2  312.37   21.00
   7   4  -2  325.77   21.80
  -7   4   2  302.47   21.80
  -7  -5   2    1.30    5.10
   7   5   2    9.10    2.90
   7  -5  -2   14.60    5.30
  -7   5  -2    8.80    3.30
   7   5  -2    5.00    3.20
   7   5  -2    6.80    3.30
  -7   5   2    4.50    3.50
  -7   6  -2   31.80    6.20
  -7  -6   2   38.90    8.20
   7   6   2   37.50    4.90
   7   6   2   35.90    5.30
   7  -6  -2   43.10    9.10
   7   6  -2   37.60    6.40
   7   6  -2   40.00    5.90
   7  -6   2   34.30    8.50
   7  -6   2   43.20    5.30
  -7  -6  -2   45.10    9.70
  -7   6   2   33.90    6.40
  -7  -7   2   89.99   12.50
   7  -7  -2   90.39   15.70
   7   7   2  107.69    9.00
   7  -7  -2   98.49   13.00
  -7  -7  -2  120.19   18.00
  -7  -7  -2  109.79   13.50
   7  -7   2  116.89   13.50
   7   7  -2   94.59    9.60
   7   8   2   30.30    5.30
  -7  -8   2   20.30    8.10
   7  -8  -2   30.90    8.90
   7  -8  -2   33.90   11.00
   7  -8   2   30.00    9.70
   7  -8   2   38.70   10.20
  -7  -8  -2   23.00    8.80
  -7  -8  -2   25.30    8.30
   7   8  -2   29.60    6.00
   7  -9  -2    2.40    8.20
  -7  -9   2    6.60    9.10
  -7  -9   2   17.00    8.20
   7  -9  -2    1.90    6.90
  -7  -9  -2   15.40    6.90
   7  -9   2    7.80    8.20
   7  -9   2    7.90    7.20
  -7  -9  -2   12.90    7.90
   7 -10  -2   -0.40    7.80
  -7 -10   2    0.80    6.10
   7 -10  -2    0.60    6.60
  -7 -10   2   -0.70    6.90
  -7 -10  -2    9.40    7.20
   7 -10   2   -3.00    5.80
  -7 -10  -2    4.30    6.80
   7 -10   2    2.10    8.50
  -7 -11   2    9.40    7.10
  -7 -11   2   30.10    8.10
   7 -11  -2   20.70    7.60
   7 -11  -2   17.70    6.10
   7 -11   2   24.20    7.40
  -7 -11  -2   18.70    7.10
  -7 -12   2    8.00    4.70
   7 -12  -2    1.20    3.60
  -7 -12   2    4.40    4.00
   7 -12   2    0.60    3.80
  -7 -12  -2    7.90    4.40
   8   0   2  285.87   18.50
   8   0  -2  283.57   19.00
  -8   0  -2  260.47   18.10
   8   0  -2  283.47   18.50
   8   1   2   77.19    6.40
  -8   1  -2   78.49    7.00
   8  -1  -2   77.49    6.90
   8   1   2   71.29    7.10
   8  -1  -2   80.09    7.40
  -8  -1  -2   72.89    5.90
   8   1  -2   74.09    6.40
   8   1  -2   79.09    7.30
   8   2   2   54.59    5.50
   8   2   2   48.00    5.00
  -8  -2   2   28.10    3.70
  -8   2  -2   45.20    5.50
   8   2  -2   35.60    5.00
  -8   2   2   36.80    5.50
  -8  -2  -2   43.80    3.10
  -8   3  -2  196.98   14.60
  -8  -3   2  187.28   12.00
  -8  -3   2  182.98   12.00
   8   3   2  206.88   13.60
   8   3   2  208.48   14.30
   8   3  -2  201.68   14.60
   8   3  -2  195.18   13.90
  -8   3   2  195.78   14.70
  -8   4  -2  160.08   12.80
   8   4   2  149.69   12.00
   8   4   2  164.18   11.60
  -8   4   2  158.68   12.90
   8   4  -2  161.08   12.80
   8   4  -2  152.18   12.00
   8   5   2  621.04   38.00
  -8  -5   2  662.83   43.50
  -8   5  -2  598.24   39.30
   8   5   2  612.24   38.80
   8  -5   2  591.94   38.40
  -8  -5  -2  529.85   41.00
   8   5  -2  603.04   39.50
  -8   5   2  576.14   39.30
   8   5  -2  609.34   38.50
   8  -5   2  585.14   41.50
  -8  -6   2   41.40    8.90
   8   6   2   46.50    5.60
   8  -6  -2   49.40    9.40
   8   6   2   40.70    5.60
  -8   6  -2   34.20    6.40
   8   6  -2   41.30    5.90
   8   6  -2   37.80    6.50
   8  -6   2   41.60    6.00
  -8  -6  -2   43.40    9.00
   8  -6   2   53.89    9.50
  -8   6   2   40.70    7.20
   8  -7  -2   10.40    9.20
   8   7   2    7.00    3.00
   8   7  -2    7.80    3.80
  -8  -8   2   48.60   10.60
   8  -8  -2   59.59   13.50
   8  -8  -2   42.70   10.50
   8   8  -2   68.59   10.50
  -8  -8  -2   46.50   11.50
  -8  -8  -2   67.59   11.80
   8  -8   2   34.40   10.70
   8  -8   2   55.99   11.40
  -8  -9   2  295.57   30.30
  -8  -9   2  334.37   26.10
   8  -9  -2  304.47   26.50
   8  -9  -2  245.08   27.10
   8  -9   2  282.97   25.30
  -8  -9  -2  316.27   25.90
   8 -10  -2    2.40    8.30
  -8 -10   2   -7.00    5.80
   8 -10  -2    2.30    5.90
  -8 -10   2   -4.20    7.00
  -8 -10  -2    7.60    6.80
   8 -10   2    0.50    5.40
   8 -10   2   -2.20    6.20
  -8 -11   2    9.10    6.40
  -8 -11   2    8.60    6.50
   8 -11  -2    4.80    6.80
   8 -11  -2    0.40    6.30
   8 -11   2   10.00    7.30
  -8 -11  -2   10.80    7.80
   8 -12  -2   14.60    4.20
  -8 -12   2   22.40    4.90
   8 -12   2   28.60    5.70
  -8 -12  -2   35.20    7.20
  -9   0  -2   47.80    5.10
   9   0  -2   51.19    6.20
   9   0  -2   44.30    5.50
   9   0   2   44.30    5.40
   9  -1  -2 1820.82  107.99
   9  -1  -2 1758.42  108.49
  -9   1  -2 1866.71  108.09
   9   1   2 1743.23  107.79
   9   1   2 1738.63  108.39
   9   1  -2 1751.12  108.49
  -9   1   2 1713.43  108.09
  -9  -1  -2 1774.52  107.19
   9   1  -2 1812.02  107.89
   9   2   2 1134.69   70.49
  -9   2  -2 1180.18   70.49
   9   2   2 1202.28   69.89
   9   2  -2 1105.49   69.89
   9   2  -2 1137.09   70.69
  -9   2   2 1123.79   70.49
  -9  -2  -2 1093.09   68.39
   9   3   2  189.28   13.90
  -9   3  -2  192.08   14.80
  -9   3   2  192.28   14.90
   9   3  -2  198.08   14.20
   9   3  -2  209.38   15.00
   9   4   2    5.50    2.80
  -9   4  -2    7.80    3.80
   9  -4  -2    2.50    3.20
   9   4   2    3.40    2.60
  -9  -4   2   13.00    5.40
   9  -4  -2   -0.10    3.90
  -9   4   2    5.40    3.50
   9  -4   2   -0.70    3.00
   9   4  -2    7.00    3.10
   9   4  -2   -0.30    2.70
  -9  -5   2  150.18   15.10
   9  -5  -2  143.39   14.80
   9  -5  -2  138.59   17.30
  -9   5  -2  121.89   12.20
   9   5   2  153.88   12.10
   9   5   2  151.58   11.30
   9  -5   2  140.29   11.70
   9   5  -2  122.29   11.70
  -9   5   2  133.59   15.30
   9  -5   2  154.98   14.90
   9   5  -2  138.09   11.60
  -9  -5  -2  158.28   14.80
   9   5  -2  137.49   12.60
   9  -6  -2   29.40    5.40
   9  -6  -2   50.89    9.80
  -9  -6   2   48.90    9.50
   9   6   2   30.00    5.30
   9   6   2   46.70    5.80
   9   6  -2   44.10    6.20
   9  -6   2   46.80    6.40
   9   6  -2   46.70    7.70
   9  -6   2   51.49    9.70
  -9  -6  -2   43.30    9.40
   9  -7  -2    9.90    9.50
   9  -7  -2    3.20    6.80
  -9  -7   2    6.70    6.90
   9   7   2    0.70    3.00
  -9  -7  -2    0.00    5.60
   9  -7   2    4.70    6.50
   9  -7   2   -2.20    3.80
   9   7  -2    6.10    3.60
  -9  -8   2    2.10    7.00
   9  -8  -2    3.10    6.30
   9  -8  -2    0.00    8.20
  -9  -8  -2    4.60    7.30
   9  -8   2   12.10    9.10
   9  -8   2    2.00    6.60
   9  -9  -2 1377.96   99.89
  -9  -9   2 1545.95  100.39
  -9  -9   2 1506.25   97.39
   9  -9  -2 1588.84   98.39
  -9  -9  -2 1580.54   97.89
   9  -9   2 1509.65   97.89
   9 -10  -2    2.10    6.50
  -9 -10   2   -2.40    7.00
   9 -10  -2   -9.90    7.90
  -9 -10   2   -3.80    6.00
  -9 -10  -2    5.00    6.70
   9 -10   2    2.20    7.30
   9 -10   2    0.00    5.50
   9 -11  -2   92.49   11.90
  -9 -11   2   66.59   10.10
   9 -11  -2   85.49   10.60
  -9 -11   2  121.89   11.60
   9 -11   2   89.09   10.30
  -9 -12   2    4.50    3.40
   9 -12  -2    2.90    3.60
  -9 -12  -2    5.50    3.90
   9 -12   2    5.80    3.60
  10   0  -2 2072.79  125.29
 -10   0   2 1999.60  124.29
 -10   0  -2 2150.88  124.09
  10   0   2 1957.50  124.39
  10   0  -2 2057.99  124.39
 -10   1  -2   91.49    8.00
 -10  -1   2   83.89    7.10
  10   1   2   75.09    8.10
  10   1   2   84.89    7.80
  10  -1  -2   89.69    8.10
  10   1  -2   91.09    8.00
 -10  -1  -2   81.49    6.80
 -10   1   2   82.39    8.00
  10   1  -2   89.89    8.50
  10   2   2  302.27   21.00
  10   2   2  293.57   20.20
 -10   2  -2  330.67   21.60
 -10  -2  -2  286.27   18.30
  10   2  -2  310.17   20.40
  10   2  -2  300.97   21.20
 -10   2   2  282.17   20.70
  10  -3  -2   10.10    5.00
  10   3   2   16.90    3.50
  10  -3  -2    9.20    4.40
  10   3   2   20.40    4.00
 -10   3  -2   17.70    4.30
  10  -3   2   12.70    4.40
  10   3  -2    8.30    3.80
  10   3  -2   14.20    3.70
 -10   3   2   15.50    4.30
  10   3  -2   10.90    3.60
  10   4   2  825.82   53.19
 -10  -4   2  827.82   55.59
  10  -4  -2  787.02   55.49
  10  -4  -2  830.32   53.39
 -10   4  -2  851.41   53.59
  10   4   2  876.91   52.39
  10   4   2  799.12   52.89
  10  -4   2  829.02   53.19
 -10   4   2  804.52   53.59
  10  -4   2  859.81   56.39
  10   4  -2  854.61   52.69
  10   4  -2  820.02   53.69
 -10  -4  -2  906.11   57.29
  10  -5  -2    5.00    5.70
 -10   5  -2    5.20    4.30
  10   5   2    9.70    3.90
 -10  -5   2   16.20    6.30
  10  -5  -2    9.30    3.90
  10   5   2    9.30    3.80
  10  -5   2    6.60    3.80
  10   5  -2   10.50    4.00
  10  -5   2   11.60    6.00
 -10   5   2   12.60    4.70
  10   5  -2    7.70    3.70
 -10  -5  -2    5.30    5.60
  10   5  -2    6.30    3.80
  10   6   2   47.10    6.10
  10  -6  -2   57.49   14.00
  10  -6  -2   49.60    6.90
  10   6  -2   45.60    6.70
  10  -6   2   58.09    7.40
  10  -6   2   52.59   10.40
  10   6  -2   37.00    7.20
  10  -7  -2  359.46   27.00
  10  -7  -2  256.27   28.40
 -10  -7   2  304.87   25.80
 -10  -7  -2  287.57   25.40
  10   7  -2  274.67   22.50
  10  -7   2  340.47   21.80
  10  -7   2  333.07   26.30
  10   7  -2  296.17   22.20
 -10  -8   2  380.56   28.60
  10  -8  -2  297.47   30.60
  10  -8  -2  351.06   28.40
 -10  -8  -2  356.86   28.20
  10  -8   2  291.47   29.10
  10  -8   2  361.06   28.30
 -10  -9   2   79.79   14.60
 -10  -9   2   83.49   12.70
  10  -9  -2   76.09   15.00
  10  -9  -2   61.69   11.10
  10  -9   2   42.50    9.80
  10  -9   2   58.39   13.20
 -10  -9  -2   85.19   12.50
  10 -10  -2   16.20    6.30
 -10 -10   2   19.70    7.30
  10 -10  -2   28.50   10.90
 -10 -10   2   11.30    8.60
  10 -10   2   11.90    7.50
 -10 -10  -2   23.80    7.80
  10 -10   2   22.10    6.80
  10 -11  -2   69.19    9.70
  10 -11  -2   89.69    9.70
 -10 -11   2   60.09    8.60
  10 -11   2   70.09    8.60
  10 -12  -2    7.60    3.10
 -10 -12   2    1.10    3.20
  10 -12   2    5.70    3.50
 -10 -12  -2    7.70    4.00
  11   0  -2   20.80    4.00
 -11   0   2   16.40    4.50
  11   0  -2   15.40    4.10
 -11   0   2   19.80    4.00
 -11   0  -2   19.40    3.60
  11   0  -2   18.10    4.40
 -11   0  -2   21.20    4.60
  11   0   2   16.40    4.40
  11   0   2   14.10    3.80
  11  -1  -2   17.10    4.30
  11   1   2   15.60    4.00
 -11  -1   2   14.60    2.90
 -11  -1   2   20.30    4.60
  11  -1  -2   20.10    6.20
  11   1   2   16.90    4.50
 -11   1  -2   15.10    4.20
  11  -1  -2   22.90    5.10
  11   1   2   15.00    3.70
  11   1  -2   12.60    3.50
 -11   1   2   15.80    4.30
  11  -1   2   21.10    5.10
  11   1  -2   12.90    3.90
  11   1  -2   10.10    4.00
 -11   1   2   21.00    4.20
 -11  -1  -2   15.80    2.90
  11   2   2   57.09    7.60
 -11  -2   2   66.99    7.80
  11  -2  -2   50.49    8.80
  11  -2  -2   57.49    8.50
  11   2   2   43.20    6.20
  11   2   2   50.99    6.30
 -11   2  -2   61.59    6.70
 -11   2  -2   68.29    7.80
  11   2  -2   61.09    6.70
  11  -2   2   68.09    8.50
  11   2  -2   41.90    6.40
  11  -2   2   43.80    6.60
 -11   2   2   65.49    7.60
 -11   2   2   56.29    7.00
 -11  -2  -2   48.30    6.90
  11   2  -2   51.89    7.20
 -11   3  -2  131.89   11.60
 -11  -3   2  128.79   11.40
  11   3   2  124.29   10.50
  11  -3  -2  129.09   12.20
  11  -3  -2  147.69   14.20
  11   3   2  133.89   11.40
  11   3   2  128.19   11.50
  11   3  -2  140.49   12.20
  11  -3   2  129.19   13.20
  11   3  -2  139.89   10.70
 -11  -3  -2  118.59   13.30
  11  -3   2  124.59   11.70
 -11   3   2  137.79   11.70
  11   3  -2  117.99   11.40
  11  -4  -2  271.27   22.20
  11  -4  -2  271.07   20.20
  11   4   2  256.57   19.40
 -11   4  -2  279.97   20.20
 -11  -4   2  279.37   22.20
  11   4   2  278.97   22.30
 -11   4   2  273.77   20.30
  11   4  -2  272.27   19.30
  11  -4   2  288.87   22.20
 -11   4   2  251.67   19.30
  11   4  -2  230.78   19.50
  11  -4   2  270.77   20.00
  11   4  -2  289.17   20.70
 -11  -4  -2  267.97   21.70
  11   5   2   51.39    6.30
  11   5   2   43.20    6.80
  11  -5  -2   40.40    6.80
 -11  -5   2   47.30    9.90
  11  -5  -2   42.50    9.80
 -11  -5  -2   56.19    9.90
  11  -5   2   50.69    7.30
 -11   5   2   42.10    6.70
  11   5  -2   53.79    8.00
  11  -5   2   43.40    8.70
  11   5  -2   46.10    6.40
  11  -6  -2   34.20    9.20
  11  -6  -2   35.90    6.30
  11   6   2   35.70    5.70
  11   6   2   35.40    7.10
 -11  -6   2   40.10    9.90
  11  -6   2   40.30    6.80
  11  -6   2   31.90    8.80
  11   6  -2   31.00    6.80
  11   6  -2   33.10    6.50
 -11  -6  -2   37.30    9.30
  11  -7  -2  221.88   25.50
  11  -7  -2  262.27   22.70
 -11  -7   2  268.47   22.80
 -11   7  -2  235.98   18.10
  11   7   2  240.48   18.70
 -11  -7  -2  279.97   22.80
  11  -7   2  239.08   18.20
  11   7  -2  226.28   18.90
  11  -7   2  258.77   22.40
  11  -8  -2   11.40    9.80
  11  -8  -2    1.80    9.40
 -11  -8   2    6.30    9.40
  11  -8   2    6.80    9.00
  11   8  -2    6.00    4.40
  11  -8   2   17.60    8.90
 -11  -8  -2   15.20   10.50
  11  -9  -2  109.39   17.30
 -11  -9   2  137.59   15.10
  11  -9  -2  110.69   14.00
 -11  -9   2  121.09   15.90
 -11  -9  -2  143.09   15.30
  11  -9   2  122.99   14.00
  11  -9   2  100.19   16.00
 -11 -10   2    3.30    6.20
  11 -10  -2   13.00    6.20
  11 -10  -2   13.80    9.10
 -11 -10   2    5.60    5.60
 -11 -10  -2   13.70    7.70
  11 -10   2   -2.10    6.20
  11 -10   2    6.90    5.50
  11 -11  -2   10.90    5.40
 -11 -11   2   -2.70    4.10
  11 -11  -2    3.90    4.10
  11 -11   2    1.00    3.20
 -11 -11  -2    2.10    4.60
  12   0  -2   67.49   12.20
 -12   0  -2   55.09    6.90
  12   0  -2   59.89    7.80
  12   0   2   43.20    8.00
 -12   0   2   49.10    6.80
  12   0  -2   34.00    6.10
  12   0   2   44.20    6.30
  12   0  -2   52.49    8.90
  12   0  -2   41.90    6.20
  12   0   2   42.30    6.50
 -12   0  -2   50.49    5.90
 -12   0   2   55.79    5.90
  12   1   2  172.48   14.60
  12   1   2  184.08   14.30
  12  -1  -2  190.88   14.50
  12  -1  -2  171.78   15.10
 -12  -1   2  192.68   14.70
 -12  -1   2  186.28   13.40
  12   1   2  163.28   15.40
  12  -1  -2  194.28   17.00
 -12   1  -2  196.78   14.30
  12  -1  -2  178.18   15.70
 -12   1  -2  200.48   14.70
  12   1  -2  198.28   17.10
 -12   1   2  194.78   14.40
  12   1  -2  193.08   14.10
 -12   1   2  173.68   14.40
  12   1  -2  185.88   15.20
  12  -1   2  187.08   14.40
 -12  -1  -2  188.38   14.30
  12   1  -2  178.68   14.80
  12  -1   2  185.08   15.60
  12   2   2  349.77   23.40
  12  -2  -2  349.96   26.30
  12   2   2  320.37   24.10
 -12   2  -2  366.26   24.00
 -12   2  -2  342.47   23.50
 -12  -2   2  312.67   23.40
  12  -2  -2  331.07   24.70
  12   2   2  356.16   23.90
  12  -2   2  338.27   23.50
  12  -2   2  367.16   26.40
  12   2  -2  335.97   25.60
 -12   2   2  342.37   23.70
  12   2  -2  337.57   24.10
  12  -2   2  330.57   24.50
 -12   2   2  327.77   23.80
 -12  -2  -2  331.57   23.30
  12   2  -2  334.67   25.70
  12  -3  -2   22.00    5.90
 -12   3  -2   18.00    5.30
 -12   3  -2   25.10    5.20
 -12  -3   2   22.30    6.90
  12   3   2   26.40    5.30
  12   3   2   30.60    5.10
  12   3   2   28.50    5.50
 -12  -3   2   40.50    6.60
  12  -3  -2   19.70    7.20
  12  -3   2   17.20    6.60
  12   3  -2   18.60    4.70
 -12   3   2   24.60    5.30
  12  -3   2   23.10    6.00
 -12   3   2   27.20    5.40
  12   3  -2   26.60    5.60
  12   3  -2   16.40    4.30
 -12  -3  -2   25.80    7.00
  12   4   2   76.59    8.70
  12  -4  -2   86.59   10.50
 -12   4  -2   79.59    9.10
 -12  -4   2   67.39   11.10
  12   4   2   56.59    7.60
  12  -4  -2   74.19   11.60
  12  -4   2   74.59    9.60
  12   4  -2   71.99    9.30
 -12  -4  -2   94.49   10.70
 -12   4   2   68.69    8.30
  12  -4   2   76.59   10.30
  12   4  -2   80.49    8.20
  12  -5  -2    8.60    7.10
 -12  -5   2    9.60    6.70
 -12   5  -2   11.70    4.90
  12  -5  -2    8.80    4.90
  12   5   2    3.90    3.60
  12   5   2    3.80    3.40
  12   5  -2    0.90    4.10
  12  -5   2    3.90    6.20
  12  -5   2    9.00    5.10
  12   5  -2   14.90    4.50
 -12  -5  -2   11.80    6.80
  12  -6  -2    5.90    7.10
  12   6   2   10.40    4.60
  12  -6  -2   12.00    5.00
 -12   6  -2   12.80    4.10
 -12  -6   2   13.70    7.60
  12   6   2    6.40    4.50
  12   6  -2    3.60    4.50
  12  -6   2   14.60    5.40
 -12  -6  -2   11.80    7.00
 -12   6   2    0.30    3.80
  12  -6   2    6.10    6.50
 -12  -7   2   16.50    8.30
  12  -7  -2   10.20    7.00
  12  -7  -2   -1.60    8.70
  12   7   2   19.20    5.00
 -12   7  -2   10.20    4.10
  12   7  -2   15.30    5.70
 -12  -7  -2   16.50    7.80
  12  -7   2    5.90    4.10
  12  -7   2    4.50    7.00
  12  -8  -2    6.30    6.50
  12  -8  -2    0.40    8.70
 -12  -8   2    4.90    6.80
 -12  -8  -2    2.30    6.00
  12  -8   2   -4.40    6.60
  12  -8   2    0.50    6.70
 -12  -9   2   60.49   10.50
 -12  -9   2   43.00   10.80
  12  -9  -2   53.59    9.60
  12  -9  -2   62.99   13.80
 -12  -9  -2   69.49   10.80
  12  -9   2   52.29   11.90
  12  -9   2   60.79   10.40
  12 -10  -2  134.39   13.20
  12 -10  -2  148.39   16.10
 -12 -10   2  129.79   15.20
 -12 -10   2  178.68   14.50
 -12 -10  -2  175.48   14.80
  12 -10   2  111.49   12.30
  12 -10   2  128.89   13.80
  12 -11  -2    3.80    3.20
 -12 -11   2   -1.00    4.80
  12 -11  -2    8.60    4.80
  12 -11   2    5.10    3.30
 -12 -11  -2    5.50    4.30
  13   0   2  287.77   20.50
 -13   0   2  284.97   20.10
  13   0  -2  279.37   21.70
  13   0  -2  270.37   20.20
  13   0  -2  299.77   20.90
  13   0   2  269.37   21.40
 -13   0   2  271.87   20.20
  13  -1  -2   -2.50    3.40
  13  -1  -2    0.40    4.50
  13   1   2   -0.70    4.10
 -13  -1   2    5.30    4.10
 -13   1  -2    3.80    3.70
  13  -1  -2    1.20    4.80
  13   1   2   -3.90    2.50
  13   1   2   -0.10    3.40
  13   1  -2    2.90    4.40
 -13   1   2   -3.10    3.30
  13  -1   2   -0.70    5.70
  13   1  -2    1.10    2.90
  13  -1   2    3.90    3.50
 -13   1   2   -1.80    3.00
  13  -1   2   -1.90    4.40
  13   1  -2   -2.20    3.50
  13   1  -2    4.20    4.20
 -13  -1  -2    1.80    3.60
  13   2   2  103.09   10.60
  13   2   2  108.59   10.40
  13  -2  -2  118.29   13.50
  13   2   2  100.89   12.00
 -13  -2   2   97.09   10.80
 -13   2  -2  122.59   11.00
  13  -2  -2  126.49   12.60
  13  -2  -2  118.19   11.00
 -13  -2   2  119.79   12.30
 -13   2  -2  108.39   10.80
  13   2  -2  114.89   11.30
 -13   2   2  107.49   11.10
  13  -2   2  121.59   13.00
 -13  -2  -2  114.99   10.50
  13  -2   2  128.49   12.30
  13  -2   2  114.99   10.70
 -13   2   2  135.49   11.30
  13   2  -2  123.89   14.40
  13   2  -2  136.49   10.90
  13   3   2  108.79   10.90
  13  -3  -2  119.19   12.60
 -13  -3   2  105.59   10.90
  13  -3  -2  112.09   13.40
 -13   3  -2  115.99   11.00
  13   3   2  106.59   10.20
 -13  -3   2  114.29   12.50
  13  -3   2  113.99   13.30
 -13   3   2  112.49   10.90
  13  -3   2  117.49   11.90
  13   3  -2  113.89   10.60
  13   3  -2  116.79   11.20
  13   4   2    1.30    2.90
 -13   4  -2   -0.20    4.10
  13   4   2   -1.60    3.90
  13  -4  -2   -3.10    5.50
 -13  -4   2    3.10    5.60
  13  -4  -2    2.80    4.60
  13   4  -2    1.70    4.30
  13  -4   2    7.10    5.90
  13  -4   2    2.80    4.70
 -13   4   2   -0.10    3.70
  13   4  -2    0.30    3.50
 -13  -5   2   21.40    8.10
  13  -5  -2   14.30    8.10
  13   5   2   11.20    4.60
  13   5   2   11.60    5.50
 -13   5  -2   12.80    4.90
  13  -5  -2   23.30    6.10
  13   5  -2   14.00    5.70
  13  -5   2   18.80    5.90
  13   5  -2   17.50    5.30
 -13   5   2   11.50    4.60
 -13  -5  -2    9.50    6.60
  13  -5   2   14.10    7.10
  13  -6  -2   11.30    7.70
 -13  -6   2   12.80    7.60
 -13   6  -2   11.80    4.80
  13   6   2    8.10    5.30
  13  -6  -2    8.10    5.40
 -13   6   2   14.30    5.10
  13  -6   2    9.10    5.20
  13   6  -2    5.40    5.40
  13  -6   2    8.50    6.60
 -13  -6  -2    6.60    6.50
  13   7   2  333.87   25.50
 -13   7  -2  343.97   24.90
  13  -7  -2  313.17   31.70
  13  -7  -2  379.36   29.10
 -13  -7   2  371.96   28.90
  13   7  -2  355.36   26.20
 -13  -7  -2  382.76   28.60
  13  -7   2  371.46   24.90
  13  -7   2  397.16   28.90
 -13   7   2  370.76   25.20
  13  -8  -2  206.08   24.00
  13  -8  -2  250.17   21.00
  13   8   2  230.88   17.30
 -13   8  -2  226.68   16.80
 -13  -8   2  240.28   20.80
 -13  -8   2  271.47   22.60
  13  -8   2  165.58   22.00
 -13  -8  -2  232.68   20.10
  13  -8   2  232.08   20.00
 -13  -9   2  201.68   17.60
 -13  -9   2  212.28   18.10
  13  -9  -2  189.18   20.70
  13  -9  -2  212.98   17.90
  13  -9   2  158.08   19.40
  13  -9   2  177.68   16.60
 -13  -9  -2  223.38   18.30
 -13 -10   2   38.00    6.80
  13 -10  -2   21.90    7.70
  13 -10  -2   22.60    5.20
 -13 -10  -2   38.50    6.70
  13 -10   2   16.40    4.90
  13 -10   2   29.50    7.40
  14   0   2  103.39   12.20
  14   0  -2  112.19   11.60
 -14   0  -2  128.19   14.70
  14   0  -2  132.09   13.30
  14   0  -2  111.99   11.20
  14  -1  -2   -4.60    5.20
  14  -1  -2   -6.30    3.60
  14   1   2    2.00    3.20
  14   1   2   -2.30    3.80
 -14  -1  -2    5.20    4.00
  14   1  -2    3.00    3.10
  14   1  -2   -4.60    3.90
  14  -1   2   -3.10    3.90
  14  -1   2    2.90    5.60
  14  -1   2    0.10    5.70
 -14  -2   2   32.30    9.30
  14   2   2   15.70    4.90
  14  -2  -2   32.70    8.40
  14   2   2   28.30    7.10
  14  -2  -2   31.00    7.10
  14  -2  -2   25.20    5.70
 -14   2  -2   30.50    6.00
  14   2   2   15.90    5.40
 -14  -2   2   20.50    6.50
  14   2  -2   26.90    6.20
  14  -2   2   25.60    7.60
  14   2  -2   39.70    8.10
 -14   2   2   22.90    6.00
  14   2  -2   18.90    4.80
  14  -2   2   24.90    7.10
  14  -3  -2    4.90    6.80
  14   3   2   -3.30    3.80
 -14  -3   2    4.20    5.10
 -14  -3   2    0.20    4.40
  14  -3  -2    3.60    5.20
  14   3   2   -3.80    3.00
 -14   3  -2    4.10    4.70
  14  -3   2   -2.30    4.60
  14   3  -2   -1.20    4.50
 -14   3   2    1.60    4.20
  14  -3   2    2.30    6.30
  14   4   2   -4.20    3.70
  14  -4  -2    1.20    4.70
  14   4   2    4.90    4.60
 -14  -4   2    0.20    5.50
 -14   4  -2    3.30    3.90
  14  -4  -2   -0.80    6.50
 -14  -4  -2    4.20    5.40
 -14   4   2    2.40    3.90
  14   4  -2   -5.50    4.20
  14   4  -2   10.50    4.80
  14  -4   2   -1.10    4.60
  14  -4   2   -3.30    5.10
 -14  -5   2   10.30    6.80
 -14   5  -2   11.70    5.00
  14   5   2    8.30    5.30
  14  -5  -2    7.00    5.30
  14  -5  -2    4.10    7.40
  14  -5   2   17.70    7.40
 -14  -5  -2    3.90    5.80
  14  -5   2   10.00    5.60
 -14   5   2    4.90    4.30
  14   5  -2    3.80    5.10
  14  -6  -2   17.30   11.20
 -14  -6   2   18.80   10.70
 -14   6  -2   11.50    5.20
  14   6   2   14.00    8.00
  14  -6  -2   15.60    5.30
  14  -6   2    9.20    6.30
 -14  -6  -2    9.80    7.80
 -14   6   2   14.80    5.90
  14  -6   2    8.10    8.50
 -14   7  -2   32.40    5.70
  14  -7  -2   24.90   11.00
 -14  -7   2   38.90    9.00
  14   7   2   45.40    7.40
  14  -7  -2   43.60   10.00
  14   7  -2   34.10    7.10
  14  -7   2   32.60    8.40
 -14  -7  -2   40.90    9.20
 -14   7   2   28.80    5.90
  14  -8  -2   -0.20    5.60
 -14  -8   2    0.20    6.50
  14  -8  -2   -2.30    8.30
 -14  -8   2   -0.90    5.70
  14   8   2   11.20    5.10
 -14   8  -2    8.90    4.00
  14  -8   2    3.40    7.70
 -14  -8  -2    0.70    5.90
  14  -8   2    0.00    5.10
  14  -9  -2   11.00    8.70
 -14  -9   2   15.60    6.10
  14  -9  -2   10.90    5.70
  14  -9   2    9.40    4.80
 -14  -9  -2   10.20    5.80
  14  -9   2    4.40    6.90
 -14 -10   2    3.80    4.30
  14 -10  -2   -2.10    4.60
  14 -10  -2    8.10    3.70
  14 -10   2   -0.90    2.50
 -15   0   2  344.97   24.50
  15   0   2  349.57   24.50
  15   0   2  314.57   25.60
  15   0  -2  344.87   26.30
  15   0  -2  311.07   24.10
 -15   0  -2  356.16   24.30
  15   1   2   16.90    6.70
  15  -1  -2   20.90    7.00
 -15   1  -2   13.20    5.30
  15  -1  -2   12.70    5.40
  15   1   2   15.50    5.70
 -15  -1   2   21.30    5.90
  15  -1   2   13.60    6.10
  15   1  -2    7.60    4.90
  15   1  -2   14.30    5.80
 -15  -1  -2   17.20    5.20
 -15   1   2   20.80    5.90
  15   1  -2   17.50    6.60
  15  -1   2   24.00    6.10
  15   2   2  593.14   41.60
  15   2   2  658.23   42.30
  15  -2  -2  692.33   45.30
 -15   2  -2  664.43   41.80
  15  -2  -2  598.94   41.10
  15   2   2  592.84   43.10
  15  -2  -2  636.44   43.30
 -15  -2   2  638.24   41.60
  15   2  -2  606.84   43.50
 -15  -2  -2  641.34   41.20
  15   2  -2  644.94   42.20
 -15   2   2  655.33   42.00
  15  -2   2  656.33   43.30
  15   2  -2  621.84   41.90
  15  -2   2  602.94   43.40
  15  -2   2  607.74   41.20
 -15  -3   2   68.19    8.40
 -15   3  -2   69.09    9.00
  15   3   2   56.39    8.80
  15  -3  -2   44.70    9.50
  15  -3  -2   71.09   12.60
 -15  -3   2   58.29    9.90
  15  -3   2   77.39   11.00
 -15   3   2   67.49    9.50
  15   3  -2   64.69    9.50
  15  -3   2   68.59   10.90
  15   3  -2   62.09   10.40
  15  -4  -2   29.20    7.30
  15  -4  -2   33.40    9.80
  15   4   2   38.60    7.70
 -15   4  -2   33.10    6.70
 -15  -4   2   34.10    8.70
 -15   4   2   33.10    7.10
  15  -4   2   32.20    8.20
 -15  -4  -2   32.00    6.80
  15   4  -2   46.10    8.20
  15  -4   2   40.90    8.10
 -15  -5  -2   81.19   15.20
  15  -5   2   75.29   13.90
  15  -6  -2   54.49   13.40
  15  -6  -2   85.79   13.00
 -15  -6   2   63.99   11.10
  15  -6  -2   88.59    9.60
 -15   6  -2   83.29    9.30
  15   6   2   86.49   10.40
  15  -6   2   66.49    9.00
  15   6  -2   69.69   10.20
  15  -6   2   75.09   11.50
 -15  -6  -2   77.89   11.10
 -15   6   2   77.19    9.40
  15  -7  -2   87.89   12.50
  15  -7  -2   55.49   12.70
  15   7   2   88.59    9.60
 -15   7  -2   95.79    9.00
 -15  -7   2   92.39   12.50
 -15  -7  -2   94.99   11.80
  15  -7   2   71.19    9.00
 -15   7   2   76.19    8.70
  15   7  -2   83.39    9.60
  15  -7   2   82.99   11.90
 -15   8  -2   21.70    4.50
  15  -8  -2   40.90   18.90
  15  -8  -2   12.60    6.00
 -15  -8   2   15.60    7.90
  15   8   2   16.10    4.50
  15  -8   2   12.70    9.70
 -15  -8  -2    8.10    5.60
  15  -8   2   17.00    6.20
  15  -9  -2   21.10    5.00
 -15  -9   2   45.20    7.30
  15  -9  -2   30.40    8.00
  15  -9   2   13.20    4.70
  15  -9   2   41.40    8.70
 -16   0  -2    8.40    4.70
  16   0   2    2.50    5.20
  16   0  -2    0.10    5.60
  16   0   2    3.60    4.20
 -16   0   2    5.40    4.70
  16   0  -2    2.10    4.50
  16   1   2   35.30    7.50
 -16  -1   2   23.10    6.10
  16  -1  -2   24.60    6.30
  16   1   2   30.00    7.70
 -16   1  -2   36.80    7.20
  16  -1  -2   32.90    8.00
  16   1  -2   33.50    8.20
  16  -1   2   29.70    6.30
  16  -1   2   28.80    8.10
 -16   1   2   23.50    6.20
 -16  -1  -2   19.60    5.70
  16   1  -2   19.90    6.00
 -16  -2   2    4.90    5.20
  16  -2  -2   13.10    8.10
  16  -2  -2   14.80    6.30
  16   2   2   12.90    6.10
  16   2   2   14.00    5.90
 -16   2   2   10.90    5.80
  16   2  -2    7.00    5.70
  16  -2   2    8.20    4.80
  16  -2   2   14.80    6.70
  16   2  -2   13.00    6.10
 -16  -2  -2   11.80    5.20
 -16   3  -2   10.80    5.40
  16   3   2   -0.70    4.20
  16  -3  -2    2.20    6.70
  16  -3  -2    4.10    5.10
 -16  -3   2    4.50    4.60
  16  -3   2    5.40    5.60
 -16   3   2    6.10    4.90
  16  -3   2    2.30    5.40
  16   3  -2   -2.10    4.80
  16  -4  -2   77.19   10.90
 -16  -4   2  108.69   13.50
 -16   4  -2  107.09   12.60
  16  -4  -2  104.49   14.00
  16   4   2  103.69   15.20
  16   4  -2   62.29   11.10
  16  -4   2   75.89   11.20
 -16   4   2  106.09   13.00
  16  -4   2  104.79   12.30
  16   5   2  105.99   11.60
  16  -5  -2  128.29   11.90
 -16   5  -2  101.19   10.70
  16  -5  -2   68.79   12.20
 -16  -5   2  101.79   12.50
  16  -5   2   99.29   12.00
  16  -5   2  116.49   12.00
 -16  -5  -2  117.29   12.20
 -16   5   2  123.09   11.60
  16   5  -2   99.19   11.40
 -16  -6   2   33.50    8.10
  16  -6  -2   33.20   10.20
  16   6   2   38.40    7.20
  16  -6  -2   46.70    9.90
  16  -6  -2   30.80    5.70
 -16   6  -2   42.20    6.80
  16  -6   2   24.60    6.90
  16   6  -2   43.60    7.50
 -16  -6  -2   35.00    7.30
  16  -6   2   27.20    5.90
 -16   6   2   35.00    6.30
  16  -7  -2   22.60    9.50
 -16   7  -2   11.10    4.00
  16   7   2   16.30    5.10
  16  -7   2   12.30    8.40
 -16   7   2    9.80    4.20
 -16  -7  -2   18.60    5.80
  16  -7   2   10.80    5.30
 -16  -8   2    1.60    4.70
 -16   8  -2    0.40    2.70
  16  -8  -2    1.80    7.30
  16   8   2    4.90    3.10
  16  -8  -2    4.10    5.00
  16  -8   2    1.30    3.50
  16  -8   2   -1.00    6.40
 -16  -8  -2   -1.30    4.00
  16  -9  -2    4.90    5.30
  16  -9  -2    2.30    3.40
  16  -9   2   -1.80    4.30
 -16  -9  -2    5.20    3.20
  17   0  -2   81.69   12.10
  17   0  -2   62.69   12.60
 -17   0   2  110.19   11.30
  17   0   2  105.19   13.10
  17   0   2  119.39   11.10
 -17   0  -2  100.29   11.70
 -17  -1   2   33.20   11.00
  17   1   2   23.00    6.30
  17  -1  -2   34.30    9.40
 -17   1  -2   15.60    6.10
  17  -1   2   40.50   10.20
 -17   1   2   34.40    7.50
  17   2   2   19.10    6.50
 -17  -2   2   29.50    6.20
 -17   2  -2   29.20    8.90
  17  -2  -2   29.80    9.20
  17   2   2   27.10    7.20
  17  -2   2   26.40    5.80
  17  -2   2   23.10    7.90
  17   2  -2   26.00    8.40
 -17   2   2   24.80    7.50
  17   2  -2   34.60    8.00
 -17  -2  -2   21.00    5.60
  17   3   2   12.70    5.60
  17  -3  -2    6.20    6.90
 -17   3  -2    8.00    5.00
  17  -3  -2    7.40    5.90
 -17   3   2    6.20    4.90
  17   3  -2    1.40    5.00
  17  -3   2    5.40    5.60
  17   3  -2   19.60    6.60
 -17   4  -2    4.00    4.40
  17   4   2    8.60    5.30
  17  -4  -2    6.60    5.30
  17  -4  -2   11.40    7.20
  17  -4   2    5.90    5.60
 -17   4   2    4.90    4.60
  17   4  -2    3.20    5.20
  17  -4   2    8.30    5.40
  17  -5  -2    5.00    4.80
  17   5   2    4.70    4.50
  17  -5  -2    2.40    6.10
 -17   5  -2   -3.30    3.50
 -17   5   2   -0.30    3.90
  17  -5   2   -0.90    4.70
  17   5  -2   -1.00    4.40
  17  -5   2   -1.50    4.30
  17   6   2    2.20    4.40
  17  -6  -2    4.60    6.00
  17  -6  -2   -0.60    3.50
 -17   6  -2    4.90    5.10
  17  -6  -2    0.40    7.70
  17   6  -2    1.60    4.50
  17  -6   2   -3.90    4.00
 -17  -6  -2   -8.90    4.00
 -17   6   2    4.30    4.80
  17  -6   2   -3.40    4.30
  17  -7  -2    4.40    4.80
 -17   7  -2   11.70    3.70
  17   7   2   18.50    4.70
  17  -7  -2   11.60    8.20
  17  -7   2   12.10    4.40
 -17   7   2   18.50    4.30
 -17  -7  -2    8.40    4.00
  17  -7   2   17.30    7.20
 -17   8  -2   43.20    5.30
  17  -8  -2   49.20    9.20
  17  -8  -2   22.00    5.40
  17  -8   2   27.10    7.10
  18   0  -2   19.90    5.60
 -18   0   2   27.30    6.60
 -18   0  -2   21.20    5.30
  18   0   2   28.50    6.10
  18   0  -2   16.60    7.20
  18   0   2   26.90    7.50
  18   1   2   52.59    8.20
 -18   1  -2   63.19    8.30
  18  -1  -2   72.59   10.90
 -18  -1   2   57.49    8.40
  18   1   2   53.89    9.50
  18  -1   2   35.50    6.60
  18   1  -2   47.20    9.50
  18   1  -2   59.39    8.60
 -18   1   2   55.39    8.40
  18  -1   2   59.49    9.90
 -18  -1  -2   62.49    8.30
  18   2   2   26.10    6.70
  18   2   2   17.20    6.50
  18  -2  -2   30.90    7.90
 -18   2  -2   18.50    5.50
 -18  -2   2   37.50    6.50
 -18  -2  -2   21.50    5.30
 -18   2   2   20.40    5.90
  18   2  -2   17.60    5.60
  18  -2   2   20.20    6.50
  18   2  -2   25.40    7.30
  18  -3  -2    0.30    5.10
  18   3   2   -0.10    4.60
 -18   3  -2    2.60    4.60
  18   3  -2    0.50    5.40
  18   3  -2   -9.00    4.20
  18  -3   2    3.70    5.40
 -18   3   2    2.70    4.70
 -18   4  -2   12.80    4.90
  18  -4  -2    9.10    6.00
  18   4   2    9.10    5.20
  18  -4   2    8.70    5.30
  18   4  -2    8.50    5.10
 -18   4   2    9.90    5.00
  18  -5  -2   29.60    8.70
 -18   5  -2   47.90    6.90
  18  -5  -2   25.40    6.80
  18   5   2   50.99    7.60
  18   5  -2   40.90    6.60
  18  -5   2   37.10    7.70
 -18   5   2   45.10    7.60
 -18   6  -2   26.30    5.00
  18   6   2   23.70    5.10
  18  -6  -2    9.20    4.90
  18  -6  -2    7.80    7.40
 -18   6   2   14.60    4.40
  18  -6   2   19.20    3.90
  18   7   2  131.99   10.80
 -18   7  -2  131.69    9.90
  18  -7  -2  111.39   12.50
  18  -7   2   86.59   12.00
 -18   7   2  105.89    9.00
  19   0  -2    0.30    5.20
 -19   0   2   -0.10    4.20
  19   0   2    9.00    4.30
 -19   0  -2    4.10    4.30
  19   0   2   -0.90    5.20
  19  -1  -2  121.59   13.60
 -19  -1   2  106.79   10.30
 -19   1  -2   88.99   10.30
  19   1   2  100.19   10.70
  19   1   2  120.99   13.40
 -19   1   2  103.69   11.00
  19  -1   2  100.69   12.50
 -19  -1  -2   99.19    9.80
  19   1  -2  103.49   10.70
  19   1  -2   94.49   12.00
 -19  -2   2  128.89   14.80
 -19   2  -2  150.68   12.90
  19  -2  -2  150.68   14.80
  19   2   2  152.48   13.60
  19   2   2  143.99   18.20
  19  -2   2  164.48   14.90
 -19   2   2  155.78   13.60
  19   2  -2  141.39   14.20
  19   2  -2  155.88   13.50
  19  -3  -2   28.40    6.60
 -19   3  -2   29.60    5.60
  19   3   2   27.90    5.90
 -19   3   2   31.50    6.00
  19   3  -2   33.20    6.30
  19   3  -2   37.40    7.80
  19  -3   2   35.00    7.00
 -19   4  -2    4.70    4.80
  19  -4  -2    7.80    5.20
  19  -4  -2    9.20    7.00
  19  -4   2   13.60    9.00
 -19   4   2   19.80    7.80
  19  -5  -2   15.20    7.10
  19  -5  -2   10.80    3.60
  19   5   2   16.90    4.60
 -19   5  -2   12.80    3.90
  19  -5   2    9.80    4.10
 -19   5   2   11.10    4.30
 -19   6  -2    6.20    2.70
  19  -6  -2    1.40    4.80
  19   6   2    3.60    3.40
  19  -6   2   -0.70    5.00
 -19   6   2   -0.40    3.20
  19  -7  -2   22.30    4.50
  19  -7   2   10.20    4.20
  20   0  -2   29.30    9.60
  20   0   2   14.10    4.30
 -20   0   2   17.30    4.90
 -20   0  -2   17.10    4.80
  20   0   2   19.80    6.50
 -20   1  -2   24.50    5.80
  20   1   2   24.70    5.30
  20   1   2   23.60    6.80
  20  -1  -2   21.30    7.50
 -20  -1   2   34.80    5.60
 -20   1   2   55.79   11.00
  20   1  -2   36.40    7.20
 -20  -1  -2   24.30    4.50
  20  -1   2   28.30    9.90
  20  -2  -2   32.40    7.40
  20  -2  -2   20.00    6.30
  20   2   2   32.70    5.70
 -20   2  -2   28.00    5.50
  20   2   2   27.50    6.10
  20   2  -2   26.00    6.40
  20  -2   2   21.60    6.10
 -20   2   2   30.60    6.00
  20  -3  -2   28.70    7.60
  20  -3  -2   50.39    7.40
  20   3   2   34.00    5.90
 -20   3  -2   70.49    7.50
  20   3  -2   62.79   11.50
 -20   3   2   44.40    6.30
  20  -3   2   40.70    7.00
  20  -4  -2   52.19    8.80
  20  -4  -2   74.09    7.60
 -20   4  -2   64.39    7.60
  20   4   2   73.09    8.00
  20  -4   2   64.29    7.60
 -20   4   2   76.39    7.90
  20  -5  -2    9.70    5.80
 -20   5  -2    7.20    3.20
  20   5   2    8.80    3.60
  20  -5   2    0.90    2.60
 -20   5   2    8.10    4.70
  20  -5   2   -0.10    4.60
  20  -6  -2   -1.00    5.20
  20  -6   2   -0.10    5.00
 -21   0  -2    2.20    2.80
 -21   0   2    0.90    3.20
  21   0   2    3.50    4.00
  21   0  -2    3.70    4.20
  21   1   2   31.70    5.70
 -21   1  -2   30.80    4.70
  21  -1  -2   35.50    6.40
 -21   1   2   55.39    5.80
  21   1  -2   40.40    6.50
  21  -1   2   35.70    6.40
  21  -2  -2    9.90    4.60
 -21   2  -2   -3.80    3.00
  21   2   2    3.50    3.10
  21   2   2   -2.10    3.10
 -21   2   2    0.50    3.50
  21   2  -2    2.40    4.00
  21  -2   2    1.00    4.20
 -21   3  -2   36.80    4.90
  21  -3  -2   31.70    4.70
  21   3   2   14.10    3.90
  21  -3   2   22.30    4.40
 -21   3   2   33.10    5.10
  21  -4  -2    2.20    2.30
 -21   4  -2    0.30    2.50
  21  -4   2   -4.00    3.70
 -21   4   2   -1.80    2.40
  21  -4   2   -2.30    2.50
  22   0  -2   51.49    6.40
  22   0   2   72.39    7.70
  22  -1  -2   13.40    4.20
  22   1   2    9.20    3.10
 -22   1   2   12.00    3.60
  22   1  -2    8.80    3.10
  22  -1   2    7.30    3.20
 -22   2  -2   22.90    4.00
  22  -2  -2   34.70    4.50
 -22   2   2   27.60    3.50
  22  -2   2   24.90    4.30
   0   0   3   -1.40    0.70
   0   0  -3    0.50    0.80
   0   1  -3    0.30    1.30
   0   1   3    0.10    1.00
   0  -1   3    0.60    0.90
   0   2   3  702.53   44.50
   0   2   3  756.12   44.60
   0  -2   3  759.12   45.20
   0   2  -3  756.42   45.20
   0   3   3   -0.50    1.30
   0  -3   3   -0.90    1.90
   0   3  -3   -1.60    1.90
   0   4   3  173.48   11.30
   0   4   3  159.08   10.80
   0   4  -3  160.18   12.50
   0   5   3   -0.60    1.60
   0   5   3    0.10    2.10
   0   5  -3   -0.60    2.10
   0   5   3   -1.00    1.90
   0   5  -3    0.40    2.90
   0   6  -3    2.60    2.30
   0   6  -3    3.30    3.60
   0   6   3    2.80    2.40
   0   6   3    1.10    2.00
   0   6   3    4.00    2.20
   0   7  -3    0.40    2.60
   0   7  -3   -2.50    3.30
   0   7   3    3.40    2.00
   0  -7  -3   -1.60    4.40
   0  -7   3   -0.10    5.40
   0   7   3   -1.50    1.80
   0  -7  -3    3.20    4.80
   0  -7  -3   -4.50    4.10
   0   7  -3   -0.20    3.10
   0   7   3   -1.20    2.30
   0  -8   3   12.60    7.60
   0  -8  -3   24.50    7.90
   0  -8  -3    9.80    5.80
   0   8  -3   15.60    4.90
   0   8   3   14.70    3.50
   0  -8  -3   17.50    6.00
   0  -9  -3   -1.30    5.20
   0  -9   3    9.30    8.00
   0  -9  -3   -1.40    5.80
   0  -9  -3    6.10    5.90
   0   9  -3   -1.30    6.30
   0 -10   3   -1.70    7.30
   0 -10  -3    3.60    6.00
   0 -10  -3   -2.80    6.10
   0 -10  -3   -1.60    6.10
   0 -11   3   -3.90    6.60
   0 -11  -3    1.70    5.80
   0 -11  -3    5.00    5.90
   0 -12   3    6.70    6.10
   0 -12  -3    9.90    5.30
   0 -13   3    0.20    2.90
   1   0  -3    0.30    0.70
  -1   0   3    1.10    1.00
  -1   0  -3   -0.30    1.00
  -1   0   3   -0.40    0.60
   1   0  -3    0.40    0.70
   1   0   3   -0.20    0.80
   1   1   3  717.43   47.90
   1  -1  -3  818.02   47.50
  -1   1  -3  765.12   48.10
   1   1   3  728.73   47.50
  -1  -1  -3  848.52   47.50
  -1  -1  -3  879.41   47.60
   1  -1   3  804.02   48.10
  -1   1   3  837.02   47.50
   1   1  -3  701.13   48.10
   1   1  -3  767.52   48.00
  -1   1   3  858.31   47.60
   1   2   3 2387.76  139.29
  -1  -2   3 2439.06  139.49
  -1   2  -3 2320.17  139.49
   1   2  -3 2229.38  139.39
   1  -2   3 2313.17  139.69
  -1   2   3 2309.67  138.89
   1   2  -3 2277.47  139.89
  -1  -3   3 4306.07  250.47
   1   3  -3 4104.49  250.97
   1  -3   3 4131.79  250.67
  -1  -4   3   42.50    4.40
   1   4   3   41.80    4.10
   1   4   3   43.30    3.80
  -1   4  -3   43.60    4.60
  -1   4   3   36.70    4.20
   1   4  -3   40.60    4.30
   1   4  -3   33.40    5.00
  -1   5  -3  632.74   38.80
  -1   5  -3  555.44   39.70
   1   5   3  657.33   38.30
   1   5   3  589.34   38.10
   1   5  -3  579.94   39.00
  -1   5   3  665.23   38.90
   1   5  -3  620.74   40.00
   1   5  -3  650.23   38.50
   1   6   3   54.89    4.90
   1   6   3   56.59    5.70
  -1   6  -3   49.00    7.00
   1   6   3   47.00    5.10
  -1   6  -3   53.69    5.90
  -1   6   3   48.50    5.20
   1   6  -3   50.79    6.50
  -1   6   3   62.49    5.80
  -1   6   3   48.70    5.80
   1   6  -3   55.99    7.30
   1   6  -3   60.99    5.50
   1  -7  -3    3.20    4.30
  -1  -7   3    8.50    6.20
   1  -7  -3   -0.40    4.70
   1  -7  -3   16.90    6.70
   1   7   3    3.30    2.10
   1   7   3    4.50    2.50
  -1   7  -3    9.00    4.20
  -1   7  -3    2.90    2.60
   1   7  -3    0.40    3.30
  -1  -7  -3   -0.10    4.60
  -1  -7  -3   -1.40    4.00
  -1   7   3   -0.60    1.80
  -1   7   3    3.70    2.20
  -1   7   3   -2.40    2.30
   1   7  -3    0.50    3.20
   1  -7   3   -0.10    5.60
   1   7  -3    3.90    2.10
  -1   8  -3    0.80    3.60
   1   8   3   -1.00    2.50
   1  -8  -3   -3.80    5.00
   1  -8  -3    1.00    5.40
  -1  -8   3    1.90    6.60
  -1   8  -3    6.50    3.70
   1  -8  -3    7.80    5.60
  -1  -8   3   -7.90    4.10
   1   8  -3   -2.00    3.20
  -1  -8  -3   -3.70    3.90
  -1  -8  -3    9.70    6.30
  -1  -8  -3   -1.00    4.80
   1  -8   3   -1.00    5.50
  -1   8   3    1.60    4.00
  -1   9  -3   -0.30    4.10
   1  -9  -3    7.20    6.60
  -1  -9   3    2.20    7.70
   1  -9  -3   14.10    7.40
  -1  -9   3    6.90    6.00
   1  -9  -3    9.20    6.10
  -1  -9  -3   -1.20    5.90
   1   9  -3   -1.40    4.20
  -1  -9  -3    2.40    4.90
  -1  -9  -3    5.10    6.60
   1  -9   3   13.50    7.60
   1 -10  -3  174.48   18.60
  -1 -10   3  185.58   20.80
   1 -10  -3  163.68   22.10
   1 -10  -3  184.58   20.20
  -1 -10  -3  201.98   19.00
  -1 -10  -3  166.08   18.50
   1 -10   3  175.98   20.20
   1 -11  -3   11.60    7.40
  -1 -11   3   34.70   10.40
  -1 -11  -3   43.40    9.60
   1 -11   3   25.20    9.20
  -1 -11  -3   33.50    8.40
   1 -12  -3   -0.40    4.70
  -1 -12   3    0.90    6.10
   1 -12   3   -2.40    5.80
  -1 -12  -3    3.10    4.40
  -1 -13   3   58.09    7.80
   1 -13   3   64.59    7.30
   2   0  -3    0.00    0.90
  -2   0  -3    0.40    0.80
   2   0   3    0.30    1.10
  -2   0   3    0.80    1.00
  -2   0   3    0.90    1.00
  -2   0  -3   -0.10    1.30
   2   0  -3    0.70    1.00
  -2   0   3   -0.10    1.40
  -2   0  -3    0.80    0.80
   2   1   3  292.17   16.80
  -2  -1   3  247.38   17.20
  -2  -1   3  259.77   17.60
   2   1   3  264.97   17.00
   2  -1  -3  274.27   16.90
  -2   1  -3  279.07   17.40
   2  -1  -3  282.97   16.80
   2   1   3  297.57   16.90
   2   1  -3  258.97   17.50
  -2  -1  -3  289.87   17.00
   2  -1   3  264.37   17.30
   2   1  -3  248.78   17.20
   2   1  -3  248.98   17.20
  -2   1   3  295.27   16.90
  -2   1   3  295.97   17.00
  -2  -1  -3  286.27   16.90
  -2  -1  -3  292.37   17.10
   2   2   3  998.50   56.59
  -2  -2   3  929.51   56.89
   2   2   3  932.01   56.59
   2   2   3 1072.99   56.79
  -2   2  -3  968.20   57.19
  -2   2   3 1009.10   56.69
   2   2  -3  861.91   57.09
   2   2  -3  896.91   57.49
   2  -2   3  918.11   57.29
  -2  -2  -3  878.41   56.79
   2   2  -3  898.61   56.89
  -2   2   3  923.51   56.49
   2   3   3  210.18   13.20
  -2   3  -3  199.18   13.70
  -2  -3   3  207.78   13.40
   2   3   3  191.78   12.80
   2   3   3  213.88   12.90
   2   3  -3  214.18   13.30
   2  -3   3  204.18   14.00
   2   3  -3  190.38   13.80
   2   3  -3  200.38   14.40
   2   4   3    0.40    1.40
   2   4   3   -0.10    1.50
   2   4   3    1.40    1.30
  -2   4  -3    0.90    2.20
  -2  -4   3    1.50    1.80
   2   4  -3    2.60    1.70
   2   4  -3    0.90    2.50
   2   4  -3   -2.90    2.50
   2   5   3 1616.64   96.69
   2   5   3 1582.04   97.09
   2   5   3 1579.04   96.29
  -2   5  -3 1635.64   97.39
   2   5  -3 1525.15   98.29
  -2   5   3 1665.63   97.59
   2   6   3   92.89    7.60
  -2   6  -3   98.59    8.00
   2   6   3   82.49    6.00
   2   6   3   90.59    7.00
  -2   6  -3   81.79    9.20
   2   6  -3   80.09    6.80
   2   6  -3   69.29    8.10
   2   6  -3   86.29    9.20
  -2   6   3   74.49    7.70
  -2   6   3   89.49    8.00
   2   7   3   44.10    4.70
  -2   7  -3   34.90    5.30
  -2   7  -3   30.90    6.40
  -2  -7   3   38.40    8.10
   2  -7  -3   31.00    8.80
  -2  -7   3   46.70   11.60
  -2   7   3   35.20    5.30
   2   7  -3   33.70    6.40
  -2   7   3   38.00    5.20
   2   7  -3   38.70    6.10
  -2  -7  -3   29.80    7.70
   2  -7   3   35.40    8.60
  -2  -7  -3   52.29    9.60
  -2   7   3   39.40    5.00
   2   7  -3   34.10    6.00
  -2  -8   3  177.68   16.00
   2  -8  -3  141.59   16.50
  -2   8  -3  147.79   13.40
  -2  -8   3  151.78   18.10
   2  -8  -3  173.78   16.90
   2  -8  -3  191.48   17.00
   2   8  -3  146.29   13.30
  -2  -8  -3  147.39   16.40
  -2   8   3  154.08   12.80
  -2  -8  -3  133.29   14.40
   2  -8   3  180.08   18.00
  -2  -8  -3  175.48   17.00
   2  -9  -3  969.40   70.79
   2  -9  -3 1091.39   71.79
  -2  -9   3 1038.10   73.19
  -2   9  -3  982.90   68.09
   2  -9  -3 1093.89   71.09
  -2  -9   3 1115.29   70.39
  -2  -9  -3 1131.29   72.19
   2  -9   3 1103.19   72.89
  -2  -9  -3 1047.80   69.59
   2   9  -3 1041.80   67.99
  -2  -9  -3 1155.88   71.99
   2 -10  -3   58.29   11.90
  -2 -10   3   42.60   11.80
  -2 -10  -3   59.89   12.30
  -2 -10  -3   68.09   14.20
   2 -10   3   66.19   13.80
   2 -11  -3   -7.00    5.10
   2 -11  -3   -7.90    4.90
  -2 -11   3    1.40    6.70
   2 -11   3    1.10    6.30
  -2 -11  -3    2.10    6.20
  -2 -11  -3   -2.10    5.70
   2 -12  -3   14.10    5.70
  -2 -12   3    2.40    5.40
   2 -12   3   11.00    6.60
  -2 -12  -3   12.90    5.60
  -2 -12  -3   10.30    4.80
  -2 -13   3    4.80    3.10
   2 -13   3   13.80    5.60
   3   0  -3    0.20    1.30
  -3   0   3    1.50    1.50
   3   0  -3   -1.50    1.40
  -3   0   3    1.70    1.60
  -3   0  -3    0.30    1.20
  -3   0  -3    1.10    1.70
  -3   0  -3   -0.80    1.10
   3   0   3    0.70    1.50
  -3  -1   3  477.15   32.20
   3   1   3  483.85   31.40
   3  -1  -3  535.35   31.50
   3   1   3  529.85   31.50
   3  -1  -3  531.65   31.70
   3   1   3  548.95   31.70
  -3  -1   3  520.05   31.80
  -3   1  -3  497.55   31.90
  -3  -1  -3  514.95   31.70
   3   1  -3  508.15   31.80
   3  -1   3  508.25   32.00
  -3  -1  -3  524.85   31.50
  -3  -1  -3  523.65   31.70
  -3   1   3  480.85   31.60
   3   1  -3  526.35   32.10
  -3   1   3  583.44   31.80
  -3  -2   3 2102.69  147.79
  -3   2  -3 2551.74  147.49
   3   2   3 2679.13  146.99
   3   2   3 2420.16  146.69
  -3  -2   3 2404.16  147.09
   3   2   3 2786.72  147.19
   3   2  -3 2460.15  147.39
  -3   2   3 2482.75  146.89
  -3  -2  -3 2232.68  147.09
   3  -2   3 2405.56  147.69
   3   2  -3 2412.26  147.69
  -3  -2  -3 2407.86  147.29
  -3   2   3 2552.24  147.09
  -3  -3   3 2721.83  157.88
   3   3   3 2621.14  157.18
  -3   3  -3 2739.43  158.28
   3   3   3 2798.42  157.58
   3   3   3 2801.92  157.88
  -3  -3  -3 2350.46  157.98
  -3   3   3 2503.15  157.68
   3   3  -3 2609.74  158.18
   3   3  -3 2698.33  158.78
   3  -3   3 2504.55  158.58
   3   3  -3 2587.84  157.68
   3   4   3  635.44   35.70
   3   4   3  568.74   34.90
   3   4   3  572.24   34.90
  -3  -4   3  591.04   35.90
  -3   4  -3  582.84   36.30
   3   4   3  590.64   35.90
   3   4  -3  608.64   37.20
   3   4  -3  559.14   36.40
   3   4  -3  553.94   35.60
  -3   4   3  541.35   35.80
   3   5   3  496.95   30.00
  -3   5  -3  482.45   30.90
   3   5   3  467.55   28.90
   3   5   3  466.05   30.40
   3   5  -3  481.15   29.90
   3   5  -3  483.05   31.00
  -3   5   3  485.45   31.10
   3   5  -3  489.85   31.90
   3   6   3  201.78   13.90
  -3   6  -3  186.98   14.70
   3   6   3  231.58   14.80
  -3   6   3  213.58   15.20
  -3   6   3  214.08   15.20
   3   6  -3  194.58   16.00
   3   6  -3  184.88   15.00
  -3  -7   3   21.00    7.50
   3   7   3   28.10    4.50
  -3   7  -3   23.20    4.50
  -3   7  -3   19.40    5.40
   3  -7  -3   20.50    7.80
   3   7   3   16.40    3.40
   3  -7  -3   20.10    6.50
  -3   7   3   29.20    4.70
   3   7  -3   32.20    6.00
  -3  -7  -3   26.90    7.90
   3   7  -3   15.50    4.60
  -3   7   3   17.10    4.30
   3  -7   3   16.90    6.80
  -3  -8   3  284.37   26.60
   3  -8  -3  270.57   25.30
   3  -8  -3  312.47   25.30
  -3  -8   3  308.87   24.30
   3  -8   3  324.67   26.20
   3   8  -3  309.47   22.00
  -3  -8  -3  308.87   25.40
  -3  -8  -3  292.97   25.10
   3  -9  -3  273.27   23.20
  -3  -9   3  230.58   24.90
  -3  -9   3  291.37   22.50
   3  -9  -3  237.38   23.20
  -3   9  -3  207.78   19.20
   3   9  -3  222.38   19.10
  -3  -9  -3  251.17   22.90
   3  -9   3  272.07   24.30
  -3  -9  -3  267.67   23.40
  -3 -10   3  589.24   44.90
  -3 -10   3  426.06   40.70
   3 -10   3  509.85   40.20
  -3 -10  -3  498.55   40.00
  -3 -11   3   26.10    9.20
   3 -11  -3   29.30    8.70
   3 -11  -3   12.20    7.60
  -3 -11   3   29.80    8.00
  -3 -11  -3   46.60    9.30
  -3 -11  -3   40.40    8.70
   3 -11   3   28.90    9.20
   3 -12  -3  259.77   20.60
  -3 -12   3  221.38   20.80
   3 -12   3  232.28   20.70
  -3 -12  -3  304.87   20.60
  -3 -13   3   11.20    3.60
   3 -13   3   17.60    4.50
   4   0  -3    1.40    1.80
  -4   0  -3   -1.50    1.40
   4   0   3    4.80    1.80
   4   0   3   -0.60    1.60
  -4   0   3    0.80    1.80
  -4   0  -3    2.00    1.80
   4   0  -3    0.10    1.70
  -4  -1   3 4481.85  275.87
  -4  -1   3 4676.73  276.57
   4   1   3 4554.74  275.57
  -4   1   3 4953.50  276.07
   4  -1   3 4393.46  276.17
   4   2   3  430.26   23.50
  -4  -2   3  348.07   23.20
   4   2   3  382.86   23.10
  -4   2  -3  376.06   24.20
   4   2   3  356.66   22.70
  -4  -2   3  377.56   25.00
   4   2  -3  364.26   24.50
   4   2  -3  356.56   23.60
   4  -2   3  372.06   24.50
  -4   2   3  392.96   23.40
  -4  -2  -3  359.86   23.70
   4   3   3  585.04   32.60
   4   3   3  542.45   32.20
  -4   3  -3  513.85   32.90
  -4  -3   3  547.95   32.30
  -4  -3  -3  468.15   32.80
   4   3  -3  508.25   33.30
  -4   3   3  509.55   32.40
   4   3  -3  513.05   32.80
   4   4   3    1.50    1.60
  -4  -4   3    3.40    1.50
   4   4   3    2.50    1.90
  -4   4  -3    5.70    3.00
   4   4  -3    3.50    2.90
   4   4  -3    0.00    2.70
  -4   4   3    3.10    1.70
  -4   5  -3  358.46   24.00
   4   5   3  364.76   23.00
   4   5   3  351.76   23.50
   4   5  -3  359.86   24.10
  -4   5   3  358.76   24.40
   4   5  -3  380.56   25.00
   4   6   3   30.00    4.40
  -4   6  -3   30.10    5.10
  -4   6   3   48.60    6.00
   4   6  -3   31.90    5.50
   4  -6   3   20.80    6.80
  -4  -6  -3   33.70    8.10
   4   6  -3   29.60    4.70
   4  -7  -3  189.08   16.80
   4   7   3  169.38   13.40
   4   7   3  172.58   12.50
  -4  -7   3  175.08   16.40
   4  -7  -3  150.18   17.20
  -4   7  -3  160.98   13.70
   4   7  -3  190.48   14.10
  -4  -7  -3  171.38   16.90
  -4   7   3  200.18   14.50
   4  -7   3  162.68   17.30
  -4  -8   3    1.90    5.00
  -4  -8   3   14.60   11.50
   4  -8  -3    7.80    7.60
   4  -8  -3    0.60    5.80
   4   8  -3   -1.90    3.30
  -4  -8  -3    3.40    5.80
   4  -9  -3  483.75   35.00
  -4  -9   3  405.76   32.80
  -4  -9   3  451.95   36.90
   4  -9  -3  408.36   34.90
   4  -9   3  442.66   35.20
  -4  -9  -3  427.16   34.10
  -4  -9  -3  488.15   34.90
   4 -10  -3   56.19   10.80
   4 -10  -3   78.49   13.40
  -4 -10   3   77.59   11.70
  -4 -10   3   74.99   14.90
   4 -10   3   85.39   17.10
  -4 -10  -3   55.09   12.70
  -4 -10  -3   55.99   10.50
  -4 -11   3   30.30    9.80
   4 -11  -3   24.30    7.50
  -4 -11   3   35.70    8.50
  -4 -11  -3   40.00    9.70
   4 -11   3   35.90   10.00
   4 -12  -3    7.70    4.60
  -4 -12   3    7.20    5.80
  -4 -12  -3   11.20    5.40
   4 -12   3   10.60    6.10
  -4 -13   3   14.70    3.30
   4 -13   3    5.40    2.60
   5   0   3    0.60    1.80
   5   0   3    1.30    1.90
  -5   0  -3    1.40    1.90
  -5   0   3    3.50    2.10
  -5   0  -3    1.70    1.60
   5   0  -3    0.90    2.00
   5   0  -3    3.00    2.20
  -5  -1   3  253.47   17.00
  -5  -1   3  231.68   16.00
  -5   1  -3  244.38   16.30
   5   1   3  267.27   16.30
   5   1   3  250.37   15.90
   5  -1  -3  244.48   16.30
   5  -1  -3  253.17   16.00
   5   1   3  232.78   15.70
  -5   1  -3  244.48   16.30
   5   1  -3  261.07   16.60
   5  -1   3  225.78   16.40
  -5  -1  -3  253.17   15.70
  -5  -1  -3  250.97   16.30
  -5   1   3  256.67   16.30
   5   1  -3  269.87   16.20
  -5  -2   3  995.70   66.69
   5   2   3 1120.99   65.49
  -5  -2   3 1041.90   65.39
  -5   2  -3 1048.10   66.09
   5   2   3 1186.28   65.89
  -5   2  -3 1144.29   66.09
  -5  -2  -3 1080.69   66.19
   5  -2   3 1010.50   66.29
   5   2  -3 1101.29   66.29
  -5   2   3 1111.59   65.79
   5   2  -3 1046.20   65.69
   5   3   3  254.67   15.60
  -5   3  -3  238.88   16.30
  -5  -3   3  234.48   15.40
   5   3  -3  239.78   16.10
   5   3  -3  240.48   16.80
  -5  -4   3  312.67   20.70
   5   4   3  344.87   21.60
   5   4   3  325.37   21.00
  -5   4  -3  346.77   22.10
   5   4  -3  313.07   22.40
   5   4  -3  344.47   22.60
   5   5   3  198.28   13.40
   5   5   3  199.58   14.00
   5   5  -3  188.18   16.00
   5   5  -3  203.18   14.40
  -5   5   3  190.38   14.90
  -5  -6   3  215.08   19.10
   5   6   3  234.48   16.60
   5  -6  -3  210.28   20.90
   5  -6  -3  233.88   19.90
  -5   6  -3  245.68   17.30
   5   6   3  245.38   16.00
   5   6  -3  245.18   18.30
   5   6  -3  250.27   17.20
  -5   6   3  254.77   17.80
   5  -6   3  220.58   20.00
  -5  -6  -3  226.38   20.00
   5  -7  -3    4.00    5.20
   5   7   3    1.30    2.10
  -5   7  -3   -8.90    3.20
  -5  -7   3    1.40    5.10
   5  -7  -3    1.30    5.80
   5  -7   3   -1.70    4.30
   5   7  -3   -2.40    3.20
  -5  -7  -3    3.20    5.30
  -5   7   3   -0.90    3.70
   5   7  -3    1.40    3.20
  -5  -8   3   39.20   11.90
  -5  -8   3   34.20    9.70
   5  -8  -3   26.90   10.20
   5  -8  -3   32.00    9.00
   5   8  -3   37.30    6.10
  -5  -8  -3   24.50    8.30
   5  -8   3   31.50    9.80
  -5  -8  -3   19.10    8.20
   5  -9  -3  174.28   18.80
   5  -9  -3  164.18   20.60
  -5  -9   3  191.08   21.70
  -5  -9   3  205.58   18.60
  -5  -9  -3  181.18   18.30
   5  -9   3  174.18   19.20
  -5  -9  -3  178.88   18.70
  -5 -10   3   32.80   10.80
   5 -10  -3   33.00    9.40
   5 -10  -3   43.80   10.90
  -5 -10   3   48.40    9.70
  -5 -10  -3   48.30   10.50
  -5 -10  -3   46.00   10.00
   5 -10   3   49.10   11.90
  -5 -11   3   34.90    7.70
   5 -11  -3   23.90    7.90
   5 -11  -3   26.50   10.60
  -5 -11   3   29.00    9.80
   5 -11   3   26.20    8.40
  -5 -11  -3   39.50    9.10
   5 -12  -3  199.78   17.10
  -5 -12   3  169.78   17.30
  -5 -12  -3  242.98   17.70
   5 -12   3  229.58   18.00
   5 -13   3   10.00    3.20
  -6   0  -3    1.90    1.90
  -6   0   3   -0.20    1.80
  -6   0  -3   -1.80    1.60
   6   0   3    1.10    1.90
   6   0  -3    0.80    1.70
   6   0  -3    0.30    2.20
   6  -1  -3  458.35   27.70
   6   1   3  444.06   27.20
  -6   1  -3  434.46   27.50
  -6  -1   3  390.06   28.10
  -6   1  -3  413.86   27.60
  -6  -1   3  407.36   27.20
   6  -1  -3  444.66   27.30
   6   1   3  452.85   27.60
  -6  -1  -3  413.46   27.60
   6   1  -3  493.75   28.00
  -6  -1  -3  418.66   26.80
   6   1  -3  451.65   27.30
  -6   1   3  433.16   27.60
   6   2   3  217.68   14.50
   6  -2  -3  201.68   14.10
  -6   2  -3  241.88   15.00
   6   2   3  224.68   14.10
  -6  -2   3  197.88   13.90
  -6  -2  -3  212.48   15.00
  -6  -2  -3  217.38   13.30
   6   2  -3  201.78   14.30
  -6   2   3  210.18   14.50
   6   2  -3  226.58   15.00
   6   3   3   87.69    7.10
   6   3   3   78.19    6.50
  -6  -3   3   83.49    6.10
  -6   3  -3   76.19    7.50
   6   3  -3   89.79    7.00
   6   3  -3   83.29    7.80
  -6   4  -3   60.69    7.30
   6   4   3   70.29    6.20
  -6  -4   3   69.69    5.20
   6   4   3   73.19    6.80
   6   4  -3   87.29    6.90
   6   4  -3   89.49    8.10
  -6   4   3   71.49    7.70
  -6   5  -3   38.10    5.60
   6   5   3   41.40    5.10
   6   5  -3   38.90    5.90
   6   5  -3   34.00    5.20
  -6   5   3   41.60    6.20
  -6   6  -3    4.50    3.20
   6  -6  -3    4.30    6.40
  -6  -6   3    4.40    5.30
   6  -6  -3    6.40    5.20
   6   6   3    4.80    2.60
   6   6   3    7.30    2.40
  -6  -6  -3    5.90    6.00
   6   6  -3    4.80    3.80
   6  -6   3    6.30    3.10
   6   6  -3    7.70    3.20
  -6   6   3    7.10    3.90
  -6   7  -3   81.09    9.10
   6  -7  -3   92.79   14.80
   6  -7  -3   70.49   11.80
  -6  -7   3   84.79   11.70
   6   7   3   91.89    7.50
  -6  -7  -3   78.19   12.40
   6   7  -3   73.99    8.90
  -6   7   3   84.09    9.40
   6  -7   3   85.29   11.90
   6  -8  -3  104.79   13.90
  -6  -8   3  101.79   13.60
   6  -8  -3   91.39   16.00
  -6  -8  -3  105.09   13.90
   6   8  -3   95.59   10.00
   6  -8   3   59.39   16.40
   6  -8   3  112.39   15.70
  -6  -9   3   33.80    9.30
   6  -9  -3   29.70   10.30
   6  -9  -3   45.20   10.60
  -6  -9   3   41.20   12.80
   6  -9   3   38.00   10.60
  -6  -9  -3   45.90   10.70
  -6 -10   3   49.90   12.60
   6 -10  -3   41.70   10.10
   6 -10  -3   41.30   11.60
  -6 -10   3   35.20    9.40
   6 -10   3   39.10    9.90
  -6 -10  -3   49.50   10.50
  -6 -11   3    3.60    6.90
   6 -11  -3    5.60    5.70
   6 -11  -3    3.90    8.60
  -6 -11   3   10.50    7.20
   6 -11   3    0.00    5.40
  -6 -11  -3   10.50    6.70
  -6 -12   3    4.10    4.30
   6 -12  -3    2.60    4.00
  -6 -12   3   -2.40    4.30
   6 -12   3    0.10    4.00
  -6 -12  -3    4.00    4.60
   7   0   3   -0.80    2.10
   7   0  -3    2.40    2.20
  -7   0  -3    0.70    2.00
   7   0  -3    1.70    2.20
  -7  -1   3  110.49    8.80
   7   1   3  115.99    8.90
   7  -1  -3  126.49    9.10
  -7   1  -3  118.59    9.30
   7  -1  -3  129.39    9.60
   7   1   3  122.69    9.40
  -7  -1  -3  124.29    8.50
   7   1  -3  123.79    9.10
   7   1  -3  129.59    9.70
   7   2   3  793.32   48.50
   7  -2  -3  708.73   48.00
  -7   2  -3  825.22   48.70
  -7  -2   3  737.13   47.80
   7   2   3  792.92   48.00
   7   2  -3  799.62   48.30
   7   2  -3  804.12   48.90
  -7  -2  -3  791.32   47.10
   7   3   3   72.59    6.50
  -7  -3   3   80.59    5.90
  -7   3  -3   81.89    7.90
   7   3   3   83.49    7.10
   7   3  -3   79.59    7.90
   7   3  -3   80.69    7.30
  -7   4  -3  531.05   34.90
   7   4   3  508.65   34.30
   7   4   3  547.35   33.80
   7   4  -3  596.94   35.70
   7   4  -3  541.75   34.40
  -7   4   3  507.65   35.10
   7   5   3   64.79    6.70
   7  -5  -3   47.30    8.90
  -7  -5   3   64.49   10.00
  -7   5  -3   61.99    7.70
   7   5   3   72.79    6.20
   7   5  -3   65.89    7.10
  -7  -5  -3   67.59   10.20
  -7   5   3   72.99    8.50
   7   5  -3   67.39    7.90
  -7  -6   3  584.04   39.60
  -7   6  -3  574.64   38.30
   7  -6  -3  572.74   39.70
   7  -6  -3  466.25   40.50
   7   6   3  562.44   35.40
   7   6   3  559.94   36.20
  -7  -6  -3  549.25   39.50
   7   6  -3  573.64   36.40
   7  -6   3  556.24   36.30
   7  -6   3  571.94   39.90
  -7   6   3  568.44   37.50
   7   6  -3  522.45   38.40
  -7  -7   3  350.46   27.70
   7  -7  -3  322.97   30.00
   7  -7  -3  366.46   28.40
   7   7  -3  382.76   24.80
   7  -7   3  353.96   28.30
  -7  -7  -3  331.07   27.90
  -7  -8   3  476.55   33.40
   7  -8  -3  475.05   34.30
   7  -8  -3  406.06   35.40
   7  -8   3  432.26   33.70
   7   8  -3  451.15   29.90
   7  -8   3  348.47   33.00
  -7  -8  -3  426.16   33.30
   7  -9  -3   10.20    8.90
   7  -9  -3    3.30    6.70
  -7  -9   3    2.50    8.80
  -7  -9   3    3.70    6.30
  -7  -9  -3    6.20    7.20
   7  -9   3   -0.60    6.20
   7  -9   3   -1.80    6.40
  -7 -10   3  451.25   41.80
  -7 -10   3  604.94   40.90
   7 -10  -3  540.35   42.90
   7 -10  -3  641.64   42.20
   7 -10   3  570.14   41.40
  -7 -10  -3  632.74   41.90
   7 -11  -3   18.20    6.90
  -7 -11   3   15.80    9.90
  -7 -11   3   18.10    9.40
   7 -11  -3   17.30    7.50
  -7 -11  -3   20.00    7.30
   7 -11   3   12.70    6.30
  -7 -12   3  197.58   17.20
  -7 -12   3  233.38   16.90
   7 -12  -3  211.88   16.60
  -7 -12  -3  234.88   17.10
   8   0  -3    2.10    2.50
   8   0   3   -0.50    2.30
  -8   0  -3    0.60    2.00
   8   0  -3   -1.70    2.30
   8   1   3    1.50    2.20
   8  -1  -3   -0.30    2.30
   8   1   3   -1.90    2.20
   8  -1  -3   -1.60    2.30
  -8   1  -3    0.30    2.40
   8   1  -3   -1.10    2.20
   8   1  -3    0.10    1.80
  -8  -1  -3   -0.80    1.70
   8   2   3   -2.10    2.00
  -8  -2   3    1.70    1.60
   8  -2  -3    2.10    2.40
   8   2   3    0.30    2.00
  -8   2  -3   -1.10    2.40
   8   2  -3    1.10    2.60
  -8  -2  -3    0.20    1.00
   8   2  -3    0.70    2.60
   8   3   3  334.07   22.20
  -8   3  -3  323.27   22.50
   8   3  -3  322.77   22.00
   8   3  -3  346.27   22.90
  -8   4  -3    9.60    3.80
   8   4   3   13.50    3.00
   8   4   3    8.00    2.60
  -8   4   3    9.20    4.10
   8   4  -3    3.60    3.00
   8   4  -3    8.80    3.30
  -8   5  -3  119.99   11.20
   8   5   3  124.59    9.80
   8   5   3  114.19   10.40
   8  -5  -3  126.99   13.20
  -8  -5   3  129.19   13.60
  -8   5   3  128.59   11.70
   8   5  -3  133.49   11.70
   8  -5   3  134.99   10.50
   8  -5   3  120.09   13.10
   8   5  -3  131.99   10.80
   8   6   3    4.70    2.80
  -8  -6   3   11.40    5.90
  -8   6  -3    8.70    3.90
   8  -6  -3    1.10    7.00
   8  -6  -3    9.60    5.90
   8   6   3    7.40    2.60
   8   6  -3   11.80    4.80
   8  -6   3   10.20    4.00
   8   6  -3    6.70    3.80
  -8   6   3   16.50    4.80
   8  -6   3    7.20    5.70
  -8  -6  -3   10.10    6.20
   8   6  -3    7.10    3.90
   8   7   3    5.40    3.00
  -8  -7   3   -1.00    5.80
   8  -7  -3   -1.00    7.90
   8  -7  -3    2.70    6.20
  -8  -7  -3    2.00    5.90
   8   7  -3    3.00    3.30
   8  -7   3    4.70    3.20
   8  -7   3   -0.80    5.30
   8  -8  -3   52.49   13.90
   8  -8  -3   79.49   12.70
  -8  -8   3   64.59   11.70
   8  -8   3   74.59   12.80
  -8  -8  -3   52.69   11.80
   8  -8   3   63.89   12.80
   8  -9  -3  132.89   17.10
  -8  -9  -3  139.89   22.00
   8  -9   3  139.99   19.10
   8  -9   3  127.79   16.20
   8 -10  -3   43.70   12.00
  -8 -10   3   68.99   11.10
  -8 -10   3   71.39   13.70
   8 -10  -3   49.50   10.40
   8 -10   3   61.19   11.20
  -8 -10  -3   57.49   10.90
   8 -11  -3   33.10    9.00
  -8 -11   3   14.90    6.30
  -8 -11   3    7.40    6.60
   8 -11  -3   21.20    8.50
   8 -11   3   21.90    6.90
  -8 -11  -3   22.90    8.80
  -8 -12   3    0.90    3.50
  -8 -12   3    2.10    3.10
   8 -12  -3    2.30    3.40
  -8 -12  -3    4.90    4.40
   8 -12   3    0.40    3.80
   9   0  -3    0.80    2.60
  -9   0  -3   -0.30    2.10
   9   0   3   -0.30    2.70
   9   0  -3    1.70    2.70
   9  -1  -3  144.39   10.20
   9   1   3  126.49   10.70
   9   1   3  133.99   10.20
  -9   1  -3  121.89   10.20
   9  -1  -3  134.89   10.90
   9   1  -3  136.59   11.00
   9   1  -3  137.99   10.40
  -9  -1  -3  124.99    9.40
   9   2   3    7.10    2.80
  -9   2  -3    8.60    3.60
   9   2   3   11.70    3.10
   9   2  -3    5.30    3.20
   9   2  -3    5.00    3.00
  -9  -2  -3    5.60    1.30
   9   3   3 1490.45   97.69
  -9   3  -3 1650.73   97.69
   9   3   3 1636.04   96.69
   9   3  -3 1637.04   96.99
   9   3  -3 1578.44   97.79
  -9   3   3 1526.75   97.69
   9  -4  -3    5.80    4.60
   9   4   3    1.00    2.30
  -9   4  -3   -0.10    3.20
   9   4   3    1.40    2.20
  -9  -4   3    1.20    4.70
   9  -4  -3    4.50    3.10
  -9  -4  -3    3.40    6.10
   9   4  -3    1.40    3.20
  -9   4   3    0.40    3.30
   9  -4   3    6.40    3.30
   9   4  -3    5.40    3.20
   9   5   3   58.69    5.80
  -9  -5   3   51.49    9.80
   9   5   3   50.29    6.40
   9  -5  -3   39.80    9.00
  -9   5  -3   41.00    6.90
   9  -5  -3   51.69    7.30
  -9   5   3   58.49    7.90
   9   5  -3   51.49    7.20
  -9  -5  -3   57.69    9.90
   9  -5   3   56.89   10.10
   9  -5   3   64.69    7.60
   9   6   3   35.80    5.80
   9  -6  -3   33.80    6.00
  -9  -6   3   33.90    8.70
   9   6   3   36.60    5.50
   9  -6  -3   50.99    9.60
   9   6  -3   36.00    6.10
   9  -6   3   47.20    9.70
   9   6  -3   51.29    7.70
  -9  -6  -3   40.10    9.50
   9  -6   3   32.00    5.40
   9  -7  -3  207.88   24.10
   9  -7  -3  239.08   21.60
  -9  -7   3  251.37   21.50
   9  -7   3  256.47   17.20
   9  -7   3  252.27   21.60
   9   7  -3  175.98   18.20
  -9  -7  -3  243.68   21.80
   9  -8  -3  393.36   29.50
   9  -8  -3  306.47   31.30
  -9  -8   3  374.16   28.90
  -9  -8  -3  364.76   28.90
   9  -8   3  271.67   28.50
   9  -8   3  391.26   29.60
   9  -9  -3  523.65   42.20
  -9  -9   3  574.84   39.30
  -9  -9   3  513.35   41.40
   9  -9  -3  530.45   39.00
   9  -9   3  542.95   39.00
  -9  -9  -3  606.64   39.90
   9  -9   3  429.16   38.60
   9 -10  -3   38.40   12.40
  -9 -10   3   28.00   10.00
  -9 -10   3   36.00    9.10
   9 -10  -3   26.20    7.80
   9 -10   3   11.70    6.50
  -9 -10  -3   25.30    7.80
  -9 -11   3   60.09    9.70
   9 -11  -3   47.20    9.40
   9 -11  -3   52.59    8.60
  -9 -11   3   44.30    7.90
   9 -11   3   26.60    6.60
  -9 -11  -3   53.39    8.60
   9 -12   3   43.70    5.60
  -9 -12  -3   59.19    7.30
  10   0   3    2.30    3.00
 -10   0  -3    0.10    2.20
  10   0  -3   -0.20    2.40
  10   0  -3    1.40    2.60
 -10   1  -3    5.60    3.10
  10  -1  -3    9.70    3.50
  10   1   3   12.90    3.50
  10   1  -3   14.20    3.80
  10   1  -3   14.50    3.60
 -10  -1  -3   10.70    2.40
 -10   1   3   18.40    4.00
 -10   2  -3  125.99   10.00
  10   2   3  122.49    9.30
 -10  -2   3  112.89    8.40
  10   2   3  116.79   10.10
  10   2  -3  113.89   10.10
 -10  -2  -3  100.29    7.20
  10   2  -3  112.29    9.40
 -10   2   3  103.29    9.80
 -10   3  -3   29.50    5.30
  10  -3  -3   22.60    6.20
  10   3   3   32.60    5.00
  10   3   3   35.80    5.70
 -10  -3   3   35.50    7.50
  10  -3  -3   28.80    6.10
  10   3   3   27.00    4.40
  10   3  -3   23.00    4.50
 -10   3   3   26.50    5.10
  10  -3   3   30.10    5.80
  10   3  -3   30.70    5.20
  10   3  -3   25.60    5.60
 -10  -4   3   17.80    7.10
 -10   4  -3   23.30    5.00
  10  -4  -3   25.80    4.90
  10   4   3   22.70    4.20
  10  -4  -3   15.90    5.90
  10   4   3   23.10    4.10
  10   4   3   16.60    4.10
 -10   4   3   22.90    5.50
  10   4  -3   18.90    4.10
  10  -4   3   22.00    7.40
  10   4  -3   20.60    5.30
  10   4  -3   18.80    4.60
  10  -4   3   20.50    4.90
  10   5   3  186.88   15.40
  10  -5  -3  209.68   16.10
 -10  -5   3  209.18   18.90
  10  -5  -3  217.48   19.30
 -10  -5  -3  204.68   18.60
  10  -5   3  214.18   16.00
  10   5  -3  192.48   16.30
  10  -5   3  201.08   18.40
  10   5  -3  220.28   15.90
 -10  -5  -3  205.08   17.10
  10  -6  -3  104.69   10.10
  10   6   3  115.59    9.60
 -10  -6   3  102.39   13.20
  10  -6  -3   96.89   13.50
  10   6  -3  101.29   11.10
  10   6  -3  106.59   10.40
 -10  -6  -3  101.59   14.40
  10  -7  -3    8.70    9.90
 -10  -7   3   15.50    7.60
  10   7   3   10.70    4.50
  10  -7  -3    8.00    6.90
  10  -7   3    6.10    4.20
  10   7  -3    7.30    5.00
 -10  -7  -3   15.70    7.40
  10   7  -3    4.50    4.20
  10  -7   3   10.90    7.60
  10  -8  -3   -2.60    9.10
 -10  -8   3    3.70    6.60
 -10  -8  -3    3.20    6.50
  10  -8   3   -1.80    7.50
  10  -8   3   -0.50    6.10
 -10  -9   3  129.89   18.40
  10  -9  -3  134.49   15.00
 -10  -9   3  131.89   15.70
  10  -9  -3  140.79   20.60
  10  -9   3  119.69   14.70
  10  -9   3   80.89   14.50
 -10  -9  -3  160.48   16.20
  10 -10  -3   37.70    8.20
  10 -10  -3   55.99   12.00
 -10 -10   3   40.30   12.10
 -10 -10   3   56.79    9.80
  10 -10   3   44.00    8.30
 -10 -10  -3   53.89    9.60
  10 -10   3   36.00    8.00
 -10 -11   3   19.90    6.00
  10 -11  -3    4.90    3.90
  10 -11  -3   21.70    7.10
 -10 -11   3    9.80    5.70
 -10 -11  -3   18.20    5.70
  10 -11   3    6.90    4.10
  11   0  -3    0.20    3.30
  11   0   3    0.80    2.80
 -11   0  -3    2.00    3.20
 -11   0  -3   -3.30    2.00
  11   0  -3    3.70    3.30
  11   0  -3    0.20    2.40
  11   0  -3    2.90    5.00
 -11   0   3    2.00    2.40
  11   0  -3   -4.80    2.40
 -11   0   3    4.60    3.70
 -11  -1   3  199.48   15.60
  11   1   3  204.78   15.10
 -11  -1   3  203.58   14.60
  11  -1  -3  213.78   15.40
  11  -1  -3  215.18   17.90
  11   1   3  201.98   15.40
 -11   1  -3  213.18   15.30
 -11   1  -3  195.38   15.30
  11  -1  -3  213.28   16.70
 -11   1   3  200.38   15.40
 -11   1   3  221.08   15.60
 -11  -1  -3  199.78   15.00
  11  -1   3  210.18   16.20
  11  -1   3  186.08   15.00
  11   1  -3  217.48   16.10
  11   1  -3  219.18   15.00
  11   1  -3  200.68   15.70
 -11  -1  -3  206.38   14.10
 -11  -2   3   75.79    8.60
  11   2   3   88.19    8.90
 -11   2  -3   76.29    8.00
  11  -2  -3   81.79   14.00
  11   2   3   80.29    7.70
  11   2   3   77.19    8.30
 -11  -2   3   99.49   14.50
  11  -2   3   77.39    8.10
  11   2  -3   77.29    7.70
  11   2  -3   74.49    8.40
 -11   2   3   81.99    8.20
 -11  -2  -3   76.29    8.10
 -11   2   3   78.29    8.30
 -11   3  -3  454.65   30.60
  11   3   3  433.16   30.00
  11  -3  -3  422.26   30.80
 -11  -3   3  459.75   32.70
  11   3   3  424.96   30.40
  11   3   3  476.85   29.70
  11  -3  -3  475.05   33.10
 -11   3   3  394.96   30.40
  11   3  -3  517.45   35.10
  11  -3   3  453.55   30.80
 -11   3   3  467.25   30.80
  11  -3   3  464.75   32.40
  11   3  -3  472.05   30.00
  11   3  -3  424.16   30.60
  11   4   3   13.20    4.40
 -11   4  -3   10.50    4.10
  11  -4  -3   22.70    7.20
  11  -4  -3    6.00    4.40
 -11  -4   3   15.60    5.90
  11   4   3   14.30    4.50
 -11  -4  -3   16.00    5.60
 -11   4   3   19.20    4.70
  11   4  -3   15.70    4.40
  11   4  -3   10.60    4.70
  11  -4   3   21.90    5.30
  11  -4   3   20.10    6.10
  11   4  -3   19.00    4.30
 -11  -4  -3   22.70    7.10
 -11   4   3   19.60    4.80
  11  -5  -3  368.56   27.90
  11   5   3  310.17   22.90
  11   5   3  348.37   22.50
  11  -5  -3  298.37   23.20
 -11  -5   3  349.87   26.60
 -11  -5  -3  317.47   25.60
 -11   5   3  307.27   22.80
  11  -5   3  334.67   25.70
  11   5  -3  353.06   23.30
  11   5  -3  300.87   23.40
  11  -5   3  290.37   23.50
  11  -6  -3  341.37   27.30
  11   6   3  282.77   23.20
 -11  -6   3  340.37   27.10
  11  -6  -3  339.97   23.50
  11   6   3  329.27   23.10
  11  -6   3  358.46   23.90
  11  -6   3  362.16   27.10
  11   6  -3  288.37   23.70
 -11  -6  -3  337.07   26.80
  11  -7  -3   42.00   13.00
  11  -7  -3   39.80   10.10
 -11  -7   3   34.30    9.80
  11  -7   3   40.40    9.70
  11  -7   3   31.50    5.80
 -11  -7  -3   43.60   10.00
  11   7  -3   35.80    7.80
  11  -8  -3  197.58   19.40
  11  -8  -3  182.98   22.90
 -11  -8   3  211.08   19.80
  11  -8   3  153.68   20.30
 -11  -8  -3  204.08   19.30
  11  -8   3  217.58   19.50
  11  -9  -3   59.79   10.60
 -11  -9   3   37.30   10.10
 -11  -9   3   46.40    9.50
  11  -9  -3   43.70   12.90
  11  -9   3   18.80    8.70
  11  -9   3   57.89   10.10
 -11  -9  -3   53.89   10.20
 -11 -10   3    1.90    5.90
 -11 -10   3    1.10   10.40
  11 -10  -3    4.30    8.90
  11 -10  -3    1.20    7.10
 -11 -10  -3    1.20    9.30
  11 -10   3   -1.70    5.60
  11 -11  -3   33.00    7.60
  11 -11  -3   51.79    7.20
 -11 -11   3   69.39    8.60
 -11 -11  -3   53.39    7.50
  12   0  -3   -2.50    3.40
  12   0  -3    0.40    3.00
  12   0  -3    0.30    2.80
 -12   0   3    5.50    3.80
  12   0  -3   -0.50    4.90
  12   0   3   -2.10    3.20
 -12   0  -3    3.80    3.60
 -12   0   3    3.80    2.60
  12   0  -3   -0.10    4.00
 -12   1  -3   -1.10    2.70
 -12  -1   3    4.80    4.10
  12   1   3    2.70    3.60
  12  -1  -3    6.80    4.40
  12   1   3    2.00    2.80
  12  -1  -3    3.80    5.30
  12  -1  -3    5.70    4.40
  12   1   3    8.20    4.40
 -12   1  -3    6.60    3.70
  12  -1  -3    0.70    3.10
 -12   1   3    3.70    3.10
 -12   1   3    8.70    4.10
  12   1  -3    3.10    2.80
  12   1  -3    5.90    4.20
 -12  -1  -3    4.30    3.20
  12   1  -3    4.60    4.90
  12   1  -3   10.30    5.20
  12  -1   3    5.10    4.40
  12  -1   3    2.10    3.30
 -12  -2   3   25.50    7.00
 -12   2  -3   31.20    5.40
 -12  -2   3   37.20    6.30
  12  -2  -3   30.10    6.50
  12   2   3   21.90    4.80
  12   2   3   29.60    5.70
 -12   2  -3   28.80    5.70
  12  -2  -3   34.70    8.50
  12   2  -3   30.20    5.10
  12   2  -3   25.50    7.30
 -12   2   3   30.50    5.80
  12  -2   3   34.00    5.90
  12   2  -3   14.60    5.20
 -12   2   3   34.80    5.90
  12   2  -3   27.10    5.40
  12  -2   3   33.90    6.70
 -12  -2  -3   29.40    5.30
  12   3   3   11.50    3.80
 -12  -3   3   22.40    6.50
 -12   3  -3   10.50    4.60
  12   3   3   20.40    5.20
 -12  -3   3   16.40    5.70
  12  -3  -3   13.00    5.40
  12  -3  -3   12.30    6.60
  12   3   3   16.80    4.40
 -12   3   3   17.10    4.70
  12  -3   3   16.40    5.50
  12  -3   3    4.00    6.10
  12   3  -3   22.70    5.60
  12  -3   3   13.10    5.70
  12   3  -3   14.60    4.30
 -12   3   3   13.70    4.20
  12  -4  -3    0.70    6.50
  12  -4  -3   12.00    5.20
 -12  -4   3    9.90    6.70
  12   4   3   13.20    4.20
  12   4   3    6.40    2.90
 -12  -4  -3   13.40    5.90
  12   4  -3   10.70    3.70
 -12   4   3   12.90    4.70
  12  -4   3    6.90    4.70
  12  -4   3    3.80    5.50
  12   4  -3   -1.20    3.80
  12   5   3   14.10    4.50
  12   5   3   -6.40    3.10
 -12  -5   3   -1.20    6.00
  12  -5  -3   13.70    6.70
  12  -5  -3   17.90    5.30
  12   5  -3    3.70    4.80
 -12  -5  -3    8.90    6.10
 -12   5   3    8.70    3.90
  12   5  -3   10.50    6.00
  12  -5   3    6.20    5.60
  12  -5   3   10.10    4.80
 -12  -6   3   30.20    8.90
 -12   6  -3   25.20    5.60
  12   6   3   22.60    5.60
  12  -6  -3   37.00   10.30
  12  -6  -3   33.80    6.50
 -12  -6  -3   37.10    9.20
  12  -6   3   27.30    6.00
 -12   6   3   17.90    8.20
  12   6  -3   35.70    7.80
  12  -6   3   24.00    8.00
  12  -7  -3   21.30    8.60
  12   7   3   19.30    7.10
 -12  -7   3    8.20    7.30
 -12   7  -3   13.40    4.50
  12  -7  -3   22.50   10.20
  12  -7   3    9.20    5.20
  12   7  -3   17.90    5.70
  12  -7   3   17.90    7.80
 -12  -7  -3   16.10    7.50
 -12   8  -3  160.18   12.40
  12  -8  -3  149.19   16.20
  12  -8  -3  126.89   20.00
 -12  -8   3  153.78   16.70
  12  -8   3  110.69   17.80
  12  -8   3  138.79   15.50
 -12  -8  -3  161.78   16.50
 -12  -9   3    5.10    7.00
  12  -9  -3   12.00    9.80
  12  -9  -3    7.10    6.00
 -12  -9   3   11.00    6.70
  12  -9   3   16.20    6.30
 -12  -9  -3   13.50    6.90
  12  -9   3   22.30    9.50
  12 -10  -3   -0.80    4.20
  12 -10  -3    1.40    6.60
 -12 -10   3   -1.50    4.40
 -12 -10   3    2.80    5.40
  12 -10   3   -1.70    5.60
  12 -10   3    0.60    3.80
 -12 -10  -3    7.30    5.50
 -12 -11   3   12.60    4.00
  12 -11  -3    2.20    4.00
  12 -11  -3    9.30    4.00
 -12 -11  -3    5.50    3.70
  12 -11   3    3.00    2.60
 -13   0  -3    0.40    3.60
  13   0   3    0.50    3.30
  13   0   3    5.30    4.10
 -13   0   3    4.30    3.60
 -13   0   3    8.70    3.60
  13   0  -3   -3.90    3.60
  13   0  -3   -0.20    3.30
  13   0  -3    3.60    4.70
  13  -1  -3  612.54   40.20
  13   1   3  602.04   38.90
  13  -1  -3  623.34   41.70
  13  -1  -3  548.05   38.50
  13   1   3  558.84   39.70
 -13   1  -3  619.74   38.60
  13   1   3  583.74   38.50
 -13  -1   3  575.14   38.70
  13  -1  -3  584.04   38.80
  13  -1   3  616.54   38.80
 -13   1   3  569.04   38.60
  13  -1   3  581.74   39.70
  13   1  -3  584.04   38.50
  13   1  -3  579.34   40.30
  13   1  -3  564.44   39.00
 -13  -1  -3  615.84   38.40
  13  -2  -3    5.90    6.10
  13  -2  -3    5.10    4.70
  13   2   3   -1.50    3.50
 -13   2  -3    2.30    3.70
  13   2   3    0.70    3.10
 -13   2  -3   -2.50    3.30
  13  -2  -3    6.70    4.60
 -13  -2   3    1.70    3.90
 -13  -2   3   -1.60    4.00
  13   2  -3    4.70    3.30
  13   2  -3    1.80    4.00
  13  -2   3    1.60    3.30
 -13  -2  -3    4.90    3.40
 -13   2   3    0.60    3.60
  13  -2   3   -1.60    4.00
  13   2  -3    3.00    4.30
  13  -3  -3  557.54   44.20
  13   3   3  504.55   33.00
 -13  -3   3  498.35   35.50
 -13  -3   3  449.36   32.90
  13   3  -3  509.05   33.30
 -13   3   3  509.85   34.60
  13  -3   3  473.35   35.10
 -13   4  -3    6.60    4.20
  13  -4  -3    0.60    4.80
  13   4   3   -1.90    3.30
  13   4   3    1.90    4.20
  13  -4  -3    4.30    7.10
 -13  -4   3    0.10    5.40
 -13   4   3    1.80    3.80
  13   4  -3    1.30    4.50
 -13  -4  -3    0.60    6.10
  13  -4   3    2.20    4.60
  13   4  -3    3.20    3.90
  13  -4   3    9.20    6.20
 -13   5  -3  265.07   19.80
  13  -5  -3  303.07   24.10
 -13  -5   3  243.78   22.50
  13   5   3  277.87   20.20
  13  -5  -3  259.87   20.50
  13  -5   3  251.37   21.90
 -13  -5  -3  260.87   21.80
  13  -5   3  262.37   20.40
 -13   5   3  250.27   19.50
  13   5  -3  250.27   20.20
  13  -6  -3  349.57   28.70
 -13  -6   3  383.66   29.10
  13  -6  -3  357.66   25.40
  13   6   3  362.96   25.50
 -13   6  -3  346.17   25.10
  13  -6   3  354.36   25.60
 -13   6   3  335.77   25.10
  13  -6   3  366.36   28.10
 -13  -6  -3  382.66   28.40
  13   6  -3  345.17   26.20
  13  -7  -3    8.60    7.20
  13   7   3    7.10    3.80
  13  -7  -3    9.40    9.40
 -13   7  -3   -0.70    4.00
 -13  -7   3    0.90    6.50
  13  -7   3   18.10    4.90
 -13  -7  -3    7.10    6.40
  13  -7   3    5.40    6.00
  13   7  -3    7.40    4.50
 -13   8  -3   51.39    7.20
  13  -8  -3   39.60   13.00
  13   8   3   69.99    8.50
  13  -8  -3   61.39   11.00
 -13  -8   3   47.70   10.10
 -13  -8  -3   57.99   10.10
  13  -8   3   44.90   11.70
  13  -8   3   71.99   10.70
 -13  -9   3   65.99   11.30
 -13  -9   3  136.19   13.10
  13  -9  -3  109.89   18.10
  13  -9  -3  103.99   12.60
  13  -9   3   84.09   10.20
  13  -9   3  101.59   13.50
 -13  -9  -3  130.09   15.40
  13 -10  -3   29.70    8.40
  13 -10  -3   12.20    4.50
 -13 -10   3   17.30    5.50
 -13 -10  -3   40.00    7.00
  13 -10   3   24.10    5.00
  14   0   3    2.00    4.70
 -14   0   3    1.40    5.70
  14   0  -3   -0.70    3.20
  14   0   3   -6.00    3.70
 -14  -1   3   19.00    8.60
  14   1   3   19.90    6.00
 -14   1  -3   20.30    5.20
  14  -1  -3   27.10    7.50
  14  -1  -3   22.90    9.10
  14   1   3   18.20    5.20
  14  -1  -3   21.40    6.60
  14   1  -3   18.30    5.10
 -14   1   3   30.80    6.10
  14   1  -3   30.00    8.50
  14   1  -3   17.90    5.90
  14   2   3    5.40    3.90
  14   2   3    1.70    3.80
  14   2   3   -5.10    4.40
  14  -2  -3    2.60    4.70
 -14   2  -3    1.50    4.50
  14  -2  -3    4.70    6.40
 -14  -2   3   12.50    5.50
  14  -2  -3    2.40    5.50
 -14  -2  -3    5.10    4.30
  14  -2   3   -1.80    4.50
  14  -2   3   -2.40    3.80
 -14   2   3    2.80    4.40
  14   2  -3    0.90    3.70
  14   2  -3    6.90    5.00
  14  -3  -3   -4.30    6.50
 -14   3  -3    3.70    4.60
  14   3   3   -2.50    3.90
 -14  -3   3    1.30    5.30
 -14  -3   3    0.30    5.20
  14  -3  -3   -1.40    4.70
  14   3  -3   -4.90    4.30
  14  -3   3    9.80    6.00
  14  -3   3   -3.00    5.50
  14   3  -3   -0.40    3.80
  14   3  -3   -4.80    4.70
 -14   3   3    4.30    4.10
  14  -4  -3   -0.30    7.10
  14  -4  -3    6.70    5.50
  14   4   3   -0.10    4.30
 -14   4  -3   -0.10    4.50
 -14  -4   3   -4.00    5.50
  14  -4   3    4.20    5.40
 -14  -4  -3   -3.90    5.10
  14  -4   3   -9.80    4.70
  14   4  -3    4.60    5.00
 -14   4   3   -1.70    4.20
  14  -5  -3   39.60    7.60
 -14  -5   3   71.59   12.00
  14   5   3   69.59    9.20
  14  -5  -3   58.69   11.70
 -14   5  -3   52.09    8.10
 -14  -5  -3   39.60    8.70
  14  -5   3   55.19    8.90
  14   5  -3   32.80    7.50
  14  -5   3   64.79   10.40
 -14   5   3   58.69    8.60
  14  -6  -3   83.19   15.00
  14  -6  -3   90.59   10.20
 -14   6  -3   99.09   10.20
  14  -6  -3   52.79   15.10
  14   6   3   89.09   10.20
 -14  -6   3   74.69   12.60
  14   6  -3   94.29   11.70
  14  -6   3   82.09   10.30
  14  -6   3   95.69   13.20
 -14   6   3   90.69    9.90
 -14  -6  -3   88.49   11.80
  14   7   3    6.10    4.30
  14  -7  -3    2.60    6.80
  14  -7  -3   -1.40    7.40
 -14  -7   3    1.30    6.10
 -14   7  -3    0.20    3.90
  14  -7   3    4.40    4.10
 -14  -7  -3    3.80    5.50
  14   7  -3   -2.70    4.30
 -14   7   3   -6.70    3.50
  14  -7   3    2.70    5.80
 -14  -8   3   24.80    8.70
  14   8   3   26.60    5.10
  14  -8  -3   19.70    7.30
 -14  -8   3   12.80    7.10
 -14   8  -3   27.40    4.60
  14  -8  -3   22.50    9.70
  14  -8   3   10.60    5.40
 -14  -8  -3   15.90    6.80
  14  -8   3   18.60    9.00
  14  -9  -3    6.80    5.70
 -14  -9   3    1.40    5.60
 -14  -9   3   -2.60    4.70
  14  -9  -3    4.00    7.60
  14  -9   3    7.70    4.70
 -14  -9  -3    9.40    5.60
  14  -9   3    9.80    6.80
  14 -10  -3   71.99    9.40
 -14 -10  -3   83.59    8.20
  15   0  -3    4.40    5.40
 -15   0  -3   -1.50    4.00
  15   0   3    2.40    4.00
  15   0  -3    3.50    4.60
 -15   0   3    3.90    4.80
  15   0  -3   -0.70    3.80
  15   0   3   -4.60    4.40
 -15   1  -3   69.89    9.10
  15   1   3   41.10    8.50
  15  -1  -3   53.79    7.80
 -15  -1   3   54.99    8.30
  15   1   3   66.39    9.20
  15  -1  -3   68.89   10.60
  15  -1   3   75.09    9.30
 -15   1   3   57.19    8.40
 -15  -1  -3   68.39    8.60
  15  -1   3   73.99   10.60
  15   1  -3   56.19   10.20
  15   1  -3   67.29    9.60
  15   1  -3   44.30    7.30
  15  -2  -3   72.39   10.70
 -15   2  -3   50.69    8.20
 -15  -2   3   49.80    8.00
  15  -2  -3   65.89   12.00
  15   2   3   62.79   10.10
  15   2   3   58.79    8.80
 -15  -2  -3   54.09    7.70
  15  -2   3   75.09   10.50
  15  -2   3   59.19    8.00
  15   2  -3   50.09    9.50
 -15   2   3   60.69    8.90
  15   2  -3   47.60    8.30
 -15  -3   3  286.17   21.40
  15  -3  -3  227.78   20.20
 -15  -3   3  229.98   18.60
  15   3   3  249.58   19.60
 -15   3  -3  259.97   19.20
  15  -3  -3  230.28   22.00
 -15   3   3  242.18   19.20
  15   3  -3  242.38   19.90
  15   3  -3  225.58   20.40
  15  -3   3  258.87   20.70
  15  -3   3  247.68   20.50
  15  -4  -3   26.70    7.50
 -15   4  -3   28.10    6.50
  15  -4  -3   19.00    8.90
 -15  -4   3   18.50    6.80
  15   4   3   23.20    6.40
  15  -4   3   18.40    6.70
 -15   4   3   21.60    6.40
  15   4  -3   17.10    6.60
  15  -4   3   19.50    6.90
  15   5   3  164.08   14.50
  15  -5  -3  157.88   17.70
 -15   5  -3  159.38   13.80
  15  -5  -3  165.38   15.20
 -15  -5   3  157.08   16.40
 -15   5   3  168.18   14.30
 -15  -5  -3  142.49   14.70
  15  -5   3  167.68   14.80
  15   5  -3  141.29   19.20
  15  -5   3  147.69   15.00
 -15  -6   3   51.89   10.30
 -15   6  -3   53.79    7.20
  15   6   3   55.89    7.90
  15  -6  -3   23.70    9.70
  15  -6  -3   49.80   10.40
  15  -6  -3   42.10    6.60
 -15   6   3   47.20    6.90
  15   6  -3   46.90    8.10
  15  -6   3   51.29    7.70
 -15  -6  -3   56.19    9.50
  15  -6   3   37.90    7.90
 -15   7  -3    3.40    3.70
  15   7   3    1.90    4.10
  15  -7  -3    9.70    7.10
  15  -7  -3    6.90    8.60
 -15  -7   3   -3.80    5.60
 -15  -7  -3    4.60    5.50
  15  -7   3   -1.60    5.30
  15  -7   3   -1.30    4.70
 -15  -8   3   -1.50    4.70
  15  -8  -3    7.80    6.50
 -15   8  -3    6.90    3.20
 -15  -8   3   -1.00    4.00
  15   8   3    4.40    3.40
  15  -8  -3    2.30    9.50
  15  -8   3   -9.60    6.40
 -15  -8  -3    0.70    5.20
  15  -8   3    1.60    4.00
 -15  -9   3    3.80    4.30
  15  -9  -3    7.60    6.70
  15  -9  -3    5.70    4.30
  15  -9   3   -2.10    2.70
 -15  -9  -3    9.60    4.20
  16   0  -3    0.40    5.30
  16   0   3    3.10    5.30
 -16   0   3   -6.30    4.20
  16   0   3   -0.30    4.30
  16   0  -3   -4.70    4.40
 -16   0  -3    0.80    3.90
 -16  -1   3   -7.20    4.10
 -16   1  -3   -1.50    4.00
  16   1   3   -2.90    5.20
  16  -1  -3   -1.10    4.30
  16  -1  -3   -1.90    5.30
  16   1   3   -2.00    4.60
 -16   1   3    6.30    4.80
  16   1  -3   -5.20    4.80
  16  -1   3    2.30    5.30
 -16  -1  -3   -2.40    3.70
  16   1  -3   -2.50    4.10
  16  -1   3    1.60    4.10
  16   2   3    3.00    4.90
  16  -2  -3    1.60    6.90
 -16   2  -3   11.00    5.40
  16   2   3    2.80    5.50
 -16  -2   3   15.00    5.80
  16  -2  -3    5.00    6.00
  16   2  -3    6.50    5.60
 -16   2   3   11.30    5.50
  16  -2   3   10.00    5.70
  16   2  -3    4.90    5.50
 -16  -2  -3    5.80    4.50
  16  -2   3   14.60    5.10
 -16  -3   3    2.40    7.30
  16  -3  -3   11.60    6.20
  16  -3  -3    8.20    7.00
 -16   3  -3    5.60    4.80
  16   3   3    1.60    4.40
  16  -3   3    5.10    6.10
  16   3  -3    2.00    5.20
 -16   3   3    7.00    4.90
  16   4   3   28.40    6.50
  16  -4  -3   44.30    8.50
  16  -4  -3   30.70    9.10
 -16   4  -3   37.00    6.90
  16   4  -3   36.00    7.50
  16  -4   3   38.80    8.00
  16  -4   3   27.70    7.20
 -16   4   3   29.70    6.80
 -16  -5   3   24.30    7.50
 -16   5  -3   21.20    5.60
  16  -5  -3   25.10    6.80
  16  -5  -3   23.10    8.40
  16   5   3   18.80    5.90
  16  -5   3   17.20    6.30
 -16  -5  -3    3.80    5.30
  16  -5   3   21.70    6.60
  16   5  -3   17.00    6.00
 -16   5   3   26.60    6.40
  16  -6  -3   -5.00    4.00
  16   6   3    5.20    4.60
 -16   6  -3    5.50    3.90
  16  -6  -3    1.90    5.90
  16  -6  -3    1.70    8.40
 -16  -6   3    2.10    5.60
  16   6  -3    9.80    5.30
 -16  -6  -3   -1.00    4.70
 -16   6   3    1.70    4.10
  16  -6   3    5.20    5.50
  16  -6   3    1.40    4.00
 -16   7  -3   50.59    6.20
 -16  -7   3   51.69   13.90
  16  -7  -3   25.10    7.20
  16   7   3   35.00    5.70
  16  -7  -3   36.50   10.50
  16  -7   3   16.70    5.50
 -16   7   3   31.20    5.20
 -16  -7  -3   30.00    6.60
  16  -8  -3    6.80    7.40
 -16   8  -3   -3.40    4.30
  16   8   3    0.00    3.70
  16  -8  -3    3.40    4.30
  16  -8   3    0.30    3.10
 -16  -8  -3    4.30    4.30
  16  -8   3    1.10    5.60
  16  -9  -3   13.10    3.90
  16  -9  -3   10.80    5.60
  16  -9   3   16.70    5.00
  17   1   3    1.70    5.30
 -17  -1   3    5.10    6.30
  17   1  -3   -0.90   11.00
  17  -1   3    6.50    4.60
 -17  -1  -3    9.60    6.60
  17   2   3   32.20    7.90
 -17  -2   3   34.70    6.80
  17  -2  -3   21.60    7.40
 -17   2  -3   24.10    5.90
  17   2   3   26.50    7.00
  17  -2   3   30.30    6.00
  17  -2   3   14.00    6.70
  17   2  -3   28.30    6.80
  17   2  -3   19.80    7.40
 -17   2   3   31.50    7.10
 -17  -2  -3   24.20    5.90
 -17  -3   3   18.00    5.10
 -17   3  -3   16.80    5.60
  17  -3  -3   30.10    7.70
  17   3   3   18.20    6.00
  17  -3   3   16.00    6.70
  17   3  -3   14.00    5.80
  17   3  -3   25.90    7.40
 -17   3   3   22.20    5.90
 -17   4  -3  310.37   21.90
  17  -4  -3  270.67   24.20
  17  -4  -3  305.67   23.10
  17   4   3  295.57   22.30
  17  -4   3  291.57   22.80
  17   4  -3  333.37   23.00
 -17   4   3  304.87   22.10
  17   5   3   93.89   10.50
  17  -5  -3   43.00   11.30
  17  -5  -3   69.09   11.40
  17  -5  -3   90.69    9.80
 -17   5  -3  106.09    9.80
 -17   5   3   70.79    8.90
  17   5  -3   69.09    9.20
  17  -5   3   79.29   11.80
  17  -5   3   63.09    8.90
  17   6   3  178.18   20.10
  17  -6  -3   66.59   12.70
  17  -6  -3  118.99    9.20
  17  -6  -3   88.39   11.50
 -17   6  -3  108.09   11.50
  17  -6   3  132.39   12.00
  17  -6   3   79.09    9.90
 -17   6   3  130.99   10.80
  17  -7  -3    0.90    7.20
  17  -7  -3    4.00    4.80
  17   7   3    4.30    3.90
 -17   7  -3   -1.80    3.10
 -17   7   3   -4.20    3.10
  17  -7   3    0.40    6.70
 -17   8  -3  174.78   12.20
  17  -8  -3  164.08   15.40
  17  -8   3  202.98   17.00
  18   0   3    3.40    5.60
  18   0  -3   -0.20    5.80
 -18   0   3   -3.30    4.70
  18   0   3    4.00    4.70
 -18   0  -3   -0.90    4.30
 -18   1  -3   39.90    6.90
  18  -1  -3   39.80    8.80
 -18  -1   3   36.90    6.60
  18   1   3   48.80    9.10
  18   1   3   33.80    6.80
  18  -1   3   41.90    8.40
  18  -1   3   45.10    6.90
 -18  -1  -3   35.70    6.50
 -18   1   3   24.70    6.60
  18   1  -3   28.10    6.80
  18   1  -3   31.80    8.80
 -18   2  -3   80.29    9.10
 -18  -2   3   59.39    7.70
  18   2   3   53.59    8.30
  18   2   3   73.09   10.60
  18  -2  -3   85.19   11.30
  18   2  -3   74.59   11.00
  18  -2   3   83.09   11.00
 -18   2   3   66.79    9.30
  18   2  -3   54.19    8.20
 -18   3  -3   17.60    5.40
  18  -3  -3   26.70    6.90
  18   3   3   22.70    6.10
  18   3  -3    9.10    5.80
  18   3  -3   15.70    5.70
  18  -3   3   11.20    6.00
 -18   3   3   20.40    5.80
  18  -4  -3    7.50    7.60
 -18   4  -3    8.60    4.20
  18   4   3   11.50    5.00
  18  -4  -3   16.20    6.00
  18   4  -3   20.10    5.80
  18  -4   3   13.90    5.70
 -18   4   3   14.60    5.40
 -18   5  -3   14.50    6.90
  18  -5  -3   14.10    5.20
  18   5   3    7.10    4.70
  18  -5  -3    7.50   13.00
 -18   5   3   19.30    7.20
  18  -6  -3    7.50    6.90
 -18   6  -3    8.70    3.80
  18   6   3    5.60    3.80
  18  -6   3    4.90    3.10
 -18   6   3    7.50    4.00
 -18   7  -3    5.50    3.40
  18  -7  -3    5.90    5.80
  18   7   3    0.80    3.30
 -18   7   3    0.40    2.50
  18  -7   3    4.30    5.80
 -19   0  -3    0.70    4.20
  19   0   3    0.30    4.50
  19   0  -3    6.60    6.00
 -19   0   3   -4.70    4.40
  19   0   3   -0.20    5.00
  19   1   3   43.10    7.10
  19   1   3   54.59    8.70
  19  -1  -3   46.00    8.80
 -19   1  -3   38.30    6.90
 -19  -1   3   39.30    6.90
  19   1  -3   40.00    8.30
  19  -1   3   61.29   11.20
 -19   1   3   50.59    7.80
 -19  -1  -3   38.10    8.20
  19  -1   3   33.60    7.80
  19  -2  -3   10.10    6.20
 -19   2  -3    7.60    4.30
 -19  -2   3    3.50    5.30
  19   2   3    8.20    5.50
  19   2   3    1.20    4.50
  19  -2   3    0.20    4.90
 -19   2   3   11.90    5.10
  19   2  -3   12.00    6.90
  19   3   3   11.10    5.00
  19  -3  -3   10.90    5.50
 -19   3  -3   11.80    4.70
  19  -3  -3   11.50    7.60
  19  -3   3    7.70    5.30
  19   3  -3    5.10    5.10
 -19   3   3   12.80    5.40
  19  -4  -3   21.60    5.70
  19  -4  -3   33.80    8.30
  19   4   3   22.70    5.50
 -19   4  -3   15.30    5.40
 -19   4   3   23.90    5.40
  19  -4   3   17.30    5.90
 -19   5  -3    8.60    3.90
  19  -5  -3    9.30    3.20
  19  -5  -3    7.60    6.40
  19   5   3   12.00    4.20
  19  -5   3    7.10    4.10
 -19   5   3   10.50    4.20
 -19   6  -3    5.20    2.70
  19   6   3    6.30    3.50
  19  -6  -3    9.60    6.90
 -19   6   3   -1.40    3.40
  19  -6   3    2.30    5.40
  20   0   3    5.50    4.10
 -20   0   3   -0.60    4.10
  20   0   3   -3.00    4.90
  20   0  -3    1.20    4.80
 -20   0  -3   -0.90    3.60
  20  -1  -3   -1.50    4.90
  20   1   3    3.80    3.60
 -20  -1   3    5.20    3.70
 -20   1  -3    3.80    4.00
  20   1   3    4.70    4.90
  20  -1   3   -0.50    4.60
  20   1  -3    6.20    4.90
 -20   1   3    0.30    4.70
  20  -2  -3    1.60    5.20
  20  -2  -3   16.00    5.60
 -20   2  -3   15.10    4.70
  20   2   3   11.20    4.50
  20   2   3   11.70    4.60
  20  -2   3    8.80    5.20
  20   2  -3    5.70    4.70
 -20   2   3    1.70    4.30
  20  -3  -3   10.70    5.20
  20   3   3    1.20    3.60
 -20   3  -3   -2.50    3.60
  20  -3  -3   -4.60    4.30
  20  -3   3    0.60    4.50
 -20   3   3    4.50    4.40
  20  -4  -3    3.30    3.20
 -20   4  -3    1.30    3.50
  20  -4  -3    0.50    6.40
  20   4   3    0.40    3.50
  20  -4   3   -2.30    3.20
 -20   4   3   -1.30    3.20
  20  -5  -3   51.39    7.40
 -20   5  -3   71.89    7.00
  20   5   3   62.19    7.30
  20  -5   3   42.60    5.20
  20  -5   3   32.40    8.00
 -20   5   3   53.49    7.20
 -21   0   3   -1.20    3.00
  21   0   3    1.70    4.20
  21   0  -3   -2.70    3.70
  21   1   3    0.40    3.20
  21  -1  -3    5.90    4.10
  21   1   3   18.00    7.30
 -21   1  -3   -1.90    2.80
  21  -1   3    6.20    4.50
 -21   1   3    2.50    3.50
  21   1  -3    0.40    3.90
  21   2   3   33.80    5.00
  21  -2  -3   24.40    5.30
 -21   2  -3   31.70    4.70
  21  -2   3   24.40    5.50
  21   2  -3   22.70    4.50
 -21   2   3   28.90    5.00
  21  -3  -3   66.49    7.60
 -21   3  -3   75.59    7.50
  21   3   3   67.09    7.80
  21  -3   3   54.69    6.70
 -21   3   3   68.19    7.00
 -21   4  -3   42.80    4.60
  21   4   3   53.69    5.30
  21  -4   3   31.90    4.00
 -21   4   3   28.50    4.00
  21  -4   3   30.70    5.70
  22   0  -3   -0.40    3.10
  22   0   3    1.20    2.80
  22  -1  -3   41.10    5.20
  22   1  -3   36.40    5.30
  22  -1   3   29.90    4.70
  22  -2  -3    0.70    3.20
  22  -2   3    4.40    2.80
 -22   2   3    2.30    2.70
   0   1   4    0.00    1.60
   0   1  -4    1.50    1.60
   0  -1   4    0.40    1.80
   0   2  -4  354.36   22.70
   0  -2   4  373.46   22.80
   0   2   4  357.56   22.60
   0   3  -4    0.10    2.70
   0  -3   4    0.50    1.90
   0   3   4    0.00    0.90
   0   3   4   -0.40    0.90
   0   3  -4   -1.80    1.90
   0   4  -4 1563.44   97.59
   0   4   4 1549.45   95.79
   0   4  -4 1728.43   96.69
   0   4   4 1546.45   95.99
   0   5   4    1.40    1.60
   0   5   4    0.30    2.10
   0   5   4    0.40    1.50
   0   5  -4    1.30    3.20
   0   5  -4    0.70    2.30
   0   6   4   -2.80    1.40
   0   6   4    2.00    1.80
   0   6  -4    0.80    2.50
   0   6   4    0.50    2.10
   0   6  -4    0.70    3.10
   0   7   4    2.60    1.80
   0   7   4   -2.60    1.80
   0  -7   4    0.10    5.20
   0   7  -4   -2.20    3.00
   0  -7  -4   -6.80    3.90
   0  -7  -4    3.60    5.80
   0   7   4   -2.30    1.90
   0   7  -4   -8.50    3.10
   0   7  -4    0.10    2.70
   0  -8   4   58.19   13.00
   0  -8  -4   58.89   11.20
   0  -8  -4   57.59   10.30
   0  -8  -4   74.69   12.30
   0   8  -4   51.29    7.70
   0   9  -4   -2.20    4.10
   0  -9  -4   -2.20    5.10
   0  -9   4    9.30    8.20
   0  -9  -4    8.40    7.20
   0  -9  -4   -3.90    5.40
   0 -10   4   -1.30    6.80
   0 -10  -4    4.80    8.00
   0 -11   4    1.40    6.30
   0 -11  -4    1.40    5.80
   0 -11  -4   -3.40    5.70
   0 -12   4   58.39   10.50
   0 -12  -4   37.00    6.70
   0 -13   4    2.10    3.20
   1   0  -4    3.20    1.20
  -1   0  -4    4.20    2.00
  -1   0   4    3.10    1.90
   1   0   4    1.40    1.30
   1   0  -4    3.30    1.20
  -1  -1   4 2789.42  169.38
  -1   1  -4 2934.01  169.48
   1   1   4 2811.62  169.28
  -1   1   4 2895.11  169.48
   1  -1   4 2778.72  169.48
   1   1  -4 2753.12  169.48
   1   2   4  358.56   21.90
  -1   2  -4  361.36   22.90
   1   2   4  343.67   22.60
  -1  -2   4  353.16   22.90
   1   2   4  373.66   21.90
  -1   2   4  402.76   21.90
   1  -2   4  351.86   23.00
   1   2  -4  365.06   22.80
  -1   2   4  391.36   22.00
   1   2  -4  323.07   23.20
   1   3   4   29.90    2.30
   1   3   4   26.40    3.10
  -1  -3   4   28.80    3.60
   1   3   4   23.40    2.50
  -1   3   4   26.70    2.30
  -1   3   4   24.80    2.70
  -1   3   4   27.70    2.20
   1   3  -4   17.70    4.00
   1   3  -4   25.60    3.40
  -1   4  -4 1036.70   62.69
  -1  -4   4 1080.29   62.99
   1   4   4 1027.40   61.99
   1   4   4 1046.60   61.79
   1   4  -4 1045.70   62.49
   1   4  -4  984.00   63.49
  -1   4   4  953.10   61.99
   1   5   4  124.89    8.50
  -1   5  -4  122.09   10.80
  -1   5  -4  129.69    9.60
   1   5   4  126.89    8.90
   1   5   4  134.19    9.00
  -1   5   4  117.79    8.60
   1   5  -4  125.99    9.30
  -1   5   4  114.99    9.00
   1   5  -4  116.19   10.70
   1   5  -4  117.29    9.70
  -1   6  -4   25.90    5.30
   1   6   4   17.00    2.80
  -1   6  -4   16.70    3.80
   1   6   4   20.20    2.80
   1   6   4   16.20    2.90
  -1   6   4   16.40    2.90
   1   6  -4   28.30    3.90
  -1   6   4   25.40    4.10
  -1   6   4   19.90    3.40
   1   6  -4   20.60    4.90
   1   6  -4   15.70    4.10
  -1   7  -4  400.66   29.00
   1  -7  -4  409.06   35.80
  -1   7  -4  394.36   26.70
   1  -7  -4  367.96   29.90
   1   7   4  457.15   27.10
  -1  -7   4  403.36   31.70
  -1   7   4  404.36   26.50
  -1   7   4  425.06   26.40
  -1  -7  -4  374.86   30.10
   1   7  -4  410.76   28.90
   1  -7   4  376.76   31.00
   1   7  -4  392.56   26.30
   1   7  -4  396.06   27.40
   1  -8  -4   10.00    6.10
  -1  -8   4   21.60    8.80
   1  -8  -4    8.10    6.60
  -1   8  -4    0.70    4.50
   1  -8  -4   11.00    6.80
  -1   8  -4    3.50    3.60
   1   8  -4    5.10    3.40
  -1  -8  -4   11.40    6.80
   1  -8   4    6.70    6.60
  -1  -8  -4   -0.30    4.90
  -1  -8  -4   -4.80    4.50
  -1   9  -4  947.61   62.19
   1  -9  -4 1031.90   65.59
   1  -9  -4  901.31   64.39
  -1  -9   4  966.80   66.89
   1  -9  -4 1029.10   65.69
  -1  -9  -4  925.21   65.09
   1   9  -4  915.81   61.99
  -1  -9  -4 1044.80   65.79
   1  -9   4  972.40   66.69
  -1  -9  -4  915.01   63.69
   1 -10  -4    7.20    9.40
  -1 -10   4    4.70    7.90
   1 -10   4    9.40    8.70
  -1 -10  -4    1.30    6.10
  -1 -10  -4   15.30    7.30
   1 -11  -4   23.40    7.20
   1 -11  -4   22.60    7.00
  -1 -11   4   23.70    8.80
   1 -11  -4   40.00    8.80
   1 -11   4   36.70    9.90
  -1 -11  -4   24.80    6.60
  -1 -11  -4   47.50    9.70
  -1 -12   4    4.90    5.60
   1 -12  -4   -1.60    3.70
  -1 -12  -4   -2.70    6.20
   1 -12   4    1.70    5.20
  -1 -13   4   64.49    7.50
   1 -13   4   51.89    7.40
   2   0  -4  441.46   26.10
   2   0   4  420.56   26.40
  -2   0  -4  433.86   26.10
  -2   0   4  414.96   26.60
  -2   0   4  382.16   26.30
   2   0  -4  462.15   26.30
  -2   0  -4  443.46   26.50
  -2   1  -4  636.44   38.80
  -2  -1   4  557.74   38.90
   2  -1  -4  645.64   38.20
   2   1   4  601.04   38.50
   2  -1  -4  662.93   38.10
  -2  -1   4  642.44   38.80
   2   1  -4  616.54   38.60
  -2   1   4  638.54   38.30
   2   1  -4  614.34   38.70
  -2   1   4  618.24   38.20
  -2  -1  -4  670.83   38.20
  -2  -1  -4  615.24   38.60
   2  -1   4  622.44   38.80
   2   1  -4  648.34   38.90
  -2  -1  -4  697.53   38.30
   2   2   4 1074.19   61.19
   2   2   4  979.40   61.49
  -2  -2   4  997.90   61.89
   2   2   4 1142.29   61.29
  -2   2  -4 1001.60   61.99
  -2  -2  -4  903.11   61.39
   2   2  -4  951.00   61.89
  -2   2   4 1100.19   61.29
   2   2  -4  975.10   61.79
   2   2  -4  997.10   62.39
   2  -2   4 1013.60   62.19
  -2   2   4 1093.09   61.19
   2   3   4    7.70    1.50
  -2   3  -4    4.40    2.20
   2   3   4    8.60    1.40
   2   3   4    5.50    1.60
  -2  -3   4    8.10    2.40
  -2   3   4    6.90    1.30
   2   3  -4    7.70    3.00
   2   3  -4    5.50    2.20
  -2   3   4    6.20    1.20
   2  -3   4    8.00    2.40
   2   3  -4    8.00    3.30
   2   4   4  387.56   22.70
  -2   4  -4  349.27   22.50
  -2  -4   4  371.06   22.60
   2   4   4  339.27   21.70
   2   4   4  347.17   21.80
   2   4  -4  340.47   22.10
   2   4  -4  310.87   22.60
   2   4  -4  334.77   23.40
  -2   4   4  350.66   21.70
  -2   5  -4  198.88   14.30
   2   5   4  203.48   13.20
   2   5   4  209.18   13.20
   2   5   4  215.48   13.70
   2   5   4  209.88   13.30
   2   5  -4  223.18   13.90
  -2   5   4  162.18   13.60
   2   5  -4  193.88   14.70
   2   5  -4  212.08   15.70
   2   6   4   33.70    4.10
  -2   6  -4   27.10    5.60
   2   6   4   33.00    3.10
   2   6   4   31.50    3.60
   2   6  -4   27.80    4.00
   2   6  -4   29.80    5.60
  -2   6   4   28.20    4.10
   2   6  -4   34.70    5.50
  -2   6   4   37.50    5.10
   2   7   4   -1.40    2.00
  -2  -7   4    8.20    7.50
   2  -7  -4   -1.60    5.10
  -2   7  -4    0.00    3.80
   2   7   4    0.20    1.50
   2  -7  -4    7.90    4.70
  -2   7  -4   -1.80    2.60
  -2  -7   4    1.30    4.90
   2  -7   4    0.10    5.00
  -2   7   4   -3.80    1.70
  -2  -7  -4    4.10    5.10
   2   7  -4    6.50    3.70
   2   7  -4    1.30    3.60
   2   7  -4    8.70    2.50
  -2   7   4    2.00    2.60
  -2  -8   4   56.29   10.30
  -2  -8   4   72.49   13.70
  -2   8  -4   61.39    8.10
   2  -8  -4   88.79   11.30
  -2   8  -4   59.99    8.50
   2  -8  -4   59.89   11.70
   2  -8  -4   68.69   12.50
  -2  -8  -4   86.39   13.40
  -2  -8  -4   73.19   12.10
   2  -8   4   62.89   12.00
   2   8  -4   63.29    8.40
  -2  -8  -4   72.59   11.00
  -2  -9   4  298.77   24.00
  -2   9  -4  265.17   23.90
  -2  -9   4  295.87   28.00
   2  -9  -4  318.97   25.90
   2  -9  -4  305.57   26.10
   2  -9  -4  300.17   26.00
  -2  -9  -4  296.47   23.70
  -2  -9  -4  319.77   26.10
   2  -9   4  282.27   26.60
   2   9  -4  288.77   22.40
  -2  -9  -4  309.07   25.70
   2 -10  -4   -0.80    7.20
  -2 -10   4   -2.70    7.40
  -2 -10   4  -10.00    7.90
   2 -10  -4   -7.80    7.60
   2 -10  -4   11.60    9.10
   2 -10   4    1.30    8.70
  -2 -10  -4   -3.60    4.50
  -2 -10  -4   -3.00    5.60
  -2 -11   4   63.69   13.00
   2 -11  -4   46.20    9.10
   2 -11   4   78.09   13.30
  -2 -11  -4   71.09   11.10
  -2 -11  -4   72.99   11.80
   2 -12  -4    1.10    4.00
  -2 -12   4   -0.50    5.40
  -2 -12  -4    0.30    4.50
   2 -12   4    4.30    5.30
  -2 -13   4   10.30    3.50
   2 -13   4    9.70    3.90
  -3   0   4  287.57   19.70
   3   0   4  309.47   19.80
  -3   0  -4  337.87   19.80
  -3   0  -4  310.77   19.80
   3   0  -4  328.77   19.90
  -3   0   4  306.07   20.10
  -3   0  -4  334.37   19.60
   3   0  -4  340.87   19.60
  -3   0   4  286.37   19.90
   3   1   4  793.12   49.90
  -3  -1   4  802.62   50.49
   3  -1  -4  824.72   49.99
  -3  -1   4  752.42   50.79
   3  -1  -4  861.91   50.19
  -3   1  -4  869.81   50.59
   3   1   4  804.52   50.19
   3  -1   4  829.02   50.59
  -3  -1  -4  818.02   50.19
   3   1  -4  833.22   50.59
  -3   1   4  899.21   50.29
  -3  -1  -4  830.42   50.29
   3   1  -4  823.42   50.29
  -3  -1  -4  863.81   50.29
  -3   2  -4 1442.46   88.19
   3   2   4 1465.05   86.89
   3   2   4 1446.66   86.99
  -3  -2   4 1236.08   87.99
   3   2   4 1571.04   87.09
  -3  -2   4 1445.46   87.49
  -3   2   4 1537.35   87.69
   3   2  -4 1409.26   87.59
   3   2  -4 1392.06   87.39
   3  -2   4 1493.95   88.49
   3   2  -4 1355.26   87.89
  -3  -2  -4 1587.94   87.39
   3   3   4  499.15   31.60
   3   3   4  565.64   31.80
   3   3   4  559.94   32.00
  -3   3  -4  519.65   32.70
  -3  -3   4  545.85   32.40
   3   3  -4  522.85   33.20
  -3  -3  -4  445.06   32.10
   3   3  -4  525.85   32.20
   3   3  -4  496.15   32.60
  -3   3   4  525.05   31.90
  -3   4  -4   74.49    7.20
   3   4   4   82.39    5.60
   3   4   4  102.09    6.50
  -3  -4   4   74.09    6.60
   3   4   4   89.39    6.10
  -3   4   4   73.79    6.10
   3   4  -4   77.79    8.10
   3   4  -4   78.39    7.10
   3   4  -4   81.99    6.50
   3   5   4   54.29    4.80
   3   5   4   56.79    4.00
   3   5   4   64.69    5.40
  -3   5  -4   81.79    6.70
   3   5   4   49.40    3.90
   3   5  -4   67.59    5.40
   3   5  -4   47.80    6.70
   3   5  -4   53.89    6.50
   3   6   4  132.69    9.00
   3   6   4  139.89    9.60
  -3   6  -4  124.29   10.40
   3   6  -4  125.39   11.70
   3   6  -4  119.39   10.80
  -3   6   4  139.99   11.30
  -3  -6  -4  114.19   13.30
   3   6  -4  119.59    9.10
  -3   6   4  103.59    9.70
  -3   7  -4  772.52   46.70
   3  -7  -4  669.93   49.99
  -3  -7   4  779.72   49.40
   3   7   4  751.92   45.10
   3  -7  -4  755.12   49.99
   3   7  -4  715.73   49.50
  -3  -7  -4  640.44   48.60
  -3   7   4  762.02   46.70
   3  -7   4  679.23   49.99
  -3  -7  -4  718.93   50.09
   3  -8  -4   41.10    9.10
   3  -8  -4   47.10   12.50
  -3  -8   4   36.50    8.40
   3  -8  -4   28.70    9.70
  -3  -8   4   66.09   19.40
  -3   8   4   39.80    6.20
   3   8  -4   47.30    7.10
  -3  -8  -4   40.40    8.00
  -3  -8  -4   27.70    9.70
   3  -8   4   51.19   14.00
   3  -9  -4  522.75   41.50
   3  -9  -4  574.54   40.90
  -3  -9   4  586.04   39.90
   3  -9  -4  577.04   40.90
  -3  -9   4  553.04   43.20
  -3  -9  -4  543.35   38.50
  -3  -9  -4  541.45   40.80
   3  -9   4  530.95   41.60
  -3  -9  -4  549.15   40.50
  -3 -10   4    7.60    9.80
   3 -10  -4   -2.90    6.80
   3 -10  -4    3.30    6.00
  -3 -10   4    1.80    5.50
   3 -10   4   -4.90    8.60
  -3 -10  -4   -1.30    5.40
  -3 -10  -4    6.30    6.60
   3 -11  -4  146.19   15.60
  -3 -11   4  158.28   18.20
   3 -11  -4  133.19   15.30
   3 -11   4  156.48   16.80
  -3 -11  -4  169.08   16.60
   3 -12  -4   -0.50    4.00
  -3 -12   4   -0.10    5.50
  -3 -12  -4    2.10    5.00
   3 -12   4    6.70    5.80
  -3 -13   4   13.20    3.50
   3 -13   4    0.20    2.30
  -4   1  -4 2417.96  143.89
  -4  -1   4 2169.68  144.19
   4   1   4 2328.67  143.49
   4  -1  -4 2596.14  143.79
  -4   1  -4 2267.87  143.89
  -4  -1   4 2301.27  143.89
   4   1  -4 2512.95  144.09
  -4  -1  -4 2327.17  143.49
   4   1  -4 2500.65  143.69
   4  -1   4 2240.58  143.99
  -4   1   4 2567.74  143.79
  -4  -1  -4 2480.75  143.79
   4   2   4 1561.64   94.29
  -4  -2   4 1371.56   95.59
   4   2   4 1602.54   94.59
   4   2   4 1663.23   94.59
  -4  -2   4 1550.24   94.79
  -4   2  -4 1564.24   95.09
  -4   2   4 1677.13   94.69
   4  -2   4 1515.95   95.39
   4   2  -4 1554.44   94.89
  -4  -2  -4 1605.74   94.89
   4   2  -4 1599.24   95.39
   4   3   4   14.30    1.60
   4   3   4   17.30    2.20
  -4   3  -4    9.40    2.70
   4   3   4   12.20    2.10
  -4  -3   4   17.90    2.70
   4   3  -4   13.50    3.30
   4   3  -4   14.10    3.00
  -4  -3  -4   14.30    2.60
  -4   3   4   13.90    2.00
  -4  -4   4  444.26   28.10
   4   4   4  505.75   28.20
   4   4   4  455.55   27.70
  -4   4  -4  442.16   28.80
   4   4  -4  422.26   29.40
  -4   4   4  442.26   28.00
   4   4  -4  404.16   28.50
   4   5   4 1103.29   64.79
  -4   5  -4 1004.30   65.39
   4   5   4 1096.59   64.29
  -4   5   4 1070.99   65.89
   4   5  -4 1002.70   65.29
  -4   6  -4   59.89    6.80
   4   6   4   64.49    5.80
   4  -6  -4   51.29   10.30
  -4  -6   4   46.50    9.00
   4  -6  -4   56.99    9.60
   4   6   4   63.89    5.30
  -4   6   4   64.89    7.80
  -4  -6  -4   62.99   10.50
   4   6  -4   43.80    7.00
   4  -6   4   57.59   10.40
   4   6  -4   57.39    7.10
  -4   7  -4  118.59   11.30
  -4  -7   4  100.39   12.30
   4  -7  -4   98.49   13.50
   4  -7  -4  119.39   12.90
  -4   7  -4   92.09   11.30
  -4  -7   4   95.59   11.50
   4   7   4  106.99    8.30
  -4   7   4  127.19   10.80
   4   7  -4  103.69   11.40
  -4  -7  -4  111.29   13.10
   4  -7   4   94.09   12.90
   4   7  -4  111.69   10.30
  -4  -7  -4   95.59   11.00
   4  -8  -4    1.30    6.30
   4  -8  -4    5.00    7.50
  -4  -8   4    8.00    8.40
   4   8  -4    4.40    3.70
   4  -8   4    0.30    6.30
  -4  -8  -4    7.10    4.60
  -4  -8  -4    6.50    6.40
   4  -9  -4  206.28   21.40
   4  -9  -4  211.68   19.80
  -4  -9   4  188.08   21.50
  -4  -9   4  202.98   18.70
  -4  -9  -4  207.58   19.10
   4  -9   4  183.98   19.90
  -4  -9  -4  169.28   16.40
  -4  -9  -4  190.78   19.40
   4 -10  -4   -1.20    5.30
  -4 -10   4   10.20    8.90
   4 -10  -4    2.90    7.50
  -4 -10   4    4.20    5.70
  -4 -10  -4   -0.30    5.90
   4 -10   4    4.20    7.30
  -4 -11   4   33.20   10.30
   4 -11  -4   41.40   10.10
  -4 -11   4   36.80   12.70
   4 -11  -4   40.10    8.10
  -4 -11  -4   44.80    9.20
   4 -11   4   33.90    8.40
  -4 -12   4    6.50    4.80
   4 -12  -4    8.80    4.30
   4 -12   4   10.50    5.50
  -4 -13   4    5.80    2.50
   4 -13   4   -0.60    2.10
  -5   0   4 4046.00  252.97
   5   0  -4 4511.95  252.87
  -5   0  -4 4334.17  252.77
   5   0   4 3974.90  252.57
  -5  -1   4 1849.52  112.09
   5  -1  -4 1900.01  111.99
   5  -1  -4 1881.81  111.69
   5   1   4 1801.72  111.79
   5   1   4 1748.03  111.59
  -5   1  -4 1940.61  112.19
  -5  -1   4 1773.72  112.69
   5   1   4 1786.62  111.59
   5   1  -4 1939.31  112.29
  -5   1   4 1815.52  111.99
  -5  -1  -4 1875.61  112.09
   5   1  -4 1889.51  111.89
  -5  -1  -4 1929.81  111.59
   5   2   4 4270.77  266.67
   5   2   4 4495.35  266.97
   5   2   4 4722.23  267.37
  -5  -2   4 4228.98  267.27
   5  -2  -4 4124.39  266.97
  -5   2  -4 4732.23  267.77
   5   2  -4 4565.74  267.47
  -5   2   4 4479.15  267.37
  -5  -2  -4 4307.07  267.57
   5   2  -4 4710.23  267.97
  -5  -3   4  102.59    8.30
   5   3   4  136.99    8.70
   5   3   4  120.99    8.20
  -5   3  -4  121.99    9.10
   5   3  -4  111.79    9.10
   5   3  -4  109.19    9.60
  -5  -3  -4   96.19    8.90
  -5   3   4  128.69    8.60
   5   4   4   67.39    5.70
  -5   4  -4   69.39    7.00
   5   4   4   70.09    5.40
  -5  -4   4   61.09    5.40
   5   4  -4   56.89    7.20
   5   4  -4   47.80    6.10
   5   5   4   69.79    5.80
  -5   5  -4   60.29    7.20
   5   5   4   69.99    6.20
   5   5  -4   74.79    8.10
   5   5  -4   68.69    7.30
  -5   5   4   64.09    7.80
  -5   6  -4   78.89    8.60
   5  -6  -4   77.49   10.10
   5   6   4   96.89    7.30
   5   6   4   87.19    7.80
  -5  -6   4   94.29   10.80
   5   6  -4   81.09    8.80
   5   6  -4   97.89   10.00
   5  -6   4   80.59   11.30
  -5   6   4   94.39    9.30
   5  -6   4  104.29    8.50
  -5  -7   4   19.10    6.90
   5  -7  -4    6.20    7.40
   5  -7  -4   12.20    6.10
   5   7   4   12.50    2.90
  -5   7  -4   15.10    4.80
  -5  -7  -4   12.80    5.40
   5   7  -4   16.40    4.30
  -5   7   4   22.90    5.20
   5  -7   4   20.70    4.00
  -5  -7  -4   17.90    6.50
   5   7  -4   13.60    4.80
   5  -7   4    9.20    6.40
  -5  -8   4   10.60    6.30
   5  -8  -4    4.70    7.50
  -5  -8   4   13.50    8.80
   5  -8  -4    7.30    6.50
  -5  -8  -4   17.70    7.60
   5   8  -4    4.70    4.20
   5  -8   4    6.40    6.60
   5  -9  -4  138.39   18.90
  -5  -9   4  130.69   18.70
   5  -9  -4  137.89   16.50
  -5  -9   4  142.19   15.60
   5  -9   4  163.58   17.80
  -5  -9  -4  154.18   17.60
   5 -10  -4    8.70    8.30
   5 -10  -4   15.40    7.80
  -5 -10   4    8.10    9.80
  -5 -10   4    9.00    6.50
   5 -10   4   11.00    7.70
  -5 -10  -4   14.60    7.70
   5 -11  -4   12.10    7.10
  -5 -11   4    6.70    7.00
  -5 -11   4   13.50   10.40
   5 -11  -4   15.50    6.40
   5 -11   4   14.80    6.90
  -5 -11  -4    8.40    6.80
   5 -12  -4   22.40    5.60
  -5 -12   4   23.50    7.20
   5 -12   4   15.00    5.70
  -5 -12  -4   26.10    6.40
  -6   0  -4 2568.24  153.78
  -6   0  -4 2637.74  154.18
   6   0   4 2321.17  153.78
   6   0  -4 2718.23  153.78
  -6   0   4 2370.16  154.28
   6   0  -4 2728.03  154.18
   6   1   4 2438.86  139.89
  -6   1  -4 2388.96  140.29
  -6  -1   4 2110.09  140.09
   6  -1  -4 2399.06  139.99
   6   1   4 2410.56  140.19
   6   1   4 2145.39  139.79
   6  -1  -4 2407.16  140.39
  -6  -1  -4 2321.87  139.69
   6  -1   4 2124.79  140.39
  -6  -1  -4 2344.87  140.49
   6   1  -4 2496.15  140.59
   6   1  -4 2435.76  140.09
  -6   1   4 2219.08  140.39
   6   2   4   44.00    4.50
   6   2   4   35.20    3.90
  -6  -2   4   40.50    4.10
  -6   2  -4   38.80    4.70
   6  -2  -4   30.70    3.80
   6   2  -4   33.80    4.50
  -6   2   4   34.30    4.10
   6   2  -4   31.50    4.20
  -6  -2  -4   34.60    4.40
  -6  -2  -4   33.20    3.10
  -6   3  -4  217.98   15.10
   6   3   4  227.28   14.40
  -6  -3   4  183.88   13.80
   6   3   4  226.48   14.00
   6   3  -4  201.68   14.60
   6   3  -4  205.98   15.20
  -6   4  -4 1193.18   73.79
   6   4   4 1216.58   72.59
   6   4   4 1210.88   73.09
   6   4  -4 1178.18   74.19
   6   4  -4 1172.28   73.39
  -6   5  -4    1.50    2.80
   6   5   4   -1.60    1.70
   6   5   4    2.90    2.10
   6   5  -4    1.10    3.00
   6   5  -4    2.30    3.00
  -6   5   4   10.10    3.80
   6   6   4  105.79    9.70
  -6  -6   4  101.59   12.00
   6  -6  -4  103.39   12.30
  -6   6  -4  100.39   10.10
   6  -6  -4  104.99   15.80
   6   6   4  120.19    8.50
  -6  -6  -4   97.29   11.00
   6   6  -4  110.69   10.90
   6  -6   4  108.99   10.60
   6   6  -4  109.69   10.00
   6  -6   4  103.29   12.70
  -6  -6  -4  116.89   13.40
  -6   6   4  113.19   10.80
   6  -7  -4  718.33   48.90
   6  -7  -4  627.44   50.19
  -6  -7   4  758.52   48.70
   6   7   4  676.53   43.90
   6   7  -4  693.53   45.40
   6  -7   4  715.33   49.30
  -6  -7  -4  707.63   48.90
   6  -7   4  695.13   44.10
  -6  -7  -4  716.63   46.80
   6  -8  -4   29.60    8.70
   6  -8  -4   34.90   12.40
  -6  -8   4   36.80    9.00
  -6  -8  -4   22.30    9.20
   6   8  -4   22.60    6.80
   6  -8   4   26.90    9.10
   6  -9  -4    1.60    8.60
  -6  -9   4    2.80    6.10
   6  -9  -4    9.70    6.30
  -6  -9   4   -2.30    8.10
  -6  -9  -4   -0.40    7.30
   6  -9   4    3.00    7.30
   6 -10  -4   11.50    6.80
  -6 -10   4   21.30    8.00
  -6 -10   4   19.60    9.50
   6 -10  -4   10.90    8.70
   6 -10   4   11.70    7.50
  -6 -10  -4    3.30    6.80
  -6 -11   4   59.89   11.80
   6 -11  -4   96.69   20.90
  -6 -11   4   55.39   13.60
   6 -11  -4   33.00    8.20
  -6 -11  -4   72.39   11.00
   6 -11   4   63.29   10.70
   6 -12  -4   35.70    6.20
  -6 -12   4   42.10    7.90
  -6 -12  -4   40.10    7.30
   6 -12   4   57.69    7.90
  -7   0  -4  482.15   30.70
   7   0  -4  480.05   30.70
   7   0  -4  504.25   31.30
  -7   1  -4  936.21   57.49
   7  -1  -4  918.71   57.69
  -7  -1   4  852.91   57.39
   7  -1  -4  944.71   57.29
   7   1   4  955.10   57.19
   7   1  -4  956.40   57.29
  -7  -1  -4  914.41   56.89
   7   1  -4 1002.40   57.99
   7   2   4   85.19    6.60
   7   2   4   83.69    7.00
  -7   2  -4   82.19    7.50
   7  -2  -4   84.19    6.70
  -7  -2   4   74.49    6.90
   7   2  -4   84.69    7.00
   7   2  -4   79.29    7.50
  -7  -2  -4   68.79    5.60
   7   3   4    1.50    1.90
   7   3   4    3.70    2.10
  -7   3  -4    1.60    2.90
   7   3  -4    2.80    2.70
   7   3  -4    1.80    2.60
   7   4   4   27.20    3.90
  -7   4  -4   27.60    5.00
   7   4   4   33.40    3.90
   7   4  -4   24.20    4.80
   7   4  -4   19.50    4.10
   7   5   4   31.00    4.50
  -7   5  -4   38.50    6.10
   7  -5  -4   43.40    8.40
  -7  -5   4   36.20    8.50
   7   5   4   43.50    4.70
   7  -5   4   52.19    6.40
   7   5  -4   45.30    5.70
  -7   5   4   44.60    6.80
   7   5  -4   41.50    6.40
  -7  -5  -4   37.30    8.20
   7  -6  -4  484.45   34.40
   7  -6  -4  379.66   35.30
   7   6   4  468.75   30.60
  -7   6  -4  469.85   31.70
   7   6   4  513.45   30.00
  -7  -6   4  483.95   34.30
   7   6  -4  499.85   32.60
  -7  -6  -4  443.76   32.20
  -7   6   4  462.25   32.10
   7  -6   4  450.95   30.40
   7  -6   4  441.96   33.90
   7   6  -4  493.65   31.90
  -7  -6  -4  430.26   33.90
   7  -7  -4   98.59   13.20
  -7  -7   4  100.19   17.40
   7   7  -4  101.69    9.90
   7  -7   4   85.99    8.50
  -7  -7  -4  110.49   16.60
  -7  -7  -4   79.79   10.40
   7  -7   4   92.79   12.60
  -7  -8   4  124.59   15.00
   7  -8  -4  135.09   15.40
   7  -8  -4  103.69   17.70
  -7  -8   4  117.89   11.20
   7   8  -4  128.09   12.00
   7  -8   4  125.39   15.60
  -7  -8  -4  134.09   15.90
   7  -9  -4   32.00    9.10
  -7  -9   4   25.20   11.30
   7  -9  -4   32.60   11.80
  -7  -9   4   27.40    9.10
   7  -9   4   36.90    9.80
  -7  -9  -4   32.80    9.60
   7 -10  -4  147.39   19.70
  -7 -10   4  100.39   16.10
   7 -10  -4  127.39   14.10
  -7 -10   4  132.09   14.70
   7 -10   4  109.99   13.90
  -7 -10  -4  126.89   15.40
  -7 -11   4    7.60    5.60
   7 -11  -4    4.60    6.70
   7 -11   4    1.20    5.10
  -7 -11  -4   14.40    7.00
  -7 -12   4   59.89    8.20
   7 -12  -4   73.29    8.30
   8   0  -4  976.00   59.89
   8   0  -4  951.20   60.39
  -8   0  -4  994.70   59.79
  -8   1  -4  241.08   16.70
   8   1   4  241.98   16.30
   8  -1  -4  245.38   16.40
   8  -1  -4  233.78   17.00
   8   1  -4  246.78   17.20
   8   1  -4  247.98   18.60
  -8  -1  -4  250.07   16.00
   8  -2  -4   16.10    3.20
   8   2   4   13.00    3.10
   8   2   4   14.40    2.90
  -8   2  -4   19.60    4.00
   8   2  -4   13.40    2.90
  -8  -2  -4   10.10    1.70
   8   2  -4   18.90    3.70
   8   3   4   61.39    6.40
  -8   3  -4   81.09    8.30
   8   3  -4   58.59    7.00
   8   3  -4   55.29    5.90
  -8   4  -4   63.99    7.50
   8  -4  -4   49.99    8.50
  -8  -4   4   55.49    9.30
   8   4   4   60.29    5.60
   8   4   4   62.39    6.10
   8  -4   4   57.09    7.90
   8   4  -4   46.00    6.00
   8   4  -4   49.70    6.70
  -8   4   4   50.99    7.10
   8   5   4   77.29    7.70
   8  -5  -4   81.59    8.50
   8   5   4   86.49    7.20
  -8  -5   4   75.19   11.30
   8  -5  -4   78.79   10.80
  -8   5  -4   86.69    9.10
  -8   5   4   83.69    9.70
   8   5  -4   89.29    9.20
   8  -5   4   86.99   10.80
  -8  -5  -4   65.59    9.40
   8   5  -4   79.99    8.20
   8  -5   4   72.89    7.90
   8   5  -4   88.29    9.70
  -8  -5  -4  112.79   11.60
   8  -6  -4   28.70    9.50
  -8  -6   4   29.20    8.00
   8  -6  -4   36.50    8.50
   8   6   4   16.30    3.80
   8   6   4   26.20    4.10
   8   6  -4   23.20    5.10
  -8  -6  -4   34.20    7.20
  -8  -6  -4   40.90    9.10
   8   6  -4   29.20    6.30
   8  -6   4   31.40    7.60
   8  -6   4   26.40    5.20
  -8  -7   4    3.50    6.10
   8  -7  -4    0.50    6.00
   8  -7  -4   -1.60    7.90
   8   7  -4    3.80    3.90
   8  -7   4   -6.80    5.10
  -8  -7  -4   -3.50    7.60
  -8  -7  -4    6.10    5.80
   8  -8  -4   44.90   13.10
  -8  -8   4   34.20    9.50
   8  -8  -4   31.20    9.50
   8  -8   4   34.50   10.00
  -8  -8  -4   41.40   10.60
  -8  -9   4  285.17   27.60
   8  -9  -4  303.47   30.90
   8  -9  -4  302.37   26.00
  -8  -9   4  360.06   26.40
   8  -9   4  295.27   25.60
  -8  -9  -4  273.07   34.20
  -8 -10   4   64.79   11.00
   8 -10  -4   48.50    9.60
   8 -10  -4   51.79   12.50
  -8 -10   4   50.69   11.40
   8 -10   4   65.49   10.90
  -8 -10  -4   91.79   12.90
   8 -11  -4    2.10    4.30
  -8 -11   4   -0.60    5.90
  -8 -11   4    3.70    5.50
   8 -11  -4    6.40    7.40
  -8 -11  -4    1.70    5.60
   8 -11   4    5.50    5.10
  -8 -12   4    0.30    3.10
   8 -12  -4    1.20    3.10
  -8 -12  -4    1.40    5.60
   8 -12   4    0.50    3.20
   9   0  -4  768.12   50.19
   9   0  -4  795.92   49.60
  -9   0  -4  828.12   49.50
   9  -1  -4  111.39    9.00
  -9   1  -4  103.59    9.10
   9   1   4  109.89    8.90
   9  -1  -4   98.29    9.40
  -9  -1  -4  110.59    8.60
   9   1  -4  122.69    9.10
   9   1  -4  112.29    9.70
   9   2   4  555.94   35.30
   9   2   4  525.05   35.80
  -9   2  -4  602.54   36.20
   9  -2  -4  524.65   35.40
   9   2  -4  576.04   35.60
   9   2  -4  572.94   36.40
   9  -3  -4  741.03   48.50
  -9   3  -4  712.63   45.10
   9   3   4  686.33   43.90
   9   3   4  712.83   45.30
   9   3  -4  690.23   44.20
   9   3  -4  680.53   45.20
   9   4   4  947.21   58.19
  -9   4  -4  956.30   58.89
   9  -4  -4  912.21   58.69
   9   4   4  993.60   57.59
  -9   4   4  877.11   58.89
  -9  -4  -4  870.11   59.39
   9   4  -4  892.91   58.69
   9   4  -4  986.50   59.39
  -9  -4  -4  877.31   60.59
   9   4  -4  948.91   58.09
   9  -5  -4   33.30    5.80
  -9   5  -4   35.30    6.00
   9   5   4   23.20    4.10
   9   5   4   27.30    4.20
  -9  -5   4   31.60    7.70
   9  -5  -4   36.90    8.40
   9   5  -4   33.90    6.20
   9   5  -4   38.90    6.60
  -9   5   4   38.40    6.90
   9  -5   4   36.00    8.10
   9   5  -4   32.90    5.20
  -9  -5  -4   28.90    8.20
  -9  -5  -4   24.50    6.20
   9  -5   4   30.30    5.40
   9  -6  -4   32.80   11.00
  -9  -6   4   33.10    8.60
   9   6   4   22.80    4.90
   9  -6  -4   33.90    9.00
   9   6   4   34.90    6.40
  -9  -6  -4   32.30    8.50
   9   6  -4   37.00    6.60
   9  -6   4   35.90    6.20
   9  -6   4   39.80    9.00
  -9  -6  -4   38.20    6.90
   9   6  -4   38.40    6.00
   9  -7  -4  237.48   27.40
  -9  -7   4  273.87   24.60
   9  -7  -4  316.67   25.60
  -9  -7  -4  310.97   25.20
   9   7  -4  306.17   21.70
   9  -7   4  319.17   25.30
   9   7  -4  270.17   21.80
   9  -7   4  293.47   20.80
   9  -8  -4   52.89   14.40
   9  -8  -4   69.09   12.30
  -9  -8   4   84.49   13.30
  -9  -8  -4   81.69   13.00
   9  -8   4   46.70   11.80
   9  -8   4   83.49   13.60
   9  -9  -4    1.00    9.10
  -9  -9   4    9.10    9.30
   9  -9  -4    7.10    7.00
  -9  -9   4    9.30    7.30
   9  -9   4    2.20    6.40
  -9  -9  -4    9.90    7.30
   9  -9   4    5.90    6.50
   9 -10  -4    9.40    9.00
  -9 -10   4   14.60    8.40
   9 -10  -4    5.30    5.80
  -9 -10   4    7.60    7.10
  -9 -10  -4    9.90    6.80
   9 -10   4   13.60    6.00
   9 -11  -4   57.29    8.00
  -9 -11   4   45.70    8.30
  -9 -11   4   80.69    9.40
   9 -11   4   39.30    7.00
   9 -12  -4   29.90    4.40
   9 -12   4   29.50    4.20
  10   0  -4 1367.16   86.59
  10   0  -4 1427.76   85.89
 -10   0  -4 1407.66   85.69
  10  -1  -4  206.48   15.70
 -10   1  -4  224.88   15.90
  10  -1  -4  206.98   16.40
  10   1   4  231.28   15.90
  10   1  -4  236.48   15.90
  10   1  -4  227.48   16.70
  10   2   4  153.78   12.40
  10  -2  -4  161.28   13.50
 -10   2  -4  161.58   12.70
  10  -2  -4  154.88   14.70
  10   2   4  162.38   12.00
  10   2  -4  156.58   12.10
  10   2  -4  153.78   13.30
  10   2  -4  160.68   12.90
  10  -2   4  153.38   12.90
 -10   3  -4    9.80    3.70
  10   3   4    4.90    2.80
 -10  -3   4    6.10    5.20
  10   3   4    6.90    3.10
 -10  -3   4    9.60    4.50
  10  -3  -4    5.60    8.10
  10   3   4    7.00    3.50
 -10   3   4    9.80    3.70
  10   3  -4    8.80    4.50
 -10  -3  -4    9.00    4.20
  10   3  -4    6.70    3.00
  10   3  -4   12.60    3.70
 -10   3   4    7.50    3.90
  10   4   4  138.39   14.50
  10  -4  -4  154.68   15.20
  10   4   4  135.79   11.90
 -10  -4   4  151.78   15.10
  10  -4  -4  159.58   12.90
  10   4   4  144.79   11.10
  10  -4   4  136.09   15.20
 -10  -4  -4  140.69   14.30
  10  -4   4  147.39   12.40
 -10  -4  -4  139.19   13.20
  10   4  -4  151.08   13.80
 -10   4   4  132.89   12.30
 -10   4   4  138.19   15.20
  10   4  -4  141.09   12.70
 -10  -5   4   91.29   12.40
  10  -5  -4   94.79    9.70
  10  -5  -4   93.19   11.90
  10   5   4   82.19    9.10
  10   5   4  105.39   12.70
 -10  -5  -4   86.89   11.80
  10  -5   4  106.99    9.90
  10   5  -4   88.99    9.00
 -10  -5  -4   98.89   10.80
  10  -5   4  101.19   11.90
  10   5  -4  103.09   11.60
 -10  -6   4  197.68   19.30
  10  -6  -4  169.68   20.90
  10  -6  -4  218.38   15.70
  10   6   4  184.68   14.40
  10  -6  -4  212.38   19.20
 -10  -6  -4  185.68   18.40
  10  -6   4  207.98   15.60
  10  -6   4  189.98   19.30
 -10  -6  -4  182.38   17.20
  10   6  -4  187.98   15.50
 -10  -7   4  315.27   26.20
  10  -7  -4  330.17   26.50
  10  -7  -4  276.57   28.70
  10  -7   4  320.07   25.90
 -10  -7  -4  294.27   25.60
  10  -7   4  326.17   22.00
  10   7  -4  274.07   22.60
 -10  -8   4  141.79   16.60
  10  -8  -4  126.69   21.10
  10  -8  -4  152.18   16.90
 -10  -8  -4  121.69   15.70
  10  -8   4  115.09   15.90
  10  -9  -4   15.80   10.70
 -10  -9   4   11.30    8.40
  10  -9  -4   16.30    7.60
 -10  -9   4   21.70    8.20
 -10  -9  -4    5.20    6.60
  10  -9   4   13.30    7.00
  10  -9   4   18.80    7.70
  10 -10  -4   23.20   10.10
 -10 -10   4   20.80   10.50
  10 -10  -4   19.60    6.90
 -10 -10   4   16.30    7.10
 -10 -10  -4   10.80    6.80
  10 -10   4   16.20    6.00
 -10 -11   4    6.70    4.50
  10 -11  -4    6.40    5.80
  10 -11  -4    6.80    4.50
 -10 -11   4    5.90    4.90
 -10 -11  -4    1.00    4.60
  10 -11   4    6.20    3.60
  11   0  -4   23.10    4.60
 -11   0  -4   30.50    4.60
  11   0   4   24.50    5.70
 -11   0   4   29.00    6.00
  11   0  -4   40.60    7.60
  11   0   4   31.60    5.20
  11   0  -4   34.60    6.30
  11   0  -4   23.80    4.90
 -11   0  -4   31.10    5.30
  11   0  -4   40.20    7.90
 -11   1  -4   26.80    4.50
  11  -1  -4   18.00    4.20
  11  -1  -4   34.10    8.70
  11   1   4   12.70    3.70
  11  -1  -4   17.10    9.80
  11  -1  -4   21.60    5.10
 -11  -1  -4   34.30    5.20
  11   1  -4   27.50    4.70
 -11   1   4   27.40    4.80
  11  -1   4   33.10    6.20
 -11   1   4   20.20    5.40
  11   1  -4   35.30    6.70
  11   1  -4   23.50    4.50
  11  -1   4   27.00    5.40
  11   2   4   45.80    6.60
 -11   2  -4   40.60    6.40
  11   2   4   38.50    5.50
 -11  -2   4   49.30    7.30
 -11  -2   4   57.19    9.80
  11  -2  -4   52.79    8.40
  11  -2  -4   70.49    9.40
 -11   2   4   40.70    6.50
  11   2  -4   45.30    6.50
  11   2  -4   48.40    6.00
  11   2  -4   50.49    7.60
  11  -2   4   57.59    7.90
 -11  -2  -4   53.29    6.60
  11   3   4  203.28   15.20
 -11   3  -4  217.08   16.10
  11   3   4  194.98   15.50
  11  -3  -4  194.38   17.90
  11   3   4  192.98   14.60
  11  -3  -4  209.58   16.70
 -11  -3   4  188.58   15.40
 -11  -3   4  196.88   17.90
  11   3  -4  194.78   15.90
  11   3  -4  196.38   16.00
 -11   3   4  189.78   15.20
 -11  -3  -4  214.18   17.10
  11  -3   4  194.68   15.90
  11  -4  -4  129.69   11.50
  11  -4  -4  115.99   13.50
 -11  -4   4  123.59   14.00
  11   4   4  106.99   10.20
  11   4   4  105.29   11.60
  11   4  -4  105.19   11.00
  11   4  -4  136.49   10.80
 -11  -4  -4  117.39   12.70
  11  -4   4  107.89   11.00
 -11  -4  -4  117.19   12.00
 -11   4   4  107.59   10.60
  11  -4   4  117.09   12.70
  11  -5  -4   -4.00    4.00
  11  -5  -4    4.60    6.50
 -11  -5   4    5.30    7.30
  11   5   4    6.90    4.00
  11   5   4    2.00    2.80
  11  -5   4    1.60    5.40
 -11   5   4   -0.10    3.10
 -11  -5  -4    3.00    5.30
  11   5  -4    0.00    4.20
  11   5  -4    5.00    3.80
 -11  -5  -4    5.70    4.40
  11  -6  -4  237.18   18.10
  11   6   4  213.88   18.60
 -11  -6   4  278.07   22.60
  11  -6  -4  202.98   24.10
  11   6   4  216.88   17.90
  11  -6  -4  277.47   22.70
  11  -6   4  259.47   21.50
 -11  -6  -4  229.48   21.50
  11  -6   4  244.98   18.60
 -11  -6  -4  231.98   19.30
  11   6  -4  240.68   19.40
  11   6  -4  268.37   18.90
 -11  -7   4  344.47   26.80
  11  -7  -4  332.27   26.40
  11  -7  -4  244.68   28.20
  11  -7   4  328.87   22.30
 -11  -7  -4  317.77   26.00
  11  -7   4  308.57   25.60
  11   7  -4  277.37   22.80
  11  -8  -4   22.20    7.80
 -11  -8   4   11.30    7.50
 -11   8  -4   21.00    4.60
  11  -8  -4   15.10   10.80
  11  -8   4   18.40    7.90
  11  -8   4    5.20    7.80
 -11  -8  -4   23.50    8.30
 -11  -9   4  285.27   26.30
  11  -9  -4  320.97   28.70
 -11  -9   4  330.87   25.20
  11  -9  -4  294.67   24.40
  11  -9   4  271.77   25.10
 -11  -9  -4  339.67   25.40
  11  -9   4  294.07   24.00
  11 -10  -4   -0.30    4.50
 -11 -10   4   -0.70    5.40
  11 -10  -4   11.30    8.80
 -11 -10   4    7.00    6.60
 -11 -10  -4    8.70    8.00
  11 -10   4    3.60    4.40
 -11 -11   4  102.59   11.20
 -11 -11   4   69.69    8.20
  11 -11  -4  104.49   11.10
 -11 -11  -4  109.89   10.30
  11 -11   4   87.49    8.60
  12   0  -4  456.15   32.70
  12   0  -4  458.95   31.00
 -12   0   4  494.35   31.10
  12   0   4  480.55   31.20
  12   0  -4  460.55   33.70
  12   0  -4  478.35   31.70
  12   0   4  457.45   32.20
 -12   0  -4  495.45   31.20
  12   0  -4  393.46   32.40
 -12   0   4  488.05   31.60
  12  -1  -4  198.28   17.60
 -12   1  -4  197.18   15.80
 -12  -1   4  236.98   16.40
  12   1   4  217.88   16.30
  12  -1  -4  216.78   16.70
 -12   1  -4  209.08   16.10
 -12  -1   4  213.68   16.70
  12  -1  -4  215.38   18.70
  12  -1  -4  219.98   16.10
 -12   1   4  214.38   16.40
  12   1  -4  198.88   16.80
  12  -1   4  205.58   17.00
  12   1  -4  226.68   16.90
 -12   1   4  208.68   16.30
  12   1  -4  231.58   18.20
 -12  -1  -4  218.98   16.00
  12  -1   4  203.08   15.90
 -12  -2   4   53.09    9.00
 -12   2  -4   44.90    6.80
  12  -2  -4   35.80    8.70
  12   2   4   46.80    7.00
  12  -2  -4   46.90    8.40
 -12  -2   4   54.79    7.30
  12  -2   4   54.59    7.40
  12   2  -4   40.60    7.00
 -12  -2  -4   38.40    6.40
  12  -2   4   42.80    7.00
 -12   2   4   48.20    7.10
  12   2  -4   42.80    6.10
  12   2  -4   30.70    5.80
  12   2  -4   49.10    8.80
  12  -3  -4    8.20    6.30
  12   3   4   -1.20    2.60
  12  -3  -4    0.60    4.40
 -12  -3   4    2.30    5.10
 -12  -3   4   -3.50    4.00
 -12   3  -4   -6.10    3.60
  12   3   4    2.40    3.50
  12   3  -4   -1.70    2.50
  12  -3   4    3.00    3.30
  12   3  -4   -2.50    3.70
 -12   3   4    0.40    3.20
  12  -3   4    1.30    3.80
 -12  -4   4  144.59   17.70
  12   4   4  156.38   13.60
  12   4   4  144.09   12.50
  12  -4  -4  197.38   22.20
  12   4  -4  167.38   13.20
 -12  -4  -4  154.68   15.00
  12  -4   4  149.09   15.00
 -12   4   4  156.18   13.40
  12   5   4   23.90    5.20
  12  -5  -4   52.79   10.80
  12   5   4   26.10    5.70
 -12  -5   4   30.70    9.40
  12  -5  -4   33.10    6.80
 -12   5   4   25.20    5.50
  12   5  -4   30.10    6.10
 -12  -5  -4   41.60    9.10
  12  -5   4   40.30    7.50
  12  -5   4   31.80    8.10
  12   5  -4   32.40    7.20
  12  -6  -4   21.30   11.10
  12   6   4   22.50    6.00
  12  -6  -4   31.30    9.40
 -12  -6   4   40.50    9.70
  12  -6  -4   36.50    6.30
 -12   6   4   27.10    5.80
  12  -6   4   28.70    6.50
  12  -6   4   36.90    8.40
  12   6  -4   22.10    6.70
 -12  -6  -4   25.60    8.30
  12  -7  -4   46.10   13.40
 -12  -7   4   54.09   11.60
  12  -7  -4   58.79   13.10
 -12  -7  -4   69.19   12.50
  12  -7   4   46.80   11.90
  12  -8  -4   33.50   12.40
  12  -8  -4   47.20    9.90
 -12  -8   4   31.90    9.30
 -12   8  -4   51.69    7.00
  12  -8   4   48.20    9.70
 -12  -8  -4   68.79   11.30
  12  -8   4   28.00   10.30
 -12  -9   4   44.30    9.70
  12  -9  -4   42.60    8.90
 -12  -9   4   81.79   11.80
  12  -9  -4   53.59   12.30
  12  -9   4   67.79    9.10
  12  -9   4   69.09   14.60
 -12  -9  -4   73.89   10.70
  12 -10  -4   10.80    7.80
 -12 -10   4    6.60    5.50
 -12 -10   4    7.20    4.90
  12 -10  -4    3.20    5.00
  12 -10   4    7.20    4.30
 -12 -10  -4   14.80    5.80
  12 -11  -4    1.10    2.50
  12 -11  -4    1.70    3.50
 -12 -11  -4    5.90    4.10
  13   0   4  208.48   17.60
 -13   0   4  211.18   16.60
  13   0  -4  197.38   16.70
 -13   0  -4  222.58   16.30
  13   0  -4  200.88   15.90
  13   0  -4  201.48   17.80
  13   0   4  226.98   16.50
  13  -1  -4  379.86   27.10
 -13   1  -4  407.06   26.90
  13   1   4  376.56   28.00
  13  -1  -4  415.26   30.20
  13  -1  -4  404.36   28.60
 -13  -1   4  374.36   27.10
  13   1   4  383.76   26.90
  13  -1  -4  373.86   26.80
  13   1  -4  376.06   27.40
  13   1  -4  385.36   26.70
  13  -1   4  422.66   28.40
  13   1  -4  367.06   28.60
 -13  -1  -4  398.86   26.60
 -13   1   4  389.56   27.20
 -13   1   4  383.26   27.00
  13  -1   4  410.16   27.00
  13  -2  -4   -3.00    5.50
 -13  -2   4   -4.90    4.20
 -13  -2   4    2.80    4.00
 -13   2  -4    1.70    3.70
  13  -2  -4    2.20    4.20
  13   2   4   -5.50    3.10
  13   2   4    3.70    3.40
 -13  -2  -4   -0.80    3.40
  13  -2   4   -0.40    4.40
  13   2  -4    2.90    2.80
  13  -2   4   -0.20    3.20
  13   2  -4   -1.60    5.10
 -13   2   4    0.80    3.80
  13   2  -4   -2.90    4.20
 -13  -3   4   -3.30    4.90
  13   3   4    3.40    3.40
  13  -3  -4    1.60    5.00
  13  -3  -4    8.90    7.00
 -13   3  -4   11.90    4.80
  13   3   4    6.90    4.50
  13  -3   4    3.20    3.90
  13   3  -4   11.40    4.20
  13  -3   4    4.90    4.80
  13   3  -4    6.60    5.70
  13   3  -4    5.60    4.90
  13  -4  -4   11.50    7.20
  13   4   4   21.50    5.60
 -13   4  -4    3.50    4.30
 -13  -4   4   11.00    7.20
  13  -4  -4    9.10    5.70
  13   4   4    8.10    4.00
  13  -4   4    4.50    5.20
  13  -4   4    8.50    6.40
  13   4  -4    9.10    5.50
 -13  -4  -4   13.70    6.50
 -13   4   4   10.10    4.90
  13   4  -4   17.10    5.30
  13  -5  -4  112.39   11.60
  13  -5  -4  100.99   14.20
 -13  -5   4  105.09   14.40
  13   5   4   88.59   10.50
 -13   5  -4  111.59   10.70
  13  -5   4   96.89   11.80
 -13   5   4   99.09   10.60
  13  -5   4  107.39   12.60
 -13  -5  -4   93.59   12.30
  13   5  -4  100.59   11.70
  13  -6  -4   71.89   12.60
  13  -6  -4   64.09   14.40
  13   6   4   83.39    9.90
 -13  -6   4   81.89   12.80
 -13   6  -4   81.69    9.00
  13  -6  -4   52.39    7.80
  13  -6   4   85.69   12.10
 -13   6   4   71.29    8.90
 -13  -6  -4   61.89   10.70
  13  -6   4   69.19    9.20
  13   6  -4   74.19   10.50
  13   7   4   31.40    6.30
 -13  -7   4   30.90    9.30
  13  -7  -4   22.60   11.10
  13  -7  -4   18.90    8.40
 -13   7  -4   24.50    5.50
 -13  -7  -4   27.30    8.30
  13  -7   4   39.60    8.60
  13  -7   4   32.70    5.90
  13  -8  -4   -1.70    5.80
 -13   8  -4    0.80    3.20
 -13  -8   4   -0.90    6.00
  13  -8  -4   -3.30    8.20
  13   8   4   -3.30    4.20
 -13  -8  -4   -7.50    5.80
  13  -8   4    1.50    5.10
  13  -8   4   -5.10    6.70
  13  -9  -4  606.44   44.90
 -13  -9   4  515.15   40.30
 -13  -9  -4  578.74   38.40
  13  -9   4  450.65   37.40
  13  -9   4  579.44   36.80
  13 -10  -4    6.60    4.00
 -13 -10   4    2.10    3.80
  13 -10  -4    1.60    5.80
 -13 -10   4   11.20    4.80
  13 -10   4    9.60    3.80
 -13 -10  -4    8.30    4.30
  14   0  -4   33.90    6.10
  14   0   4   37.20    6.80
 -14   0  -4   45.00    7.10
 -14   0   4   36.70    6.80
  14   0  -4   53.49    9.30
  14   0  -4   30.90    7.60
  14  -1  -4   82.69   11.20
  14  -1  -4   80.99   12.70
 -14   1  -4   75.69    8.80
 -14  -1   4   70.19    9.90
  14   1   4   69.99   13.70
  14   1   4   67.79    9.00
  14  -1   4   74.79    8.60
  14  -1   4   76.99   10.70
  14   1  -4   59.79   10.40
 -14  -1  -4   75.99    8.70
 -14   1   4   76.69    9.70
  14   1  -4   74.09   10.10
  14   1  -4   70.99    8.70
  14   2   4   30.20    6.20
 -14   2  -4   23.40    6.00
  14  -2  -4   30.90    8.80
 -14  -2   4   31.50    6.70
  14  -2  -4   22.80    6.90
 -14   2   4   31.70    6.60
  14  -2   4   24.00    5.90
  14  -2   4   32.80    7.30
  14   2  -4   24.20    7.10
  14   2  -4   20.60    6.30
  14   2  -4   19.90    5.80
 -14  -2  -4   19.10    5.00
  14  -3  -4   13.20    6.60
 -14  -3   4    0.80    4.60
 -14   3  -4    6.70    5.00
  14   3   4    8.30    4.10
 -14  -3   4    4.90    5.30
  14  -3  -4    8.80    7.00
  14   3   4   14.80    5.00
 -14   3   4   12.90    5.20
  14  -3   4   10.40    4.20
  14   3  -4    9.40    5.40
  14   3  -4    9.40    5.60
  14  -3   4   10.10    5.70
  14   3  -4    8.60    4.30
 -14   4  -4   39.20    7.20
  14   4   4   30.20    6.70
  14  -4  -4   20.00    6.70
 -14  -4   4   31.30    8.70
  14  -4  -4   21.10    8.90
  14  -4   4   38.50    7.90
 -14   4   4   30.80    6.60
  14   4  -4   29.20    7.30
  14  -4   4   17.00    6.40
  14  -5  -4   10.50    8.00
  14   5   4   17.00    5.70
  14  -5  -4   14.40    6.00
 -14   5  -4   15.30    5.50
 -14  -5   4    9.00    7.40
 -14   5   4   15.70    4.90
 -14  -5  -4    7.20    5.70
  14  -5   4   11.90    6.10
  14  -5   4   16.80    5.80
  14   5  -4   12.90    6.30
  14  -6  -4   19.20    5.20
  14   6   4   17.20    5.10
  14  -6  -4   19.60    8.60
  14  -6  -4    3.40    8.90
 -14   6  -4   12.60    5.30
 -14  -6   4   13.00    7.60
 -14   6   4    6.60    4.10
  14  -6   4    9.40    6.00
  14   6  -4   14.70    5.50
  14  -6   4   16.50    5.40
 -14  -6  -4    9.60    6.30
 -14  -7   4    1.00    6.40
 -14   7  -4    9.10    4.50
  14  -7  -4    7.50    6.60
  14  -7  -4   18.80   10.60
  14   7   4   15.10    5.30
  14  -7   4    7.90    4.30
 -14   7   4   10.10    4.40
 -14  -7  -4    9.60    6.20
  14  -7   4   10.20    5.80
 -14  -8   4   -2.40    5.80
  14  -8  -4    0.10    5.60
  14   8   4    7.00    4.00
 -14   8  -4    1.40    3.50
  14  -8  -4   -0.50    8.10
  14  -8   4    5.10    8.00
  14  -8   4   13.50    6.00
 -14  -8  -4    9.00    6.20
 -14  -9   4   29.90    7.00
 -14  -9   4    7.80    4.80
  14  -9  -4   38.50    7.30
  14  -9  -4   31.00   10.00
 -14  -9  -4   36.20    6.80
  14  -9   4   22.80    7.00
  14  -9   4   22.10    5.00
  14 -10  -4   15.80    5.90
  14 -10  -4   15.40    4.20
 -14 -10  -4   20.60    4.50
  15   0   4  149.19   13.30
 -15   0  -4  152.48   12.90
  15   0  -4  126.99   13.30
  15   0  -4  122.99   12.50
  15   0  -4  153.58   15.40
  15   0   4  152.78   15.00
 -15   0   4  136.79   13.60
  15   1   4  156.28   15.80
  15  -1  -4  155.28   14.50
 -15   1  -4  183.28   14.80
  15   1   4  170.98   15.00
 -15  -1   4  157.48   14.80
  15  -1  -4  179.28   17.00
 -15   1   4  168.88   14.90
  15   1  -4  164.58   15.00
  15   1  -4  163.18   14.50
  15  -1   4  173.48   14.50
  15   1  -4  192.68   17.20
  15  -1   4  189.68   16.40
 -15  -1  -4  180.48   14.40
  15   2   4   56.49    9.50
 -15  -2   4   80.29   10.10
  15  -2  -4   78.79   11.70
  15   2   4   69.89    9.70
 -15   2  -4   81.19    9.90
  15  -2  -4   81.79   13.40
  15   2  -4   58.99   10.60
 -15  -2  -4   93.19    9.30
  15  -2   4   81.29    9.40
  15  -2   4   99.39   12.30
  15   2  -4   70.99   10.60
 -15   2   4   71.89    9.60
 -15   3  -4    8.90    5.10
 -15  -3   4   24.40    6.30
  15  -3  -4    5.60    7.00
  15   3   4   15.90    5.60
  15  -3  -4   13.60    6.30
  15  -3   4    5.90    5.40
  15   3  -4   10.20    5.30
 -15   3   4   17.30    6.00
  15   3  -4    4.80    5.50
 -15   4  -4  130.69   12.40
  15   4   4  120.99   12.50
  15  -4  -4  117.99   15.00
  15  -4  -4  141.39   14.00
 -15  -4   4  111.29   14.60
 -15   4   4  145.89   13.00
  15  -4   4  127.79   13.30
  15   4  -4  126.29   12.90
  15  -5  -4  118.39   14.90
  15  -5  -4  137.59   13.00
 -15  -5   4  128.69   15.20
 -15   5  -4  138.29   12.30
  15   5   4  137.89   12.70
 -15  -5  -4  123.79   12.50
 -15   5   4  109.89   11.80
  15  -5   4   98.49   12.20
  15  -5   4  132.29   12.80
  15   5  -4  109.29   12.60
  15   6   4   -1.40    3.90
  15  -6  -4    2.60    6.40
 -15   6  -4   -2.40    3.80
  15  -6  -4   -5.60    3.90
  15  -6  -4   -0.70    7.60
 -15  -6   4   -2.70    5.80
  15  -6   4   -0.60    4.60
 -15  -6  -4    2.60    5.40
  15   6  -4    0.50    4.60
 -15   6   4    6.60    4.10
  15  -6   4    0.30    4.80
  15   7   4   49.00    7.10
 -15  -7   4   39.10    9.00
  15  -7  -4   23.70    9.90
  15  -7  -4   24.90    7.80
 -15   7  -4   34.00    5.60
  15  -7   4   53.69    8.80
  15  -7   4   21.30    7.40
 -15  -7  -4   39.70    8.00
 -15   7   4   32.90    6.40
  15  -8  -4    6.50    8.10
 -15  -8   4    3.80    5.50
 -15  -8   4   -1.20    4.60
 -15   8  -4   -2.50    3.10
  15  -8  -4   -2.30    4.60
  15   8   4   -6.40    2.90
 -15  -8  -4    5.30    4.70
  15  -8   4   -8.60    3.40
  15  -8   4    6.00    7.20
  15  -9  -4   47.30    8.70
  15  -9  -4   39.00    6.30
  15  -9   4   44.30    7.10
  15  -9   4   36.70    6.90
 -15  -9  -4   61.99    8.80
  16   0  -4   -2.90    4.70
 -16   0  -4   -1.70    4.20
  16   0   4    7.60    5.90
  16   0   4    5.80    4.80
  16   0  -4    3.20    4.90
 -16   0   4    4.40    5.60
 -16   1  -4   19.90    5.70
 -16  -1   4   13.30    6.10
  16   1   4   17.10    6.20
  16   1   4   11.90    5.80
  16  -1  -4   10.80    6.80
 -16   1   4    9.70    5.60
  16  -1   4   15.80    5.40
  16   1  -4   13.10    5.70
  16   1  -4    8.40    6.50
  16  -1   4   13.20    6.50
 -16  -1  -4   12.70    5.20
 -16  -2   4   32.40    6.90
  16   2   4   41.40    7.70
  16   2   4   21.40    7.10
 -16   2  -4   33.30    6.90
  16  -2  -4   23.10    7.50
  16   2  -4   45.50    8.70
  16   2  -4   31.30    7.50
  16  -2   4   27.40    6.30
  16  -2   4   22.30    7.70
 -16  -2  -4   25.20    5.20
 -16   2   4   25.50    6.70
  16  -3  -4    9.20    6.20
  16   3   4    5.90    5.10
 -16   3  -4    6.50    7.20
  16  -3  -4    0.50    7.70
  16  -3   4   -2.20    7.00
  16   3  -4    0.30    6.50
 -16   3   4    2.60    5.10
  16   3  -4   -4.40    6.90
  16  -4  -4  182.68   18.50
  16  -4  -4  178.98   16.40
  16   4   4  184.38   15.90
 -16   4  -4  180.68   15.20
  16  -4   4  199.88   16.60
 -16   4   4  176.28   15.50
  16   4  -4  182.78   16.30
 -16   5  -4    0.80    4.30
  16  -5  -4   -5.50    6.80
  16   5   4    2.70    4.70
  16  -5  -4    1.70    7.10
  16  -5  -4   -3.70    4.10
 -16  -5  -4   -5.60    4.80
  16  -5   4    1.50    5.30
 -16   5   4   -0.30    4.00
  16  -5   4   -0.80    4.10
  16   5  -4    3.50    4.40
 -16   6  -4    2.40    4.10
  16   6   4    2.20    4.00
  16  -6  -4    4.00    6.30
  16  -6  -4    8.60    6.10
  16  -6  -4    1.30    7.80
 -16  -6  -4   -8.90    7.20
  16  -6   4    0.70    4.50
 -16   6   4    2.50    4.00
  16  -6   4    1.20    5.10
 -16   7  -4   17.50    4.40
  16   7   4   18.70    4.80
 -16  -7  -4   12.40    5.10
  16  -7   4   19.70    4.00
  16  -7   4   18.80    5.10
 -16   7   4   12.70    4.20
  16  -8  -4   -0.70    6.50
 -16  -8   4   -4.40    3.60
  16  -8  -4   -0.60    3.90
  16   8   4    4.60    2.90
 -16   8  -4    0.90    2.90
 -16  -8  -4   -2.80    4.30
  16  -8   4    3.40    5.70
  16  -9  -4   28.20    6.00
  16  -9  -4   39.10    5.10
  17   0   4  209.18   19.30
  17   0   4  223.58   19.70
 -17   0  -4  261.47   18.30
  17   0  -4  249.18   20.70
 -17   0   4  209.38   20.10
  17   1   4   -7.10    4.90
 -17  -1   4   -0.50    5.20
 -17   1  -4   -2.60    4.00
  17  -1  -4    1.10    6.10
  17   1   4    4.90    5.00
 -17   1   4   -0.10    6.10
  17  -1   4    0.30    5.70
  17   1  -4    3.80    4.70
  17   1  -4    0.90    6.20
  17  -1   4   -2.60    4.20
 -17  -1  -4    1.00    4.40
  17  -2  -4   20.00    7.30
  17   2   4   16.80    5.80
 -17  -2   4   23.30    6.00
 -17   2  -4   22.40    6.00
  17   2   4   33.50    7.10
  17   2  -4   18.90    7.20
 -17  -2  -4   11.30    4.70
  17  -2   4   30.30    7.90
  17   2  -4   25.20    6.50
 -17   2   4   26.10    6.90
  17  -2   4   14.40    4.90
  17  -3  -4    4.40    5.70
 -17   3  -4    4.40    4.50
  17   3   4    3.90    4.80
 -17  -3   4   -1.30    3.90
 -17   3   4   -1.60    4.50
  17   3  -4    1.00    5.00
  17   3  -4    8.80    5.20
  17  -3   4   -3.80    4.90
  17   4   4   40.60    7.20
  17  -4  -4   32.20    8.90
 -17   4  -4   33.30    6.50
  17  -4  -4   33.10    6.80
  17  -4  -4   30.70   10.40
 -17   4   4   36.40    7.10
  17   4  -4   41.60    7.40
  17  -4   4   47.80    8.20
  17  -5  -4   34.20    8.30
  17   5   4   33.70    6.50
 -17   5  -4   48.40    7.30
  17  -5  -4   17.60    8.80
  17  -5  -4   40.30    7.10
  17  -5   4   43.50    7.70
 -17   5   4   30.30    6.40
  17   6   4    3.60    4.40
  17  -6  -4    1.70    5.70
 -17   6  -4    5.70    4.70
  17  -6   4   -1.00    4.00
 -17   6   4    5.50    4.10
 -17  -7   4   83.19    9.20
  17  -7  -4   77.79   11.90
  17   7   4  103.09    8.60
  17  -7  -4   60.99    9.10
 -17   7   4   74.89    7.90
  17  -7   4   83.99   11.50
 -17   8  -4    4.70    2.40
  17  -8  -4   10.10    4.60
  17  -8   4    7.90    4.70
  18   0  -4  286.87   23.00
  18   0   4  306.37   23.00
 -18   0  -4  280.27   20.40
 -18   0   4  274.87   21.10
  18   0   4  275.07   20.80
  18  -1  -4  178.88   17.40
 -18  -1   4  192.18   15.50
  18   1   4  193.48   15.60
 -18   1  -4  190.28   15.10
  18   1   4  183.38   17.00
 -18  -1  -4  167.08   14.30
  18  -1   4  212.48   17.60
  18   1  -4  183.88   17.30
 -18   1   4  181.68   15.60
  18  -1   4  192.78   15.10
  18   2   4   -1.50    5.00
 -18   2  -4    6.20    4.60
  18  -2  -4   -0.80    5.00
  18   2   4    0.60    4.50
 -18  -2   4    3.90    4.90
  18  -2   4   -1.10    6.10
 -18   2   4   -7.00    4.50
  18  -2   4   -6.30    4.40
  18   2  -4    4.20    5.30
  18  -3  -4    0.70    6.70
  18   3   4   -3.60    4.10
  18  -3  -4   -3.60    4.90
 -18   3  -4   -6.30    3.80
  18  -3   4   -2.40    4.50
 -18   3   4    3.40    5.20
  18   3  -4   -9.70    3.90
  18   4   4    2.60    4.60
  18  -4  -4   16.30    8.10
  18  -4  -4   14.30    5.30
 -18   4  -4    8.30    4.70
 -18   4   4   14.50    5.40
  18  -4   4    3.30    4.90
  18  -5  -4    9.70    4.20
  18  -5  -4    8.30    6.40
 -18   5  -4    1.60    4.60
  18   5   4   11.00    7.30
 -18   5   4    5.80    4.50
  18  -5   4    1.90    4.50
  18  -6  -4   20.20    7.70
  18   6   4   23.40    4.50
 -18   6  -4   28.30    4.70
 -18   6   4   20.80    4.60
  18  -6   4   26.90    4.30
  18  -7  -4  100.19   13.00
 -18   7  -4   64.89    6.50
  18   7   4   72.89    7.00
  18  -7   4   61.39   10.90
 -18   7   4   79.39    7.80
  19   0   4  457.35   31.10
  19   0  -4  473.15   33.00
  19   0   4  473.95   33.10
 -19   0   4  475.25   31.40
 -19   0  -4  470.95   30.90
  19  -1  -4   42.50    8.30
  19   1   4   23.20    5.20
  19   1   4   39.30    7.90
 -19   1  -4   36.00    5.60
 -19  -1   4   39.10    6.50
  19  -1   4   44.80    9.20
 -19   1   4   36.40    6.90
 -19  -1  -4   23.30    6.60
  19  -1   4   25.70    7.00
  19   1  -4   39.70    7.90
  19   2   4  294.17   20.50
  19  -2  -4  224.58   21.80
 -19   2  -4  301.57   20.00
  19  -2  -4  284.67   21.50
  19   2   4  320.57   22.30
 -19  -2   4  248.28   18.90
  19  -2   4  295.77   21.60
 -19   2   4  270.27   20.20
  19   3   4   15.20    5.50
 -19   3  -4    7.60    4.50
  19  -3  -4   10.20    7.10
  19  -3  -4    1.80    4.90
 -19   3   4   12.70    5.60
  19  -3   4   12.40    5.50
  19   3  -4   19.90    5.80
  19   4   4   12.70    4.60
  19  -4  -4    7.70    6.30
  19  -4  -4    4.80    4.00
 -19   4  -4   10.50    4.50
 -19   4   4    1.20    4.40
  19  -4   4    8.70    4.60
  19  -5  -4  106.19    8.90
 -19   5  -4  100.39    9.00
  19   5   4  104.39    9.40
  19  -5  -4   97.99   12.30
 -19   5   4  104.59    9.60
  19  -5   4  103.69    9.30
 -19   6  -4   20.90    3.90
  19  -6  -4   29.00    6.80
 -19   6   4   27.60    3.90
  19  -6   4   12.30    5.40
  20   0  -4   -1.50    4.50
 -20   0   4    3.80    4.20
  20   0   4   10.70    4.00
  20   0   4   -2.90    4.50
 -20   0  -4    6.40    3.70
 -20   1  -4   19.90    4.70
  20   1   4   20.20    4.80
 -20  -1   4   21.50    4.60
  20  -1  -4   13.30    5.50
  20   1   4   13.60    5.60
 -20   1   4   13.80    4.80
  20  -1   4   19.10    5.90
  20   1  -4   17.50    5.80
  20   2   4    2.10    4.10
 -20   2  -4    1.40    3.70
  20  -2  -4    5.20    4.40
  20   2   4    7.60    5.10
  20  -2   4    3.50    4.70
 -20   2   4    0.40    4.40
  20   2  -4   -0.80    4.30
  20  -3  -4   15.60    4.50
  20  -3  -4   15.60    6.40
  20   3   4   15.70    4.50
 -20   3  -4    9.80    3.70
  20   3  -4   18.70    5.80
 -20   3   4   19.60    5.30
  20  -3   4    7.60    4.60
 -20   4  -4   78.59    7.10
  20  -4  -4   76.19    6.90
  20   4   4   66.59    7.50
  20  -4  -4   51.89    8.00
  20  -4   4   62.89    7.30
 -20   4   4   69.39    7.40
 -20   5  -4   27.80    4.60
  20   5   4   45.40    6.40
  20  -5  -4   21.60    4.90
  20  -5   4   34.40    9.00
 -20   5   4   23.30    4.00
  20  -5   4   27.60    3.50
 -21   0   4    6.50    3.50
  21   0   4    8.40    4.30
  21   0  -4    3.80    3.90
 -21   1  -4   -4.20    2.60
  21  -1  -4    6.70    4.10
  21   1   4    3.80    3.40
  21   1   4   11.20    4.30
  21  -1   4    3.30    4.20
  21   1  -4   -4.20    3.20
  21   2   4   21.80    4.80
  21  -2  -4   20.30    5.00
 -21   2  -4   28.10    5.30
  21  -2   4   13.90    4.90
  21   2  -4   20.30    4.30
 -21   2   4   18.60    4.40
 -21   3  -4   18.70    4.30
  21   3   4   16.80    4.30
  21  -3  -4   18.80    5.00
  21  -3   4   19.10    4.50
 -21   3   4    4.50    3.70
  21   4   4   35.00    4.20
 -21   4  -4   30.80    3.80
 -21   4   4   19.10    3.30
  21  -4   4   18.70    4.30
  21  -4   4   30.20    3.40
  22   0  -4    9.20    3.50
  22   0   4   -0.80    2.90
  22  -1  -4    1.70    2.80
  22   1  -4   -3.70    3.00
  22  -1   4   -1.20    3.00
   0   0   5   -0.60    1.80
   0   0  -5   -1.30    2.20
   0   0  -5    0.80    1.20
   0   1   5    0.30    1.80
   0   1  -5    1.20    1.90
   0  -1   5    2.00    1.60
   0   1  -5    3.40    2.20
   0   2  -5  219.18   15.60
   0   2  -5  231.78   15.20
   0  -2   5  244.38   15.40
   0   2   5  227.28   15.00
   0   3  -5    0.60    2.70
   0  -3   5    0.80    1.80
   0   3  -5    0.40    2.30
   0   3   5    1.50    1.90
   0   4   5   43.00    3.20
   0   4   5   45.30    3.10
   0   4  -5   33.20    4.50
   0   4  -5   37.70    5.30
   0   4   5   40.70    3.00
   0   5   5   -2.30    1.10
   0   5  -5   -1.90    2.20
   0   5  -5   -1.00    2.70
   0   5   5   -0.20    1.20
   0   6   5  371.76   23.50
   0   6  -5  344.97   26.50
   0   6   5  387.46   23.90
   0   6  -5  380.86   24.90
   0  -6   5  387.86   31.50
   0   6   5  385.06   24.60
   0  -7  -5    0.10    5.10
   0  -7  -5   -7.30    4.80
   0   7  -5   -4.90    3.90
   0   7  -5    1.20    2.40
   0  -7   5    0.10    5.70
   0   7  -5    0.80    2.90
   0  -8   5  169.08   24.30
   0   8  -5  118.89   11.80
   0  -8  -5  112.59   13.70
   0  -8  -5  115.69   14.90
   0  -8  -5  115.29   13.80
   0  -9  -5   -1.70    5.30
   0  -9  -5   -3.90    6.30
   0  -9  -5    5.90    5.80
   0  -9   5    2.50    7.50
   0 -10  -5  124.69   15.40
   0 -10  -5  101.39   14.20
   0 -10   5   82.69   17.80
   0 -10  -5  104.99   12.90
   0 -11   5    2.00    6.50
   0 -11  -5   -0.30    6.20
   0 -11  -5    5.90    5.80
   0 -11  -5   -3.50    5.00
   0 -12   5  378.76   28.60
   0 -13   5    2.10    3.40
  -1   0  -5   -0.20    1.70
   1   0   5    1.30    1.50
  -1   0   5   -1.30    1.90
   1   0  -5    1.80    1.30
   1   0  -5   -0.60    1.10
   1  -1  -5 1950.01  105.59
  -1  -1   5 1655.53  106.49
   1   1   5 1661.23  106.39
   1  -1  -5 2021.40  105.79
  -1   1  -5 1691.23  106.49
  -1  -1  -5 1800.92  105.59
   1   1  -5 1733.13  106.49
   1   1  -5 1628.74  106.49
  -1   1   5 1643.54  106.49
   1  -1   5 1771.92  106.59
  -1  -1  -5 1863.51  105.69
  -1  -2   5  240.88   16.30
   1   2   5  222.48   15.90
  -1   2  -5  288.77   16.60
   1   2  -5  242.88   16.70
   1   2  -5  255.47   16.30
   1  -2   5  259.17   16.50
  -1   2   5  242.68   16.30
  -1  -3   5  708.43   44.60
  -1   3  -5  739.53   44.50
   1   3   5  691.83   43.00
   1   3   5  763.82   43.20
   1   3   5  671.23   44.10
   1   3  -5  726.03   44.40
  -1   3   5  658.73   43.10
   1   3  -5  693.53   45.10
  -1   3   5  790.02   43.10
   1  -3   5  699.53   44.80
  -1   3   5  770.42   43.10
   1   4   5   22.70    3.20
   1   4   5   21.00    2.10
   1   4   5   25.10    2.30
  -1   4  -5   20.10    3.50
  -1   4   5   23.40    2.20
   1   4  -5   24.30    3.60
  -1   4   5   24.20    2.10
   1   4  -5   24.60    4.40
  -1   4   5   22.00    2.00
  -1   4   5   23.20    2.40
  -1   5  -5 1241.38   73.29
   1   5   5 1295.57   72.09
  -1   5  -5 1123.79   74.39
   1   5  -5 1239.98   72.99
   1   5  -5 1171.58   74.39
   1   5  -5 1095.09   73.39
  -1   5   5 1161.68   71.99
   1   6   5   26.10    3.30
   1   6   5   15.60    2.30
  -1   6  -5   16.00    4.70
  -1   6  -5   19.60    4.20
   1   6  -5   15.70    3.40
  -1   6   5   12.50    2.30
   1   6  -5   17.30    4.70
   1   6  -5   16.10    4.50
  -1   6   5   24.80    3.90
   1  -6   5   31.50    7.90
   1  -7  -5   57.09   12.10
  -1   7  -5   47.60    6.40
  -1   7  -5   44.90    9.00
  -1  -7   5   55.59   11.80
   1  -7  -5   52.49    9.80
   1  -7  -5   52.69   10.10
  -1  -7  -5   44.40    8.60
   1   7  -5   37.80    5.40
  -1  -7  -5   46.80    9.80
   1  -7   5   60.09   11.40
   1   7  -5   37.80    8.40
  -1   7   5   56.29    6.50
   1  -8  -5   37.70    9.10
   1  -8  -5   32.90    8.50
  -1   8  -5   16.90    5.00
  -1   8  -5   19.20    5.90
   1  -8  -5   32.60    8.90
   1   8  -5   24.00    6.00
  -1  -8  -5   21.70    7.00
  -1  -8  -5   27.30    8.00
  -1  -8  -5   33.40   11.00
   1  -8   5   32.20   14.80
  -1  -9   5  326.77   28.80
   1  -9  -5  298.77   26.30
   1  -9  -5  292.77   26.40
   1  -9  -5  324.67   25.80
  -1  -9  -5  333.47   26.00
   1  -9   5  300.67   27.80
  -1  -9  -5  290.37   25.20
  -1  -9  -5  313.57   26.90
   1 -10  -5   11.10    6.80
   1 -10  -5   23.20    8.90
  -1 -10   5   18.60   10.30
   1 -10  -5   16.20    7.30
  -1 -10  -5   24.60    7.40
  -1 -10  -5   14.00    8.30
   1 -10   5   20.70   12.90
  -1 -10  -5    8.30    5.70
  -1 -11   5   28.80    9.10
   1 -11  -5   18.90    7.00
   1 -11  -5   14.40    7.20
   1 -11  -5   30.40    7.60
  -1 -11  -5   19.80    7.70
   1 -11   5   28.90    9.20
  -1 -11  -5   10.90    9.30
  -1 -12   5   46.40    9.00
  -1 -12  -5   57.59    8.20
  -1 -13   5   -0.20    2.90
   1 -13   5   -1.40    2.10
   2   0   5   -1.70    1.80
   2   0  -5    0.50    1.40
  -2   0  -5   -0.60    2.10
  -2   0  -5    1.00    1.20
  -2   0   5    2.20    2.00
   2   0  -5    1.80    1.30
   2  -1  -5 1686.13   98.69
  -2   1  -5 1664.13   99.39
   2   1   5 1541.05   99.09
  -2  -1   5 1706.53   99.49
   2  -1  -5 1740.13   98.59
   2  -1   5 1604.54   99.39
   2   1  -5 1600.84   99.29
   2   1  -5 1575.04   98.99
  -2  -1  -5 1704.33   98.59
  -2   1   5 1617.24   99.49
   2   1  -5 1602.44   99.29
  -2  -1  -5 1843.52   98.69
  -2   1   5 1511.05   98.69
  -2   2  -5  400.46   26.00
   2   2   5  438.96   25.60
  -2  -2   5  407.26   25.90
  -2   2   5  420.86   24.90
   2   2  -5  435.76   26.00
  -2  -2  -5  386.76   24.90
  -2   2   5  411.06   25.00
   2   2  -5  420.96   26.40
   2   2  -5  383.96   25.80
   2  -2   5  413.76   26.20
   2   3   5   50.39    3.60
   2   3   5   54.29    4.50
   2   3   5   61.19    3.80
  -2   3  -5   54.29    5.20
   2   3  -5   57.09    6.30
   2   3  -5   45.60    5.10
  -2   3   5   55.09    3.80
  -2   3   5   53.29    3.70
   2   4   5  921.91   54.39
  -2  -4   5  952.70   55.99
   2   4   5  944.21   54.59
   2   4   5  884.11   54.99
  -2   4  -5  939.51   55.89
   2   4  -5  918.61   56.69
  -2   4   5  812.42   54.69
   2   4  -5  857.01   55.79
   2   4  -5  911.51   55.49
   2   5   5  672.73   40.60
  -2   5  -5  700.13   41.70
   2   5  -5  612.04   41.60
  -2   5   5  627.44   40.50
   2   5  -5  684.03   41.20
   2   5  -5  658.83   42.80
  -2   6  -5 1034.60   61.99
   2  -6  -5  838.72   64.49
   2   6   5 1147.99   60.49
  -2   6  -5  905.61   63.19
   2   6  -5  966.50   63.29
   2   6  -5 1017.90   61.39
   2  -6   5  907.91   65.69
  -2   6   5 1098.49   62.19
  -2   6   5 1013.10   60.49
   2   6  -5  988.00   62.19
  -2  -6  -5  955.30   65.39
   2  -7  -5   23.30    6.70
   2  -7  -5   27.90    8.30
  -2  -7   5   39.70   10.70
  -2   7  -5   27.40    5.10
  -2  -7   5   31.70   10.10
  -2   7  -5   26.60    5.90
   2  -7  -5   22.80    7.80
  -2  -7  -5   29.00    6.90
   2   7  -5   26.70    5.30
  -2  -7  -5   24.50    7.50
   2   7  -5   25.10    5.90
  -2   7   5   26.00    4.50
   2  -7   5   23.30    7.70
  -2  -8   5    9.30    5.60
  -2  -8   5   14.40   10.40
  -2   8  -5   -0.20    4.20
   2  -8  -5   10.90    6.90
   2  -8  -5    8.20    6.30
  -2  -8  -5    7.70    5.20
   2   8  -5   11.40    4.90
   2  -8   5   18.50    8.50
   2  -9  -5  430.26   35.40
   2  -9  -5  463.85   34.70
  -2  -9   5  477.55   37.70
   2  -9  -5  459.75   35.10
  -2  -9   5  469.55   33.40
   2  -9   5  450.45   36.20
  -2  -9  -5  424.86   33.10
  -2  -9  -5  479.45   34.40
  -2  -9  -5  451.95   35.70
   2 -10  -5  288.47   24.30
   2 -10  -5  283.47   23.90
  -2 -10   5  231.28   26.30
   2 -10  -5  302.57   25.50
  -2 -10  -5  298.17   23.40
   2 -10   5  260.27   27.10
  -2 -10  -5  337.07   25.90
   2 -11  -5    5.70    5.90
   2 -11  -5   -3.80    5.50
  -2 -11   5    0.90    6.40
  -2 -11  -5    3.60    6.30
   2 -11   5   -0.60    5.90
   2 -12  -5   84.59   10.00
   2 -12   5  107.79   12.20
  -2 -12  -5   86.69   10.50
  -2 -13   5    0.50    2.40
   2 -13   5    3.60    3.30
  -3   0  -5   -0.90    2.20
   3   0   5    1.30    1.90
   3   0  -5    2.20    1.70
  -3   0   5   -1.50    1.60
  -3   0  -5    1.20    1.40
   3   0  -5    2.00    1.50
  -3   0   5   -1.00    2.00
  -3  -1   5  237.88   16.70
  -3  -1   5  225.28   16.70
   3   1   5  248.98   16.30
   3  -1  -5  284.07   15.90
  -3   1  -5  241.68   16.70
   3  -1  -5  283.77   16.10
   3   1  -5  261.47   16.70
   3  -1   5  250.07   16.70
  -3  -1  -5  260.07   15.90
   3   1  -5  251.67   16.30
  -3  -1  -5  243.48   16.40
   3   2   5  337.17   20.80
  -3   2  -5  329.17   21.50
  -3  -2   5  344.87   21.40
   3   2   5  306.87   20.30
  -3  -2  -5  338.77   20.60
  -3  -2  -5  342.47   20.80
   3   2  -5  339.47   21.80
   3   2  -5  333.77   21.30
  -3   2   5  328.77   20.60
   3  -2   5  330.37   21.60
   3   2  -5  342.37   21.30
   3   3   5   68.79    4.50
  -3   3  -5   63.29    6.20
   3   3   5   61.59    4.60
   3   3   5   62.19    4.80
   3   3  -5   62.69    6.30
   3   3  -5   60.59    6.70
  -3   4  -5  828.22   49.90
   3   4   5  787.12   48.60
   3   4   5  854.81   48.80
   3   4  -5  781.52   49.30
  -3   4   5  788.32   48.80
   3   4  -5  791.12   50.59
   3   4  -5  775.52   49.80
   3   5   5   88.99    6.50
   3   5   5   94.59    6.30
  -3   5  -5   86.89    8.00
   3   5   5   90.99    6.10
  -3   5   5   76.29    6.80
   3   5  -5   77.79    8.20
   3   5  -5   87.69    7.20
   3   5  -5   75.19    8.90
  -3   5   5   79.69    6.50
   3  -6  -5  645.44   49.80
  -3   6  -5  752.22   46.80
   3   6  -5  781.42   48.40
   3   6  -5  752.92   47.10
  -3  -6  -5  639.64   51.39
  -3  -6  -5  714.73   50.19
   3   6  -5  779.42   45.90
  -3   6   5  782.52   47.10
   3  -6   5  747.93   50.49
   3  -7  -5   75.89   12.50
  -3   7  -5   73.29   10.30
  -3  -7   5   83.39    7.60
  -3   7  -5   61.89    8.00
   3  -7  -5   67.79   12.10
  -3  -7   5   86.49   11.90
   3  -7  -5   79.79   10.60
  -3  -7  -5   64.89   10.50
  -3  -7  -5   86.69   13.20
  -3   7   5   83.59    8.30
   3  -7   5   92.99   13.90
   3   7  -5   79.59    8.40
   3  -7   5   63.89    9.80
   3   7  -5   86.39   10.50
  -3  -8   5   62.09   13.10
   3  -8  -5   47.10   10.50
  -3  -8   5   33.30    9.20
   3  -8  -5   35.40   10.60
   3   8  -5   48.80    7.60
   3  -8   5   40.80    9.90
  -3  -8  -5   45.80   10.80
  -3  -8  -5   37.30    8.90
   3  -9  -5   84.79   14.90
  -3  -9   5   79.29   15.80
   3  -9  -5   81.89   13.00
   3  -9  -5   91.59   12.60
  -3  -9   5   85.79   12.40
   3  -9   5   79.09   14.00
  -3  -9  -5   73.59   13.50
  -3  -9  -5   78.69   11.00
   3 -10  -5  197.08   20.30
  -3 -10   5  206.38   22.90
  -3 -10   5  248.48   19.80
   3 -10  -5  222.98   22.50
   3 -10  -5  250.97   21.50
   3 -10   5  223.58   22.30
  -3 -10  -5  236.78   19.40
  -3 -10  -5  236.68   22.00
  -3 -11   5   27.70    9.40
   3 -11  -5   27.30    7.60
   3 -11   5   24.80    8.10
  -3 -11  -5   36.70    8.80
  -3 -12   5    0.60    4.60
   3 -12  -5    9.90    4.80
  -3 -12  -5    4.60    4.50
   3 -12   5    6.10    5.30
  -3 -13   5    2.40    2.30
   3 -13   5    6.40    2.90
   4   0  -5    0.90    1.80
  -4   0  -5   -0.50    2.20
  -4   0   5   -0.40    1.80
  -4   0  -5    0.50    1.40
   4   0  -5   -0.50    1.60
   4   0   5    3.20    2.10
   4  -1  -5 1073.79   60.89
   4  -1  -5 1045.90   60.89
  -4  -1   5  854.51   61.39
   4   1   5  946.01   60.79
  -4   1  -5  978.40   61.09
  -4  -1   5  994.70   61.29
  -4   1  -5 1029.80   61.19
  -4   1   5  941.11   60.89
  -4  -1  -5 1062.29   60.89
   4   1  -5 1046.60   61.29
  -4  -1  -5 1068.49   60.99
   4  -1   5  953.90   61.29
   4   1  -5 1033.30   60.89
  -4   2  -5  838.32   52.39
   4   2   5  902.31   51.69
  -4  -2   5  801.32   52.09
   4   2   5  935.91   51.69
   4   2   5  856.81   51.59
  -4  -2   5  718.63   52.79
   4   2  -5  855.91   52.59
  -4  -2  -5  886.91   51.99
   4   2  -5  834.12   52.09
  -4   2   5  866.31   51.79
   4   3   5 1254.37   74.69
   4   3   5 1284.77   74.99
  -4   3  -5 1253.97   75.89
  -4  -3  -5 1082.29   75.19
   4   3  -5 1249.68   75.69
   4   3  -5 1319.27   76.49
  -4   3   5 1250.67   75.09
   4   4   5  191.78   12.60
  -4   4  -5  188.48   13.60
   4   4   5  179.48   11.80
   4   4   5  194.38   12.30
   4   4  -5  192.48   14.50
   4   4  -5  180.78   13.50
  -4   4   5  199.38   12.70
   4   5   5  277.17   17.70
  -4   5  -5  244.28   18.70
   4   5   5  281.17   17.30
   4   5  -5  259.67   18.70
   4   5  -5  281.67   20.00
   4  -6  -5    4.00    4.40
  -4   6  -5    3.60    3.30
   4   6   5    3.60    1.50
   4   6   5   -0.60    1.50
  -4  -6   5   11.50    5.90
  -4   6   5   10.70    3.90
   4  -6   5    8.40    3.00
  -4   6   5   -3.20    2.10
   4   6  -5    4.40    3.90
   4   6  -5    7.10    3.80
   4  -6   5    6.00    5.10
  -4  -6  -5    3.10    3.90
   4  -7  -5  137.19   16.90
  -4  -7   5  152.98   15.50
  -4  -7   5  159.68   12.30
  -4   7  -5  145.09   15.50
   4  -7  -5  149.29   15.30
  -4   7  -5  169.68   13.40
   4  -7  -5  134.29   15.70
   4  -7   5  186.78   17.20
  -4  -7  -5  137.29   14.20
   4  -7   5  181.48   12.20
   4   7  -5  171.18   14.80
  -4  -7  -5  168.48   16.90
   4   7  -5  173.98   13.50
   4  -8  -5    1.60    7.10
   4  -8  -5   -1.00    5.30
  -4  -8   5    4.20    5.30
  -4  -8   5   -1.20    8.40
   4  -8   5    0.80    5.70
  -4  -8  -5    4.90    6.80
  -4  -8  -5    2.30    5.00
   4   8  -5   -6.00    3.60
   4  -9  -5   95.99   13.10
   4  -9  -5   57.19   13.00
   4  -9  -5   72.89   14.20
  -4  -9   5  127.49   19.50
  -4  -9   5  110.89   13.60
  -4  -9  -5  120.29   15.20
  -4  -9  -5   90.19   11.50
   4  -9   5   77.59   13.70
  -4 -10   5   77.89   15.70
   4 -10  -5  106.49   12.90
  -4 -10   5  101.79   12.80
   4 -10  -5   86.59   14.90
   4 -10   5   85.59   13.80
  -4 -10  -5  107.79   14.80
  -4 -11   5    6.90    5.50
   4 -11  -5   -2.80    6.50
  -4 -11   5    8.80    7.40
   4 -11  -5    4.10    5.00
   4 -11   5    3.40    6.20
  -4 -11  -5    7.00    6.20
  -4 -12   5  192.18   16.70
   4 -12  -5  164.68   14.20
   4 -12   5  161.78   14.90
   5   0  -5   -0.80    1.90
  -5   0  -5    0.10    1.60
  -5   0  -5    1.40    2.10
  -5   0   5    0.60    1.90
  -5   0   5   -0.90    1.80
   5   0   5    2.00    2.00
   5   0  -5    2.40    1.90
   5  -1  -5   93.79    7.10
  -5   1  -5   81.29    7.30
  -5   1  -5   83.49    7.10
   5   1   5   87.59    6.80
  -5  -1   5   72.89    7.70
  -5  -1   5   93.99    7.40
   5  -1  -5   92.99    6.70
  -5  -1  -5   95.59    7.10
  -5  -1  -5  110.99    7.20
   5  -1   5   81.09    7.40
  -5   1   5   80.99    7.10
   5   1  -5  101.59    7.60
   5   1  -5   95.59    7.00
  -5  -2   5  684.13   42.40
   5   2   5  660.63   41.20
   5   2   5  644.44   41.40
  -5   2  -5  704.13   42.20
   5  -2  -5  669.73   41.30
   5   2   5  643.04   41.20
  -5  -2  -5  694.03   42.00
   5   2  -5  684.83   41.80
   5   2  -5  695.23   42.40
  -5   2   5  686.53   41.70
  -5   3  -5  135.19   10.90
   5   3   5  158.58   10.10
   5   3   5  162.78    9.80
   5   3   5  143.39    9.20
  -5  -3   5  134.79   10.30
  -5  -3  -5  124.29   10.40
   5   3  -5  145.39   10.70
   5   3  -5  138.79   11.30
  -5   3   5  140.79   10.00
  -5   4  -5   23.60    4.30
   5   4   5   16.40    2.70
   5   4   5   21.20    2.70
   5   4  -5   19.00    4.20
   5   4  -5   18.30    4.10
   5   5   5   41.30    4.00
   5   5   5   40.30    4.30
  -5   5  -5   30.30    5.50
   5   5  -5   36.60    5.60
   5   5  -5   38.90    6.20
   5  -6  -5   56.69   12.10
   5   6   5   53.69    5.00
  -5  -6   5   70.99   10.70
   5  -6  -5   66.59   10.80
  -5   6  -5   60.79    7.70
  -5  -6  -5   68.49   11.20
   5  -6   5   56.09    6.30
   5   6  -5   57.59    7.40
  -5  -6  -5   56.59    9.40
   5   6  -5   52.99    7.80
  -5   6   5   63.69    8.10
   5  -7  -5  103.09   16.40
  -5  -7   5  114.19   13.10
   5  -7  -5  102.49   16.60
   5  -7  -5  108.99   12.80
   5   7  -5  109.99   10.60
   5  -7   5   98.69   13.20
   5  -7   5  120.89    9.50
  -5  -7  -5  110.59   12.00
  -5  -7  -5  110.69   13.80
  -5   7   5  107.79   11.00
   5  -8  -5  212.48   19.90
   5  -8  -5  183.58   21.90
  -5  -8   5  218.38   19.50
   5  -8   5  232.78   21.00
  -5  -8  -5  202.48   18.10
  -5  -8  -5  224.18   20.90
  -5  -9   5  430.36   32.20
  -5  -9   5  433.06   36.10
   5  -9  -5  398.66   35.20
   5  -9  -5  421.26   32.80
  -5  -9  -5  420.16   33.40
  -5  -9  -5  439.46   30.70
   5  -9   5  423.66   33.70
   5 -10  -5  188.58   18.50
  -5 -10   5  189.48   21.40
  -5 -10   5  220.08   18.70
   5 -10  -5  206.98   21.50
  -5 -10  -5  202.98   19.70
   5 -10   5  166.08   18.70
  -5 -11   5    2.60    5.20
   5 -11  -5    9.30    6.50
   5 -11  -5    2.30   14.50
  -5 -11   5    5.50    7.50
  -5 -11  -5    6.90    6.40
   5 -11   5    2.80    5.70
   5 -12  -5   90.89    9.60
   5 -12   5   86.59   10.00
   6   0  -5    0.90    2.00
   6   0   5    0.10    1.90
  -6   0  -5    0.40    2.10
   6   0  -5    4.10    1.90
  -6   0  -5   -2.00    2.30
  -6   0   5    0.60    1.90
  -6  -1   5   78.49    6.70
   6  -1  -5   79.19    6.60
  -6   1  -5   67.49    6.70
   6   1   5   74.99    6.10
   6   1   5   73.09    6.10
   6  -1  -5   85.59    6.30
   6   1  -5   77.69    6.50
   6   1  -5   82.89    7.00
  -6  -1  -5   82.69    6.60
  -6   1   5   66.99    6.60
  -6  -1  -5   78.79    6.30
   6   2   5  300.07   18.60
  -6   2  -5  292.77   19.00
  -6  -2   5  260.57   18.60
   6   2   5  256.47   17.90
   6  -2  -5  281.37   18.30
   6   2   5  305.57   18.20
   6   2  -5  274.27   18.60
  -6  -2  -5  280.97   18.00
  -6   2   5  298.57   19.10
  -6  -2  -5  279.07   19.00
   6   2  -5  299.17   19.40
   6   3   5   36.80    4.00
   6   3   5   29.40    3.50
  -6   3  -5   32.30    4.80
   6   3  -5   31.20    4.50
   6   3  -5   34.70    5.10
   6   4   5   35.20    4.10
   6   4   5   34.40    3.80
  -6   4  -5   30.00    5.10
   6   4  -5   32.20    5.20
   6   4  -5   28.80    4.70
  -6  -5   5  150.38   13.90
   6   5   5  142.09   10.20
  -6   5  -5  124.19   11.20
   6  -5  -5  106.29   14.60
   6   5   5  145.89    9.80
  -6  -5  -5  126.49   13.70
   6   5  -5  151.98   12.50
   6  -5   5  123.69   11.20
   6   5  -5  141.19   11.50
  -6  -6   5   59.89    9.80
   6  -6  -5   46.50   10.60
   6   6   5   51.19    5.00
   6  -6  -5   53.59    9.30
  -6  -6  -5   53.69    8.70
  -6   6   5   62.19    8.20
  -6  -6  -5   50.19   10.20
   6  -6   5   61.99   10.60
   6   6  -5   40.90    8.20
   6  -7  -5  115.29   17.60
  -6  -7   5  100.19   12.80
   6  -7  -5  121.29   13.80
   6  -7   5  119.29   14.30
   6  -7   5  129.69   10.00
  -6  -7  -5   99.29   14.20
   6   7  -5  113.29   10.80
  -6  -7  -5  110.59   12.00
   6  -8  -5  196.68   23.80
   6  -8  -5  260.47   22.10
  -6  -8   5  227.58   16.60
  -6  -8   5  259.47   21.70
  -6  -8  -5  246.48   20.00
   6   8  -5  236.38   18.90
   6  -8   5  232.78   22.00
  -6  -8  -5  250.57   22.70
   6  -9  -5  138.89   20.20
  -6  -9   5  112.99   18.80
  -6  -9   5  117.39   14.40
   6  -9  -5  108.69   13.80
  -6  -9  -5  119.69   15.60
   6  -9   5   83.89   14.10
  -6 -10   5   23.00    9.70
  -6 -10   5   12.90    6.70
   6 -10  -5    9.00    5.90
   6 -10  -5   27.20   10.80
   6 -10   5   11.20    6.70
  -6 -10  -5   16.00    7.70
   6 -11  -5   34.20    8.20
   6 -11  -5   65.99   13.10
  -6 -11   5   34.90    9.30
  -6 -11   5   54.29    8.70
  -6 -11  -5   65.69   10.70
   6 -11   5   93.59   12.30
  -6 -12   5   -0.10    3.70
   6 -12  -5   -4.00    3.00
  -6 -12  -5    0.00    3.90
   6 -12   5   -1.00    3.30
   7   0  -5    0.60    2.20
   7   0  -5    1.70    2.10
  -7   0  -5    0.00    2.00
  -7   1  -5  315.47   21.70
   7  -1  -5  334.87   21.90
   7  -1  -5  340.47   21.40
   7   1   5  305.37   21.20
   7   1  -5  328.37   22.00
  -7  -1  -5  358.86   21.40
   7   1  -5  336.77   21.50
   7   2   5  955.80   61.09
  -7   2  -5 1045.60   61.69
   7   2   5  927.01   60.59
   7  -2  -5  941.81   60.79
   7   2  -5 1062.29   61.99
  -7  -2  -5 1043.10   60.39
   7   3   5  251.97   16.20
   7   3   5  233.48   15.70
  -7   3  -5  231.58   16.90
   7   3  -5  239.48   16.50
   7   3  -5  226.58   17.10
  -7   4  -5  275.27   20.00
   7   4   5  285.27   18.50
   7   4   5  285.07   19.00
   7   4  -5  286.27   19.60
   7   4  -5  282.07   20.50
  -7   5  -5  110.49   10.60
   7   5   5  124.49    9.30
   7  -5  -5   93.19   20.70
  -7  -5   5   93.99   13.20
   7   5   5  122.09    8.70
   7  -5   5  122.99   12.60
   7   5  -5  106.19   10.90
   7   5  -5  126.39   10.40
  -7  -5  -5  107.69   11.60
  -7  -5  -5  129.89   14.60
   7  -5   5  111.39   10.10
  -7   5   5  101.89   10.60
  -7   6  -5  326.57   23.30
  -7  -6   5  313.97   25.40
   7  -6  -5  275.67   26.60
   7   6   5  293.37   20.90
   7  -6  -5  332.77   25.60
  -7   6   5  349.17   23.90
  -7  -6  -5  296.97   23.90
  -7  -6  -5  297.37   25.40
   7   6  -5  347.87   24.30
   7  -6   5  342.27   25.90
   7  -6   5  348.07   22.20
   7   6  -5  291.97   22.60
   7   6  -5  351.06   22.90
   7  -7  -5    2.00    5.70
   7  -7  -5   -3.80    7.60
  -7  -7   5    8.50    6.80
   7  -7   5   -5.20    2.90
   7   7  -5    2.10    3.70
  -7  -7  -5    1.60    6.10
  -7  -7  -5    0.30    4.50
  -7  -8   5  233.88   20.80
   7  -8  -5  215.08   20.40
  -7  -8   5  201.18   15.70
   7  -8  -5  203.78   23.70
   7  -8   5  223.38   21.20
  -7  -8  -5  223.38   21.50
  -7  -8  -5  235.58   18.50
   7  -9  -5   72.69   14.00
  -7  -9   5   98.89   21.20
   7  -9   5  129.99   20.20
  -7  -9  -5   85.99   18.40
   7 -10  -5   97.49   12.70
   7 -10  -5   93.39   16.20
  -7 -10   5   91.39   12.40
  -7 -10   5  113.39   15.40
  -7 -10  -5  126.09   14.40
   7 -10   5   90.99   12.40
  -7 -11   5    4.70    6.10
  -7 -11   5    8.70    6.00
   7 -11  -5   15.60    7.90
   7 -11  -5    5.20    4.50
   7 -11   5    6.90    5.40
  -7 -11  -5   12.60   10.40
   7 -12  -5    8.40    3.40
  -7 -12   5    9.40    4.40
  -7 -12  -5   17.60    5.90
   7 -12   5    8.70    3.90
  -8   0  -5    2.70    2.40
   8   0  -5    1.30    2.20
   8   0  -5   -0.20    2.00
  -8   1  -5  613.24   37.80
   8   1   5  536.55   37.10
   8  -1  -5  596.64   37.30
   8  -1  -5  576.04   37.80
   8   1  -5  594.74   37.40
  -8  -1  -5  650.63   37.30
   8   1  -5  599.64   38.10
   8  -2  -5    5.10    2.50
   8   2   5    2.90    2.20
  -8   2  -5    3.80    3.30
   8   2  -5    2.00    2.60
   8   2  -5    2.00    2.60
  -8  -2  -5    2.80    1.40
   8   3   5   23.00    3.80
   8   3   5   19.70    3.60
  -8   3  -5   19.30    4.60
   8   3  -5   18.80    4.10
   8   3  -5   17.60    3.90
   8   4   5   85.69    7.30
  -8  -4   5   87.99   11.40
  -8   4  -5  103.89    9.30
   8   4   5   92.19    7.90
   8  -4  -5   87.49   10.80
   8  -4   5   80.99    8.60
  -8  -4  -5   81.79   10.50
   8   4  -5   88.79    8.30
   8   4  -5   94.09    9.30
   8  -5  -5  128.49   13.90
  -8  -5   5  146.69   14.80
   8   5   5  137.19   10.10
   8   5   5  145.29   11.00
   8  -5  -5  103.89   14.90
   8  -5  -5  147.99   12.00
   8  -5   5  129.49   11.10
  -8  -5  -5  122.49   12.50
   8   5  -5  138.19   11.50
  -8  -5  -5  127.29   14.10
   8  -5   5  129.69   17.80
   8   5  -5  126.09   18.60
   8   6   5  172.38   12.80
   8  -6  -5  141.49   18.70
   8  -6  -5  184.18   17.50
  -8  -6   5  179.48   17.20
  -8  -6  -5  176.68   17.20
  -8  -6  -5  198.08   16.00
   8  -6   5  180.28   13.80
   8   6  -5  184.28   14.30
   8   6  -5  160.18   14.40
   8  -6   5  161.78   16.60
   8  -7  -5    2.80    7.90
   8  -7  -5   20.10    7.80
  -8  -7   5   16.70    7.70
   8  -7   5    4.80    3.30
  -8  -7  -5    0.70    4.60
  -8  -7  -5    1.60    6.40
   8  -7   5   -6.60    5.10
   8  -8  -5  121.99   14.50
  -8  -8   5  123.29   14.90
  -8  -8   5  116.79   10.30
   8  -8  -5   69.49   16.50
   8  -8   5  127.59   15.40
   8  -8   5  106.89   13.90
  -8  -8  -5  142.09   16.00
  -8  -8  -5  126.49   12.60
  -8  -9   5  234.18   25.20
  -8  -9   5  276.47   23.30
   8  -9  -5  287.37   23.70
   8  -9  -5  265.17   27.00
  -8  -9  -5  292.67   24.20
   8  -9   5  255.37   23.10
   8 -10  -5   22.30    7.10
  -8 -10   5   25.00    8.20
   8 -10  -5   28.00   10.70
  -8 -10   5   31.60   10.90
   8 -10   5   32.10    8.70
  -8 -10  -5   34.80    8.80
   8 -11  -5   10.30    4.90
  -8 -11   5    7.20    5.20
   8 -11  -5   18.70    8.60
  -8 -11   5    6.40    5.30
  -8 -11  -5   21.60    7.30
   8 -11   5   13.40    5.70
   8 -12  -5   15.80    3.60
  -8 -12   5   11.20    3.30
  -9   0  -5    4.00    2.50
   9   0  -5    1.60    2.50
   9   0  -5   -0.80    2.20
  -9   1  -5  146.79   11.50
   9  -1  -5  140.29   11.20
   9  -1  -5  142.79   11.90
   9   1  -5  145.49   11.20
   9   1  -5  152.28   14.50
  -9  -1  -5  157.48   10.80
   9   2   5  371.96   24.60
  -9   2  -5  386.66   25.50
   9  -2  -5  354.76   24.70
   9   2  -5  389.76   25.00
   9   2  -5  392.76   25.90
   9  -3  -5    2.20    3.70
   9   3   5    0.90    2.30
   9   3   5    1.10    2.30
  -9  -3   5    8.30    5.10
  -9   3  -5   -0.30    2.50
   9  -3  -5    1.20    4.10
   9   3  -5    1.80    3.00
   9   3  -5    2.10    2.80
   9  -3   5    0.80    3.60
   9   4   5    0.20    2.20
  -9  -4   5    6.40    5.60
   9   4   5    4.80    2.20
   9  -4  -5    4.00    6.40
  -9   4  -5    1.70    3.50
   9  -4  -5   -2.50    4.10
   9  -4   5   -1.60    3.30
  -9   4   5    5.20    3.90
  -9  -4  -5   -5.20    4.10
   9   4  -5   -0.50    3.00
   9   4  -5    4.00    3.10
  -9   5  -5  230.38   17.90
   9  -5  -5  240.98   20.10
   9  -5  -5  242.88   17.30
   9  -5  -5  188.18   21.00
   9   5   5  233.38   15.90
  -9  -5   5  223.48   19.90
   9   5   5  206.58   16.50
   9   5  -5  264.77   17.30
  -9  -5  -5  210.08   19.50
   9   5  -5  196.08   17.40
   9  -5   5  227.58   19.60
  -9  -5  -5  220.68   18.20
  -9   5   5  221.98   18.00
   9   5  -5  235.38   18.30
   9  -5   5  238.78   17.10
   9  -6  -5    0.80    6.40
  -9  -6   5    2.10    5.90
   9  -6  -5   -0.10    8.60
  -9  -6  -5    0.10    4.20
   9   6  -5   -0.40    3.60
   9   6  -5    6.60    4.00
   9  -6   5    7.80    5.70
   9  -6   5   -2.50    3.10
   9  -7  -5    2.70    8.40
  -9  -7   5   15.20    7.70
   9  -7  -5    6.90    7.30
   9  -7   5   17.70    7.80
  -9  -7  -5   13.60    6.30
   9   7  -5   22.20    5.30
  -9  -7  -5   17.70    7.70
   9  -7   5   13.10    4.60
   9  -8  -5   -4.40    8.80
   9  -8  -5    3.40    6.70
  -9  -8   5    3.80    6.90
   9  -8   5   -0.20    6.50
  -9  -8  -5    1.40    6.50
   9  -8   5   -8.40    6.00
  -9  -9   5  196.18   22.50
   9  -9  -5  225.38   20.40
  -9  -9   5  226.28   20.60
   9  -9  -5  215.08   24.70
  -9  -9  -5  253.37   21.50
   9  -9   5  227.68   20.30
  -9 -10   5   18.60    7.00
   9 -10  -5    6.50    5.60
  -9 -10   5   19.90    8.50
   9 -10  -5   12.70    8.60
  -9 -10  -5   23.60    7.60
   9 -10   5   17.60    6.50
  -9 -11   5   48.80    7.70
  -9 -11   5   33.00    7.50
   9 -11  -5   41.50    8.40
  -9 -11  -5   59.09    8.90
   9 -11   5   44.80    7.50
   9 -12  -5    9.30    3.10
   9 -12   5    3.60    2.30
  -9 -12  -5   10.60    4.30
 -10   0   5    6.30    3.70
  10   0  -5    2.50    4.40
  10   0  -5    2.20    2.80
  10   0   5    3.10    3.10
  10   0  -5    1.70    2.60
 -10   0  -5   -0.10    2.40
  10  -1  -5 1091.79   68.59
  10  -1  -5 1048.40   66.39
 -10  -1   5  972.00   66.09
  10  -1  -5 1086.99   67.39
  10  -1  -5 1139.19   65.79
  10   1   5 1006.20   65.79
  10   1  -5 1131.89   65.69
 -10   1   5  943.41   66.39
 -10  -1  -5 1069.99   67.69
  10  -1   5 1079.19   65.89
  10   1  -5 1050.89   66.59
  10   1  -5 1084.39   66.49
 -10  -2   5  148.09   14.60
 -10  -2   5  147.29   12.50
  10   2   5  146.39   12.00
  10   2   5  137.69   11.50
  10  -2  -5  173.88   15.10
 -10   2  -5  151.98   12.40
  10  -2  -5  156.38   13.70
 -10  -2  -5  146.49   13.40
 -10   2   5  161.08   12.60
  10   2  -5  153.28   13.10
  10  -2   5  150.58   12.80
  10  -2   5  162.28   12.00
  10   2  -5  146.09   11.80
  10   2  -5  168.98   13.00
  10  -3  -5  368.26   27.00
 -10   3  -5  368.46   24.70
  10  -3  -5  365.06   25.30
 -10  -3   5  328.47   24.60
  10   3   5  367.86   23.50
 -10  -3   5  343.37   26.80
  10   3   5  305.67   27.00
 -10   3   5  332.17   24.20
  10   3  -5  369.36   25.00
 -10  -3  -5  393.36   31.00
  10   3  -5  359.56   23.90
  10   3  -5  341.37   24.70
  10  -3   5  317.57   24.40
  10   4   5   30.70    5.40
 -10  -4   5   37.40    8.40
  10  -4  -5   42.70    7.10
  10   4   5   22.40    4.30
  10  -4  -5   20.50    6.80
  10   4   5   27.60    4.50
 -10   4  -5   22.20    5.40
 -10  -4  -5   25.40    6.10
  10   4  -5   27.00    6.20
 -10   4   5   28.00    6.10
 -10   4   5   23.70    6.30
  10   4  -5   28.30    5.50
  10  -4   5   34.70    6.10
 -10  -4  -5   36.60    7.70
  10   4  -5   25.10    4.80
  10  -5  -5   61.69    8.20
 -10  -5   5   65.59   11.20
  10  -5  -5   47.00   12.40
  10   5   5   66.09    8.20
  10  -5  -5   66.79   11.30
  10   5  -5   61.09    8.80
  10  -5   5   76.49   11.10
 -10  -5  -5   60.29   10.50
  10  -5   5   48.50    7.70
 -10  -5  -5   64.99    9.50
  10   5  -5   52.89    7.10
  10  -6  -5  565.14   37.70
 -10  -6   5  551.14   40.00
  10  -6  -5  436.86   41.30
  10  -6  -5  587.14   40.40
 -10  -6  -5  614.34   40.40
  10   6  -5  513.35   37.00
  10  -6   5  534.45   36.40
  10  -6   5  550.04   39.30
 -10  -6  -5  576.24   38.10
 -10  -7   5   11.90    7.60
  10  -7  -5   22.20    8.40
  10  -7  -5    8.80   10.10
  10  -7   5   16.40    7.50
  10  -7   5    9.30    4.70
 -10  -7  -5   15.20    5.40
 -10  -7  -5   15.50    8.10
  10  -8  -5  208.48   32.10
  10  -8   5  203.58   20.50
  10  -8   5  165.68   18.90
  10  -9  -5   23.10   11.30
 -10  -9   5   48.10   10.00
  10  -9  -5   18.80    7.20
 -10  -9   5   48.00   12.40
  10  -9   5   36.20    8.20
  10  -9   5   30.20    8.50
 -10  -9  -5   34.40    9.20
 -10 -10   5  174.88   22.10
 -10 -10   5  258.97   23.00
  10 -10  -5  255.17   26.20
  10 -10  -5  191.98   20.30
 -10 -10  -5  276.27   20.70
  10 -10   5  220.98   19.20
  10 -11  -5   55.79    8.70
  10 -11  -5   37.50    6.50
 -10 -11   5   39.60    6.30
 -10 -11  -5   57.19    8.00
  10 -11   5   27.10    5.30
  11   0  -5    1.90    2.80
  11   0  -5    0.70    4.50
 -11   0  -5   -0.30    3.20
 -11   0   5    3.40    3.80
  11   0  -5    0.70    2.70
  11   0   5   -2.20    3.10
 -11   0  -5   -5.00    2.20
  11   0   5    4.30    3.20
  11  -1  -5  361.16   26.40
  11  -1  -5  371.96   24.80
  11  -1  -5  357.46   27.50
 -11  -1   5  356.16   25.30
  11   1   5  353.06   24.80
  11  -1  -5  353.66   25.30
 -11   1  -5  391.56   25.00
  11   1  -5  363.26   25.70
  11   1  -5  385.96   24.70
  11  -1   5  369.26   24.90
  11   1  -5  385.86   25.70
  11   1  -5  338.17   27.80
 -11   1   5  350.66   25.10
 -11   2  -5    9.40    4.00
  11   2   5    2.90    2.70
  11   2   5    8.10    3.70
 -11  -2   5   12.10    5.00
  11  -2  -5    9.90    6.10
  11  -2  -5    7.10    4.40
 -11  -2   5    4.20    4.00
 -11  -2  -5   -1.90    3.50
  11   2  -5    6.90    4.60
  11   2  -5   -0.20    2.60
 -11  -2  -5    6.70    4.50
  11   2  -5    4.30    3.00
  11  -2   5    8.00    3.90
  11   2  -5   12.90    5.50
  11  -2   5    9.00    3.50
 -11   2   5    8.90    4.10
 -11   3  -5  291.27   21.40
  11   3   5  304.27   20.80
  11  -3  -5  297.87   23.80
 -11  -3   5  279.57   23.40
 -11  -3   5  258.97   20.90
  11   3   5  283.17   20.00
  11  -3  -5  289.27   22.00
  11  -3   5  280.97   20.30
 -11   3   5  283.87   21.00
  11   3  -5  306.17   21.90
  11   3  -5  307.47   20.60
  11  -3   5  299.67   21.50
 -11  -3  -5  298.67   22.40
 -11   3   5  275.47   21.30
  11   3  -5  308.27   21.80
  11  -4  -5   79.99   10.00
  11   4   5   59.89    7.50
 -11  -4   5   65.59   11.30
  11  -4  -5   71.49   11.70
  11   4   5   65.49    7.60
 -11  -4   5   70.49    9.40
 -11  -4  -5   66.39   10.70
  11  -4   5   66.09    8.90
 -11   4   5   69.09    8.10
  11   4  -5   57.49    9.00
 -11  -4  -5   70.99   10.00
  11   4  -5   72.79    7.80
  11  -5  -5   50.39    8.70
 -11  -5   5   48.60   10.30
  11  -5  -5   34.90   11.00
  11  -5  -5   62.89   11.20
  11   5   5   40.20    6.00
  11  -5   5   56.09    8.30
  11  -5   5   51.19    9.40
  11   5  -5   51.19    8.80
 -11   5   5   46.00    6.90
  11   5  -5   48.40    7.10
  11  -6  -5  134.19   20.90
  11   6   5  149.39   13.40
  11  -6  -5  157.08   13.30
 -11  -6   5  175.08   18.00
  11  -6  -5  185.98   18.00
 -11  -6  -5  156.28   16.30
  11   6  -5  176.88   16.40
 -11  -6  -5  155.98   14.80
  11  -6   5  161.88   14.20
  11  -6   5  169.98   16.40
  11   6  -5  157.28   14.60
 -11  -7   5   10.20    7.60
  11  -7  -5    7.80    7.20
  11  -7  -5    2.50    9.30
  11  -7   5    2.80    4.00
 -11  -7  -5   -2.30    4.30
 -11  -7  -5    1.90    6.30
  11  -7   5    4.50    5.90
 -11  -8   5  191.58   18.50
  11  -8  -5  126.79   21.00
  11  -8  -5  191.58   18.00
 -11  -8  -5  188.48   18.40
  11  -8   5  139.89   18.30
  11  -8   5  199.88   17.90
 -11  -9   5  164.78   16.10
  11  -9  -5  150.08   15.50
 -11   9  -5  138.89   12.70
  11  -9  -5  153.38   19.70
 -11  -9   5  128.59   16.60
 -11  -9  -5  158.88   16.00
 -11 -10   5    7.00    6.30
  11 -10  -5    1.70    5.00
  11 -10  -5    3.80    7.50
 -11 -10   5    8.40    6.20
 -11 -10  -5    9.10    5.70
  11 -10   5    1.30    4.50
  11 -11  -5    1.20    2.80
 -11 -11   5    6.60    3.60
  11 -11   5    2.70    2.40
 -11 -11  -5   10.80    5.40
  12   0   5    3.60    3.30
 -12   0   5    8.10    3.10
  12   0  -5    0.30    3.00
  12   0  -5    0.60    4.60
 -12   0   5    0.10    3.70
 -12   0  -5    2.80    3.50
  12   0   5    3.10    3.40
  12   0  -5    2.00    3.70
  12  -1  -5    6.70    5.10
 -12  -1   5    6.60    4.80
  12  -1  -5   10.40    5.90
  12  -1  -5    9.90    4.40
  12   1   5    7.40    3.90
  12   1   5    9.80    4.50
 -12   1  -5    8.50    3.60
 -12   1  -5   12.20    4.20
  12   1  -5    6.10    3.30
  12   1  -5    6.10    3.40
 -12  -1  -5   14.30    4.40
 -12   1   5   11.00    4.60
  12  -1   5    6.70    4.30
  12   1  -5   14.90    4.80
  12   1  -5   14.90    5.60
 -12   1   5   11.80    3.60
  12  -1   5    1.90    3.30
  12  -2  -5  125.09   12.50
  12  -2  -5  108.39   13.50
  12   2   5  113.29   10.30
 -12   2  -5  102.99   11.70
 -12  -2   5  124.29   11.30
 -12  -2   5  102.99   12.50
  12   2  -5  129.09   11.40
 -12   2   5   99.39   10.80
  12   2  -5  117.59   10.20
 -12   2   5  101.19   10.30
  12   2  -5  108.69   12.50
  12  -2   5  108.19   11.20
  12  -2   5  115.89   10.20
 -12  -2  -5  109.39   10.20
  12  -3  -5    9.90    7.00
  12   3   5    7.70    3.90
  12  -3  -5   11.80    5.40
 -12  -3   5   11.50    6.20
 -12  -3   5    3.10    4.90
  12   3   5    4.10    3.30
  12   3  -5    4.70    5.40
  12  -3   5    2.40    3.80
  12   3  -5   13.80    4.10
 -12   3   5   11.30    4.60
  12  -3   5   15.80    5.30
  12   3  -5    9.80    5.00
  12   4   5  338.07   25.40
 -12  -4   5  383.56   29.60
  12   4   5  428.96   29.60
  12  -4  -5  385.66   29.80
  12  -4  -5  369.46   27.00
 -12  -4  -5  382.96   28.10
  12  -4   5  373.76   26.70
  12   4  -5  365.56   26.90
  12   4  -5  366.16   26.00
  12   5   5   57.99    8.90
 -12  -5   5   77.59   12.90
  12   5   5   70.69    8.80
  12  -5  -5   43.40   12.00
  12  -5  -5   77.49   12.70
  12  -5  -5   79.89   10.10
  12   5  -5   68.09    8.50
  12  -5   5   69.59    9.40
 -12   5   5   86.89    9.20
  12   5  -5   61.79    9.40
 -12  -5  -5   81.09   10.10
 -12  -5  -5   85.39   12.00
  12  -5   5   61.99   10.20
  12  -6  -5  224.18   25.90
  12   6   5  259.17   20.00
  12  -6  -5  278.37   19.80
  12  -6  -5  284.57   23.90
 -12  -6   5  258.37   23.90
  12   6  -5  263.77   21.40
 -12   6   5  278.47   22.20
 -12  -6  -5  261.77   22.70
 -12  -6  -5  267.67   21.30
  12  -6   5  278.57   20.60
  12  -6   5  313.47   23.30
  12   7   5  135.49   11.50
  12  -7  -5  142.49   16.50
 -12  -7   5  162.58   19.80
 -12  -7  -5  118.39   14.70
  12  -7   5  106.29   13.50
  12  -7   5  126.59   11.90
  12  -8  -5  164.68   21.60
  12  -8  -5  214.18   18.70
 -12   8  -5  177.08   14.00
 -12  -8   5  195.38   18.50
  12  -8   5  134.69   18.60
 -12  -8  -5  222.08   18.30
  12  -8   5  169.08   16.30
  12  -9  -5   99.29   11.90
  12  -9  -5  104.79   17.30
 -12  -9   5  105.19   15.90
 -12  -9   5   88.09   12.50
  12  -9   5   96.79   11.40
  12  -9   5   58.89   10.60
 -12  -9  -5   87.89   11.80
 -12 -10   5    2.40    4.90
  12 -10  -5    8.60    7.80
 -12 -10   5    2.80    4.10
  12 -10  -5    2.30    4.40
  12 -10   5    4.30    3.60
 -12 -10  -5    4.60    5.40
  12 -11  -5   18.40    4.90
 -12 -11  -5   26.30    5.10
 -13   0  -5    6.70    4.10
  13   0  -5    7.20    5.00
  13   0   5    5.80    4.20
  13   0  -5   -2.30    2.80
 -13   0   5    4.10    4.30
  13   0  -5    7.20    4.40
  13   0   5    3.40    4.00
 -13   1  -5    6.90    4.20
  13  -1  -5   -0.60    3.00
  13   1   5    9.70    4.90
  13  -1  -5    1.90    5.50
 -13  -1   5    3.30    4.50
  13  -1  -5    6.80    4.80
  13   1   5    7.60    4.00
  13  -1  -5   -0.10    4.00
  13   1  -5    5.30    5.00
 -13   1   5    6.40    4.00
  13   1  -5    0.50    4.40
  13  -1   5   11.00    5.10
  13  -1   5    0.10    3.20
  13   1  -5    0.20    2.90
 -13  -1  -5    6.60    3.80
  13  -2  -5   95.49   16.00
 -13  -2   5   92.99   14.50
 -13   2   5   96.19   11.90
  13   2  -5   94.29   12.30
 -13  -2  -5   86.09    8.90
  13  -2   5   79.49    9.10
  13   2  -5   80.89    8.70
  13  -3  -5   76.99   10.50
 -13  -3   5   72.19    9.10
  13   3   5   80.79    9.10
 -13  -3   5   73.89   11.80
  13  -3  -5   80.39   12.80
  13   3  -5   54.29   10.90
 -13   3   5   87.89   10.20
  13   3  -5   78.39    8.70
  13   3  -5   67.49    9.70
  13  -3   5   81.19   10.70
  13  -4  -5   15.70    6.30
  13  -4  -5   18.00    8.50
  13   4   5   15.20    5.00
 -13  -4   5   19.70    7.80
  13   4  -5   17.70    5.80
 -13  -4  -5   11.30    6.20
  13   4  -5   21.40    5.30
 -13   4   5   27.20    6.10
  13  -4   5   13.70    5.60
  13  -5  -5   45.30   10.50
  13   5   5   67.29    9.00
 -13  -5   5   44.70   10.90
  13  -5  -5   37.10    7.50
  13  -5  -5   38.80   12.00
 -13  -5  -5   62.39    9.90
  13  -5   5   52.89    9.50
  13   5  -5   60.69    9.30
 -13   5   5   49.60    8.30
  13  -5   5   56.49    8.90
 -13   6  -5   11.50    5.20
  13  -6  -5    1.90    7.30
  13   6   5    4.70    7.20
 -13  -6   5   -1.20    7.00
  13  -6  -5    8.90    9.60
  13  -6   5    7.40    5.50
  13  -6   5    4.40    6.90
 -13  -6  -5    9.20    7.30
  13   6  -5    7.50    5.10
  13  -7  -5  132.79   19.70
  13  -7  -5  129.89   15.50
 -13  -7   5  139.99   15.90
 -13   7  -5  137.99   12.20
  13   7   5  137.49   12.10
  13  -7   5  161.28   12.70
 -13  -7  -5  155.48   15.40
  13  -7   5  139.59   14.10
 -13   8  -5   36.00    6.00
  13   8   5   29.60    5.40
 -13  -8   5   42.70    9.40
  13  -8  -5   36.30    8.80
  13  -8  -5   35.70   11.10
  13  -8   5   39.00    7.80
  13  -8   5   22.20    8.80
 -13  -8  -5   44.60    8.90
  13  -9  -5   38.50   10.60
 -13  -9   5   65.89   10.40
  13  -9  -5   36.40    7.60
 -13  -9   5   63.59    9.90
  13  -9   5   54.69    7.60
  13  -9   5   37.70    8.40
 -13  -9  -5   69.39    9.30
  13 -10  -5   40.70    8.30
 -13 -10   5   33.90    6.00
  13 -10  -5   26.20    5.30
 -13 -10  -5   52.19    7.30
 -14   0  -5    0.80    3.90
  14   0   5   -2.20    3.50
  14   0   5    1.60    4.30
  14   0  -5    1.20    5.60
 -14   0   5   -2.20    4.40
  14   0  -5    2.10    4.40
  14   0  -5   -4.00    3.00
  14   1   5  241.08   18.00
 -14  -1   5  214.18   17.90
  14  -1  -5  216.98   19.40
  14  -1  -5  217.38   20.50
 -14   1  -5  228.78   17.50
  14   1   5  216.68   18.50
  14  -1   5  239.68   17.60
  14   1  -5  219.78   19.40
 -14   1   5  208.28   17.60
  14  -1   5  225.58   18.90
 -14  -1  -5  247.58   17.50
  14   1  -5  214.98   17.20
  14   1  -5  215.08   18.30
 -14   2  -5   22.70    5.80
 -14  -2   5   18.00    6.40
  14  -2  -5   23.60    7.70
  14   2   5   23.80    6.10
  14  -2  -5   21.40    8.20
  14  -2   5   20.50    7.10
 -14  -2  -5   17.30    5.10
 -14   2   5   24.60    6.50
  14   2  -5   25.70    6.60
  14   2  -5   14.60    6.70
  14  -2   5   19.70    5.00
  14   2  -5   18.20    5.20
 -14   3  -5   43.70    7.30
  14  -3  -5   45.10    8.90
 -14  -3   5   44.70    7.10
  14   3   5   44.80    7.70
  14  -3  -5   40.90   10.00
 -14   3   5   37.10    6.90
  14  -3   5   46.00    8.40
  14   3  -5   45.90    9.50
  14  -3   5   39.40    6.30
  14   3  -5   41.20    7.90
  14   3  -5   46.40    7.00
  14  -4  -5  130.99   15.60
 -14   4  -5  133.89   12.60
  14  -4  -5  147.59   13.90
 -14  -4   5  125.09   15.50
  14   4   5  134.89   12.70
 -14   4   5  123.89   12.50
  14   4  -5  121.59   13.20
  14  -4   5  139.99   13.50
 -14   5  -5  153.08   12.80
  14  -5  -5   83.99   15.80
  14  -5  -5  159.78   16.90
 -14  -5   5  118.79   15.30
  14   5   5  137.19   12.60
  14  -5  -5  136.69   13.10
  14   5  -5  119.89   13.00
  14  -5   5  140.29   13.30
 -14  -5  -5  113.19   14.60
 -14   5   5  140.69   12.50
 -14   6  -5   -2.00    4.30
  14  -6  -5    7.90    8.70
  14  -6  -5    0.40    4.30
 -14  -6   5    6.10    6.80
  14   6   5    3.50    4.10
  14  -6  -5   11.10    7.80
 -14   6   5    7.90    4.20
 -14  -6  -5   13.00    6.30
  14  -6   5   -0.90    5.00
  14  -6   5    1.30    4.30
 -14  -7   5   -2.20    6.00
  14  -7  -5   -3.20    8.70
  14  -7  -5   -1.30    6.30
  14   7   5    1.80    4.00
 -14   7  -5    2.10    3.90
  14  -7   5    4.40    4.20
  14  -7   5    2.40    4.80
 -14  -7  -5   -1.90    5.20
 -14   7   5    0.40    4.70
  14   8   5    3.30    3.40
  14  -8  -5   -3.40    8.00
 -14   8  -5    1.30    3.40
  14  -8  -5    2.20    5.60
 -14  -8   5    0.50    5.90
  14  -8   5    1.90    4.40
  14  -8   5    2.50    6.50
 -14  -8  -5    1.80    5.50
  14  -9  -5   29.70    8.40
 -14  -9   5   20.00    5.60
  14  -9  -5   10.20    4.60
  14  -9   5    8.00    4.00
  14  -9   5   14.50    6.90
  14 -10  -5   13.30    5.20
  14 -10  -5    3.60    2.70
 -14 -10  -5    5.00    3.40
  15   0  -5    3.00    5.70
 -15   0  -5    0.60    4.50
  15   0  -5    0.90    4.60
  15   0   5   -5.80    4.40
  15   0   5    2.30    4.20
 -15   0   5    4.40    5.70
  15   1   5    6.90    5.60
  15  -1  -5    5.70    5.60
 -15   1  -5    8.90    5.00
 -15  -1   5    5.90    5.10
  15   1   5    7.50    5.00
  15   1  -5    5.10    5.20
 -15  -1  -5    3.60    4.30
  15  -1   5    5.40    5.80
 -15   1   5    5.40    5.60
  15  -1   5   11.40    5.10
  15   1  -5    6.80    5.60
  15   2   5   21.10    5.70
  15  -2  -5   16.80    8.50
 -15   2  -5   22.40    6.10
  15  -2  -5   17.40    7.30
  15   2   5   20.50    6.00
 -15  -2   5   23.60    6.40
  15   2  -5   25.60    7.70
 -15  -2  -5   21.40    4.90
  15   2  -5   17.00    6.10
  15  -2   5   18.00    5.40
  15  -2   5   33.00    7.70
 -15   2   5   22.90    6.10
  15  -3  -5   38.60   10.20
 -15  -3   5   52.39    8.20
  15   3   5   56.89    8.60
  15  -3  -5   33.50    8.40
 -15   3  -5   60.99    8.70
  15  -3   5   35.10    8.30
  15  -3   5   49.00    9.20
  15   3  -5   50.59    8.60
 -15   3   5   43.40    8.10
  15   3  -5   44.70    9.00
  15  -4  -5   18.30    6.40
  15  -4  -5   14.80    9.80
 -15   4  -5   18.60    5.90
  15   4   5   20.00    6.00
  15  -4  -5    9.70    7.30
 -15   4   5   21.20    6.80
  15   4  -5   21.60    6.70
  15  -4   5   23.80    7.00
  15   5   5   27.70    6.20
 -15   5  -5   36.40    7.10
  15  -5  -5   34.60    7.40
  15  -5  -5   21.90    8.80
  15  -5  -5   25.50    9.70
 -15  -5   5   25.70    8.20
  15   5  -5   23.30    6.70
  15  -5   5   32.40    7.30
 -15   5   5   35.00    7.10
 -15  -6   5    0.00    6.20
  15   6   5   -2.50    4.10
  15  -6  -5    5.30    8.00
  15  -6  -5    4.20    4.10
  15  -6  -5    1.70    6.60
 -15   6  -5   -1.20    4.10
  15  -6   5   -2.40    5.00
  15  -6   5    1.60    4.30
 -15  -6  -5    1.20    5.10
 -15   6   5    1.30    4.40
 -15  -7   5    7.10    5.80
  15  -7  -5   -1.50    5.90
  15   7   5    6.90    4.50
 -15   7  -5    6.00    4.30
  15  -7  -5   -0.20    7.90
 -15   7   5    2.30    4.30
 -15  -7  -5   14.90    8.20
  15  -7   5    6.00    6.60
  15  -7   5    6.00    4.80
  15  -8  -5   18.00    6.00
  15  -8  -5   27.40    9.40
  15   8   5   39.50    6.20
 -15   8  -5   30.20    4.50
 -15  -8   5   16.60    6.30
  15  -8   5   19.30    7.20
 -15  -8  -5   32.70    6.20
 -15  -9   5    6.50    5.20
  15  -9  -5   -3.10    5.80
  15  -9  -5    0.00    3.30
 -15  -9  -5    3.00    3.40
 -16   0   5   -5.90    5.00
  16   0   5   -2.50    5.20
  16   0  -5   -1.20    5.30
 -16   0  -5    3.00    4.30
  16   0   5   -4.90    3.90
  16   1   5   28.10    7.10
 -16  -1   5   23.50    7.00
  16  -1  -5   23.70    7.80
  16   1   5   12.80    5.40
 -16   1  -5   28.90    6.40
  16   1  -5    9.50    6.70
 -16   1   5   11.10    6.10
 -16  -1  -5   24.60    6.10
  16  -1   5    9.10    5.00
  16  -1   5   26.20    7.30
  16   1  -5   29.00    6.80
 -16  -2   5    0.40    5.20
  16   2   5    1.10    4.20
  16  -2  -5    2.50    5.80
 -16   2  -5    1.10    4.40
 -16   2   5   -1.60    4.80
  16  -2   5    4.20    4.90
  16  -2   5    5.80    5.90
  16   2  -5   -2.40    4.90
  16   2  -5    1.40    6.00
 -16  -2  -5    3.60    5.60
  16  -3  -5  207.98   22.30
  16   3   5  267.67   19.90
 -16  -3   5  246.78   18.70
 -16   3  -5  262.97   22.60
  16  -3  -5  272.37   23.70
  16   3  -5  269.37   21.10
 -16   3   5  230.98   21.00
  16   3  -5  236.58   20.70
  16  -3   5  284.67   21.90
 -16   4  -5  227.58   17.00
  16   4   5  217.68   17.50
  16  -4  -5  205.58   17.80
  16  -4  -5  234.88   20.70
  16  -4  -5  148.49   20.20
  16  -4   5  211.18   18.10
 -16   4   5  242.98   18.00
  16   4  -5  205.48   17.60
  16  -5  -5  359.26   25.20
 -16   5  -5  364.66   25.00
  16   5   5  367.76   25.50
  16  -5  -5  356.36   28.20
  16  -5  -5  305.57   29.40
  16  -5   5  359.96   25.90
 -16   5   5  368.16   25.60
  16  -6  -5   54.79   11.70
 -16   6  -5   74.09    8.30
  16   6   5   75.99    9.00
  16  -6  -5   49.00    9.30
 -16  -6  -5   50.09    8.50
 -16   6   5   69.89   11.20
  16  -6   5   50.29    7.20
 -16   7  -5   11.90    3.70
  16   7   5   19.10    4.30
  16  -7  -5   12.30    8.40
  16  -7  -5   12.00    6.00
 -16   7   5    7.80    3.70
  16  -7   5   11.20    3.20
 -16  -7  -5   19.20    5.20
 -16   8  -5  110.39    9.40
  16   8   5  134.39    9.40
  16  -8  -5  149.69   14.20
  16  -8  -5   93.39   10.80
 -16  -8   5   98.49   10.10
  16  -8   5  149.09   15.20
  16  -9  -5    3.50    3.30
  16  -9  -5   12.30    6.10
 -17   0   5   -1.50    5.00
  17   0   5   -0.40    5.40
  17   0  -5    1.80    6.00
  17   0   5   -4.40    4.00
 -17   0  -5    0.60    3.90
 -17  -1   5    8.60    5.20
 -17   1  -5   15.40    5.00
  17   1   5   13.60    5.70
  17   1   5    9.80    5.10
  17  -1  -5    3.60    5.90
  17   1  -5   10.90    6.80
 -17  -1  -5   11.90    4.90
  17  -1   5    7.20    5.70
 -17   1   5   -2.10    4.90
  17  -1   5   12.80    5.00
 -17   2  -5   42.70    7.40
 -17  -2   5   42.30    7.00
  17  -2  -5   29.20    8.10
  17   2   5   35.60    7.30
  17   2   5   44.60    8.60
  17  -2   5   46.50    8.50
 -17   2   5   40.00    8.20
  17   2  -5   41.00    8.70
  17  -2   5   31.90    6.00
  17  -3  -5    5.30    7.20
  17  -3  -5    0.00    5.20
 -17   3  -5   13.10    5.50
 -17  -3   5    8.70    4.80
  17   3   5   17.70    6.10
 -17   3   5   18.70    6.20
  17   3  -5    5.20    5.50
  17  -3   5    5.60    5.60
  17  -4  -5   21.20    8.80
 -17   4  -5   41.20    6.60
  17  -4  -5   16.00    7.60
  17  -4  -5   40.70    8.00
  17   4   5   34.40    6.70
  17   4  -5   40.50    8.70
 -17   4   5   41.00    7.60
  17  -4   5   37.20    7.20
  17  -5  -5  106.79   10.30
  17   5   5   95.99   10.00
 -17   5  -5  107.49   10.20
  17  -5  -5   61.29   12.30
  17  -5   5  101.29   11.30
 -17   5   5  110.49   10.80
  17  -6  -5    2.20    5.20
 -17   6  -5    3.20    3.90
  17   6   5    2.10    3.90
  17  -6  -5  -10.70    6.00
  17  -6   5   -0.20    3.30
 -17   6   5    1.50    4.20
  17   7   5   11.80    3.80
  17  -7  -5   19.10    5.80
  17  -7  -5    9.30    6.60
 -17   7  -5   19.90    4.00
  17  -7   5    6.20    5.30
 -17   7   5   11.10    3.70
  17  -8  -5   75.39    9.90
  17  -8   5   72.79    8.50
  18   0  -5   -2.20    5.00
  18   0   5    1.10    4.20
  18   0   5   -2.40    5.30
 -18   0  -5    3.90    4.20
 -18   0   5    5.70    5.10
  18   1   5  300.37   21.90
 -18  -1   5  284.77   21.50
  18  -1  -5  285.57   23.10
  18   1   5  308.57   23.20
 -18   1  -5  307.47   21.10
  18  -1   5  280.27   22.90
  18   1  -5  275.57   23.10
 -18   1   5  295.27   21.80
  18  -1   5  296.97   21.10
 -18  -1  -5  294.67   20.70
  18   2   5    0.80    5.60
 -18  -2   5    3.50    5.00
 -18   2  -5   -0.50    4.10
  18  -2  -5    0.60    6.00
  18   2   5   -3.50    4.20
  18  -2  -5    8.10    6.00
  18  -2   5   -3.80    4.70
 -18   2   5    3.70    5.10
  18   2  -5   -9.30    4.50
  18   3   5   46.40    7.50
 -18   3  -5   51.89    7.20
  18  -3  -5   35.40    9.40
  18  -3  -5   39.60    7.60
  18   3  -5   27.70   10.00
  18  -3   5   38.40    7.70
 -18   3   5   44.00    7.60
 -18   4  -5    3.00    4.10
  18  -4  -5   -2.50    7.70
  18   4   5    4.50    4.60
  18  -4  -5    2.30    4.80
 -18   4   5    5.30    5.20
  18  -4   5    5.40    4.90
  18  -5  -5  318.97   21.50
 -18   5  -5  341.07   22.10
  18   5   5  328.57   22.40
  18  -5  -5  257.17   24.40
 -18   5   5  332.97   22.50
  18  -5   5  343.67   22.70
  18   6   5    6.70    3.70
  18  -6  -5    4.10    5.90
 -18   6  -5    4.90    3.50
  18  -6   5    9.70    3.20
 -18   6   5    2.90    3.40
  18  -7  -5    5.10    4.90
 -18   7  -5    8.60    2.90
  18   7   5    9.10    3.00
  18  -7   5    4.60    4.60
 -19   0  -5    4.10    5.10
  19   0   5    0.60    5.10
 -19   0   5    4.30    4.80
  19   0  -5   -0.30    5.10
  19   0   5    3.90    4.10
 -19  -1   5    3.30    5.20
  19   1   5    0.80    4.30
  19  -1  -5   -3.60    4.70
 -19   1  -5    4.70    4.00
  19   1   5   11.40    6.60
  19  -1   5    5.60    5.30
  19  -1   5    4.20    3.80
  19   1  -5   -3.30    4.80
 -19  -1  -5   -0.40    3.90
 -19   1   5    0.50    4.60
  19   2   5    2.90    4.50
 -19   2  -5    1.80    4.00
  19  -2  -5    0.00    4.90
  19   2   5   -9.90    4.20
 -19  -2   5    2.60    3.70
  19  -2   5   -1.00    4.30
  19   2  -5    4.30    4.90
 -19   2   5    4.00    5.10
  19  -3  -5   -1.40    5.20
  19  -3  -5    2.70    5.00
 -19   3  -5    0.00    6.70
  19   3  -5    7.80    4.60
 -19   3   5    3.80    7.30
 -19   4  -5   29.40    5.20
  19  -4  -5   21.90    6.50
  19   4   5   24.60    5.20
  19  -4  -5   31.20    5.90
 -19   4   5   20.10    5.10
  19  -4   5   16.20    5.20
 -19   5  -5   24.80    4.70
  19   5   5   25.30    4.70
  19  -5  -5   10.80    6.20
  19  -5   5   26.90    4.80
 -19   5   5   29.00    5.20
  19   6   5    8.80    2.90
  19  -6  -5   13.80    4.50
 -19   6  -5   18.60    3.80
 -19   6   5   11.10    3.00
  19  -6   5    6.10    4.80
  20   0   5   -1.70    4.60
  20   0   5    2.70    3.40
 -20   0   5    4.40    4.00
 -20   0  -5   -3.50    3.00
  20   0  -5   -3.30    4.50
  20   1   5   57.29    8.10
 -20   1  -5   70.49    7.10
  20  -1  -5   45.20    7.30
 -20  -1   5   59.79    6.50
  20   1  -5   46.10    7.70
  20  -1   5   44.70    7.50
 -20   1   5   44.60    6.50
 -20   2  -5   -2.90    3.70
  20   2   5   -2.70    3.60
  20   2   5    2.50    4.20
  20  -2  -5   -1.80    4.40
  20   2  -5    3.00    4.00
  20  -2   5    2.60    4.50
 -20   2   5    1.90    4.40
 -20   3  -5   21.80    4.70
  20   3   5   22.50    4.60
  20  -3  -5   22.30    5.10
  20   3  -5   14.60    4.80
 -20   3   5   24.40    5.20
  20  -3   5   20.10    5.20
 -20   4  -5   11.00    3.60
  20  -4  -5    6.90    3.50
  20   4   5   16.70    4.20
  20  -4   5    8.20    3.60
 -20   4   5    8.90    3.90
 -20   5  -5   75.59    6.30
  20   5   5   60.29    6.30
  20  -5   5   62.29    8.00
 -20   5   5   71.49    6.30
  20  -5   5   48.90    5.60
 -21   0   5   -0.20    3.20
  21   0   5    0.90    4.20
  21   0  -5    1.30    3.50
  21  -1  -5   29.30    5.20
  21   1   5   24.50    4.00
 -21   1  -5   34.00    4.20
  21   1   5   27.30    5.10
  21  -1   5   35.60    6.30
 -21   1   5   42.80    5.40
  21   1  -5   61.59    8.90
  21   2   5    5.40    3.40
 -21   2  -5    2.10    2.60
  21  -2  -5    1.90    3.10
  21   2  -5   -4.40    3.00
  21  -2   5    0.30    3.40
 -21   2   5   -0.80    3.50
  21  -3  -5   12.30    3.00
 -21   3  -5   19.30    3.40
  21   3   5   21.90    3.90
  21  -3   5   14.60    3.90
 -21   3   5   11.00    3.40
   0   1  -6    0.00    2.00
   0   1   6   -0.40    1.90
   0  -2   6 2448.46  153.88
   0   2  -6 2679.13  153.78
   0   2   6 2605.54  153.68
   0   2  -6 2481.05  154.58
   0   3  -6   -0.50    2.60
   0   3  -6   -0.20    2.40
   0   3   6   -2.30    1.60
   0   4  -6  202.98   13.80
   0   4  -6  183.18   14.70
   0   5  -6   -3.40    2.60
   0   5  -6    2.80    2.70
   0  -6  -6  187.18   17.70
   0   6   6  228.88   15.00
   0  -6  -6  194.58   18.40
   0   6  -6  202.18   15.70
   0   6  -6  218.98   15.30
   0   6  -6  214.78   17.20
   0  -6   6  210.08   19.70
   0   7  -6   -2.40    3.40
   0  -7  -6   -6.90    4.70
   0  -7  -6    4.30    5.10
   0  -7   6   -0.70    5.50
   0  -7   6   -1.50    2.60
   0   7  -6   -2.90    3.50
   0   7  -6    0.80    3.00
   0   8  -6  161.38   14.30
   0  -8  -6  155.38   19.00
   0  -8   6  168.48   18.70
   0  -8  -6  150.58   17.40
   0  -8  -6  164.88   16.50
   0  -9  -6   -2.10    6.30
   0  -9   6   -0.90    7.40
   0  -9  -6   -3.70    5.60
   0  -9  -6    4.90    5.50
   0 -10  -6    2.70    5.30
   0 -10   6   -1.10    7.60
   0 -10  -6    1.10    5.80
   0 -10  -6    2.20    6.70
   0 -11   6   -2.70    6.10
   0 -11  -6   -5.80    5.00
   0 -11  -6   -4.00    5.60
   0 -12   6  255.67   21.10
   0 -13   6   -1.20    1.90
  -1   0  -6  146.79   10.20
   1   0  -6  134.59    9.10
   1   0  -6  141.89    9.30
  -1   0   6  146.89   10.10
   1   0   6  130.39    9.90
   1  -1  -6  401.66   22.10
   1   1   6  374.86   23.20
  -1   1  -6  356.26   23.50
   1  -1   6  347.37   23.70
   1   1  -6  317.97   22.80
   1   1  -6  325.87   23.20
  -1  -1  -6  391.66   22.10
  -1   1   6  339.07   23.70
  -1  -1  -6  414.16   22.20
   1   2   6 2228.18  140.39
  -1   2  -6 2512.05  140.79
  -1  -2   6 2344.77  140.79
   1  -2   6 2376.16  140.89
   1   2  -6 2417.46  140.69
  -1   2   6 2128.39  140.59
  -1   3  -6  102.99    7.80
   1   3   6   91.99    7.20
  -1   3   6   83.89    7.40
   1   3  -6  102.19    7.70
   1   3  -6   81.49    8.20
  -1   4  -6   34.30    4.70
  -1   4  -6   28.20    5.20
   1   4  -6   36.20    5.50
   1   4  -6   42.50    4.90
  -1   5  -6    0.50    3.10
  -1   5  -6    1.90    2.80
   1   5  -6    2.00    2.90
   1   5  -6    0.60    3.00
   1   5  -6   -2.30    2.10
   1   6   6  173.48   12.50
  -1  -6   6  184.08   15.20
   1  -6  -6  156.68   16.20
  -1   6  -6  171.18   15.20
  -1   6  -6  202.28   13.80
   1  -6  -6  166.38   16.80
  -1  -6  -6  157.98   16.60
   1  -6   6  180.78   16.20
   1  -6   6  194.08   17.90
  -1   6   6  203.78   13.60
   1   6  -6  187.08   14.10
  -1  -6  -6  155.28   15.40
   1   6  -6  187.58   15.40
  -1   7  -6   31.30    5.70
   1  -7  -6   42.40    9.50
  -1   7  -6   32.50    6.40
   1  -7  -6   40.20    9.80
  -1  -7   6   52.09    5.80
  -1  -7   6   54.99   10.70
  -1   7  -6   39.90    7.60
   1  -7   6   53.09    5.90
   1   7  -6   38.70    6.50
  -1  -7  -6   45.20   10.20
   1   7  -6   40.50    5.40
  -1   7   6   47.20    7.40
  -1  -7  -6   30.00    8.10
   1  -7   6   46.10   10.60
   1   7  -6   42.20    8.00
   1  -8  -6  255.87   25.70
  -1   8  -6  265.37   20.90
   1  -8  -6  274.27   24.10
  -1  -8   6  306.97   26.30
   1  -8  -6  301.07   23.40
   1  -8   6  290.47   25.10
  -1  -8  -6  267.17   23.10
   1   8  -6  272.07   21.10
  -1  -8  -6  266.07   24.10
   1  -9  -6   18.80    7.00
   1  -9  -6   15.10    8.80
  -1  -9   6   28.20   11.10
   1  -9  -6   25.10    9.40
  -1  -9  -6   25.70    9.40
   1  -9   6   28.40   10.30
  -1  -9  -6   17.70    7.90
   1 -10  -6  183.18   17.40
   1 -10  -6  169.58   18.70
   1 -10  -6  175.58   18.70
  -1 -10   6  206.08   21.30
  -1 -10  -6  210.38   19.90
   1 -10   6  155.68   19.20
  -1 -10  -6  228.18   19.40
  -1 -11   6   16.10    8.50
   1 -11  -6    9.00    6.20
   1 -11  -6   11.20   11.10
  -1 -11  -6    5.90    6.40
   1 -11   6   11.70    7.90
  -1 -12   6    2.40    5.10
   1 -12   6    2.00    4.80
  -1 -12  -6   -0.50    5.30
  -1 -13   6    6.10    3.10
   1 -13   6    5.10    2.70
   2   0  -6  214.58   13.30
   2   0  -6  216.08   13.00
  -2   0   6  193.78   13.80
  -2   0  -6  199.88   13.80
   2   0   6  188.38   13.60
   2  -1  -6  548.35   30.10
   2  -1  -6  564.14   30.30
   2   1   6  479.65   30.90
  -2   1  -6  499.45   31.20
  -2  -1   6  451.75   31.10
  -2  -1  -6  523.85   30.20
   2   1  -6  485.85   31.20
  -2  -1  -6  536.35   31.20
  -2   1   6  479.75   31.20
  -2  -1  -6  507.55   30.10
   2  -1   6  452.25   31.10
   2   1  -6  466.75   31.00
   2   1  -6  444.56   30.60
   2   2   6 2334.37  140.99
  -2  -2   6 2382.46  141.49
  -2   2  -6 2342.87  141.39
   2   2  -6 2446.76  141.39
   2   2  -6 2363.76  141.69
  -2   2   6 2239.28  141.49
   2   2  -6 2308.07  141.19
  -2   3  -6  414.86   25.80
   2   3   6  400.96   25.20
   2   3  -6  374.26   25.60
   2   3  -6  411.26   25.60
   2   3  -6  398.36   26.30
   2   4   6 1337.37   78.89
  -2   4  -6 1354.56   79.69
   2   4  -6 1344.67   79.39
   2   4  -6 1296.77   80.49
   2   4  -6 1155.08   80.09
  -2   5  -6  222.48   15.70
   2   5   6  237.38   13.50
  -2   5   6  199.78   13.40
   2   5  -6  235.28   15.40
   2   5  -6  197.78   16.60
  -2   5   6  205.58   13.60
  -2   5   6  227.88   13.50
   2   5  -6  218.58   16.00
  -2   6  -6  366.66   24.50
   2  -6  -6  333.77   27.70
   2  -6  -6  308.97   27.20
  -2  -6   6  362.06   24.00
  -2   6  -6  338.37   25.90
   2   6  -6  389.36   25.00
   2  -6   6  365.16   28.30
  -2   6   6  387.26   24.60
   2   6  -6  399.36   26.40
  -2  -6  -6  314.67   26.20
   2   6  -6  378.86   24.10
   2  -6   6  370.36   23.80
  -2   7  -6  365.16   29.20
  -2   7  -6  372.96   31.30
   2  -7  -6  361.96   30.70
  -2  -7   6  411.56   26.50
   2  -7  -6  385.66   31.10
   2  -7  -6  439.56   30.40
   2   7  -6  419.96   29.60
  -2   7   6  415.26   27.40
   2  -7   6  438.46   26.40
  -2  -7  -6  396.26   29.90
  -2  -7  -6  411.26   31.50
   2   7  -6  387.06   27.80
   2  -7   6  393.36   31.30
   2  -8  -6   29.10    9.50
  -2  -8   6   23.60    9.60
   2  -8  -6   16.50    7.50
  -2  -8   6   14.00    9.60
  -2   8  -6   15.00    5.30
  -2  -8  -6   14.40    6.50
   2  -8   6   29.70    9.30
   2   8  -6   13.10    5.20
  -2  -8  -6   20.40    8.10
   2  -9  -6   36.20   10.20
   2  -9  -6   27.40    9.60
  -2  -9   6   21.20   10.50
   2  -9  -6   16.00    6.80
  -2  -9  -6   29.10    9.70
   2  -9   6   35.40   10.80
  -2  -9  -6   24.90    8.10
   2 -10  -6    4.50    7.00
  -2 -10   6   10.50    8.90
   2 -10  -6    6.70    6.70
   2 -10  -6    9.20    6.00
   2 -10   6   13.80    8.50
  -2 -10  -6    4.40    5.90
  -2 -10  -6    7.80    6.90
   2 -11  -6    7.50    6.30
   2 -11  -6   16.60    7.00
  -2 -11   6    8.10    7.40
   2 -11  -6   16.60    6.60
  -2 -11  -6   23.80    8.20
  -2 -11  -6   19.80    6.80
   2 -11   6   22.60    8.40
  -2 -12   6    5.90    4.90
  -2 -12  -6    5.10    5.00
   2 -12   6    7.90    5.50
  -3   0   6   34.80    4.40
   3   0  -6   45.90    3.90
   3   0  -6   46.30    4.30
   3   0   6   37.20    4.50
  -3   0   6   35.70    4.80
  -3   0  -6   47.10    5.00
  -3   0  -6   47.50    4.10
  -3   1  -6  606.04   37.00
   3  -1  -6  646.84   36.00
   3   1   6  584.44   36.60
  -3  -1   6  584.04   37.10
   3  -1  -6  657.73   36.30
  -3   1   6  545.05   37.10
  -3  -1  -6  621.14   36.80
   3   1  -6  558.84   36.80
   3   1  -6  566.94   36.40
   3  -1   6  545.75   36.90
   3   2   6  700.33   45.00
  -3  -2   6  826.62   46.90
  -3   2  -6  732.83   45.60
  -3   2   6  726.23   44.60
   3   2  -6  764.62   45.90
  -3   2   6  794.72   45.00
   3   2  -6  692.63   45.20
  -3  -2  -6  675.03   44.50
   3   3   6   62.89    5.20
  -3   3  -6   61.89    6.40
   3   3  -6   66.29    7.00
  -3   3   6   64.59    4.50
   3   3  -6   62.59    5.90
  -3   3   6   64.49    4.40
   3   3  -6   53.49    6.00
   3   4   6 1075.29   62.19
  -3   4  -6 1071.99   63.99
   3   4   6  999.10   62.69
   3   4   6 1016.40   62.09
   3   4  -6 1043.60   63.49
  -3   4   6 1027.10   62.29
   3   4  -6 1013.40   63.89
   3   4  -6 1022.90   64.69
   3   5   6   33.60    3.00
   3   5   6   39.00    2.90
  -3   5  -6   33.60    5.20
  -3   5   6   35.00    3.40
   3   5  -6   25.80    5.40
   3   5  -6   30.30    5.20
   3   5  -6   31.60    4.60
   3  -6  -6   66.49   12.70
  -3   6  -6   48.70    8.00
  -3  -6   6   68.39    7.90
   3  -6  -6   62.79   11.00
  -3  -6   6   78.39   10.10
  -3   6  -6   76.99    7.70
   3   6  -6   75.69    8.10
   3  -6   6   81.59   12.50
   3  -6   6   72.39    6.80
  -3   6   6   78.69    7.80
  -3  -6  -6   69.19   11.60
   3   6  -6   61.59    8.60
   3   6  -6   63.49    6.50
  -3  -6  -6   56.79    9.50
  -3  -7   6    0.40    2.90
   3  -7  -6    0.60    5.10
   3  -7  -6    2.40    5.60
  -3  -7   6    5.20    5.40
   3  -7  -6    8.60    6.50
  -3   7  -6   11.20    4.00
  -3  -7  -6   -3.00    5.40
   3  -7   6    7.10    5.40
  -3  -7  -6    5.90    4.60
  -3   7   6    1.40    3.00
   3  -7   6    6.20    2.90
   3   7  -6    1.60    3.40
  -3  -8   6  107.49   13.80
   3  -8  -6  119.19   13.40
  -3  -8   6  116.49   18.30
   3  -8  -6  122.59   17.40
   3  -8  -6  105.89   14.90
   3  -8   6   88.59   14.20
  -3  -8  -6  104.19   13.00
   3   8  -6  108.59   11.20
  -3  -8  -6  127.39   15.20
  -3  -9   6   61.59   10.60
   3  -9  -6   81.99   12.90
  -3  -9   6   62.89   14.10
   3  -9  -6   67.79   13.00
   3  -9  -6   70.19   12.90
   3  -9   6   72.19   13.50
  -3  -9  -6   63.99   10.70
  -3  -9  -6   58.19   12.60
   3 -10  -6  101.39   13.60
   3 -10  -6  121.69   13.50
  -3 -10   6  102.59   17.20
   3 -10  -6  125.59   17.00
  -3 -10  -6  122.19   13.50
  -3 -10  -6  125.59   15.60
   3 -10   6  124.59   15.90
   3 -11  -6    9.00    7.30
  -3 -11   6   -1.30    6.30
   3 -11  -6   -0.20    5.20
   3 -11   6    4.80    6.50
  -3 -11  -6    4.60    6.80
  -3 -12   6    0.70    4.50
   3 -12  -6   -2.10    4.20
  -3 -12  -6    1.80    4.60
   3 -12   6   -3.50    4.50
  -4   0   6 9999.00  535.65
   4   0   6 8629.64  534.35
  -4   0   6 8210.18  534.45
   4  -1  -6 1571.74   85.79
  -4  -1   6 1224.68   86.39
   4   1   6 1319.27   85.79
  -4   1  -6 1465.95   86.19
   4  -1  -6 1471.65   85.49
  -4  -1   6 1417.76   86.39
  -4   1  -6 1417.56   86.19
  -4   1   6 1277.87   85.79
   4   1  -6 1420.46   85.79
   4   1  -6 1481.05   86.29
  -4  -1  -6 1427.46   85.99
  -4  -1  -6 1527.05   85.79
   4   2   6   32.50    3.50
  -4   2  -6   26.60    4.10
  -4   2   6   24.10    3.10
   4   2  -6   28.80    4.10
   4   2  -6   24.90    3.60
  -4  -2  -6   30.80    3.30
   4   3   6   65.89    4.90
   4   3   6   74.49    5.50
  -4   3  -6   76.69    7.10
  -4   3   6   70.69    5.40
   4   3  -6   66.09    6.70
   4   3  -6   77.79    7.50
  -4  -3  -6   62.89    5.40
  -4   4  -6 2520.85  155.88
   4   4   6 2607.84  154.38
   4   4   6 2614.34  154.28
  -4   4   6 2514.05  154.48
   4   4  -6 2566.14  155.78
   4   4  -6 2621.24  156.68
  -4   5  -6    4.70    2.90
   4   5   6    1.90    1.10
   4   5   6    2.80    1.20
   4   5  -6    5.70    3.40
   4   5  -6   -2.40    2.80
  -4   6  -6    4.80    3.10
   4  -6  -6    6.10    6.40
   4  -6  -6    3.50    4.50
   4  -6  -6   10.10    6.40
  -4   6   6    3.80    3.20
  -4  -6  -6    7.70    7.20
   4   6  -6    4.30    3.80
  -4  -6  -6   -0.70    5.60
   4   6  -6    2.20    3.80
  -4  -7   6  833.92   52.09
   4  -7  -6  757.42   56.29
   4  -7  -6  729.13   56.89
  -4  -7   6  869.91   55.79
   4  -7  -6  882.51   56.19
  -4   7  -6  845.52   57.59
  -4  -7  -6  835.82   55.19
   4  -7   6  811.52   56.69
   4   7  -6  810.62   53.09
  -4  -7  -6  830.12   56.79
  -4   7   6  826.22   53.49
   4  -7   6  890.91   51.99
  -4  -8   6  400.86   30.00
   4  -8  -6  357.36   32.20
   4  -8  -6  413.86   30.70
  -4  -8   6  430.56   34.20
  -4  -8   6  403.76   25.50
   4  -8  -6  379.86   31.10
   4  -8   6  388.46   31.50
  -4  -8  -6  364.76   29.10
  -4  -8  -6  365.76   31.10
   4  -9  -6  370.56   31.30
   4  -9  -6  439.96   31.40
  -4  -9   6  403.96   30.90
   4  -9  -6  358.66   33.00
  -4  -9   6  428.46   34.80
  -4  -9  -6  413.56   30.20
  -4  -9  -6  418.46   32.80
   4  -9   6  402.86   32.60
   4 -10  -6  121.99   17.20
   4 -10  -6  127.59   14.40
  -4 -10   6  137.89   19.50
  -4 -10   6  132.59   14.40
   4 -10   6  121.39   15.60
  -4 -10  -6  145.29   16.60
  -4 -10  -6  151.48   14.20
  -4 -11   6  295.27   24.70
   4 -11  -6  245.88   22.00
   4 -11  -6  307.07   30.60
  -4 -11  -6  324.97   23.50
   4 -11   6  240.88   22.40
   4 -12  -6    4.60    4.20
  -4 -12   6    2.50    5.10
  -4 -12  -6    4.50    4.30
   4 -12   6    6.90    4.60
   5   0   6 1391.66   90.59
  -5   0  -6 1491.65   90.59
   5   0  -6 1593.64   90.29
   5   1   6  292.97   20.00
  -5   1  -6  290.27   20.40
   5  -1  -6  335.37   19.80
  -5   1  -6  318.97   22.50
  -5  -1   6  269.87   21.20
   5  -1  -6  349.17   20.20
  -5  -1  -6  321.57   20.20
   5   1  -6  318.87   20.00
  -5  -1  -6  312.27   20.20
  -5   1   6  289.27   20.20
   5   1  -6  326.87   20.50
  -5   2  -6  195.98   12.90
   5   2   6  166.48   11.70
  -5   2   6  159.58   11.90
   5   2  -6  176.98   12.90
  -5  -2  -6  196.28   12.30
   5   2  -6  163.38   12.00
  -5   3  -6    7.40    3.40
   5   3   6    6.60    1.60
   5   3   6    9.40    1.80
   5   3  -6   12.70    3.30
  -5   3   6    9.80    2.10
  -5  -3  -6    6.70    2.30
   5   4   6  102.89    7.30
   5   4   6  101.09    7.00
   5   4   6   91.79    6.20
  -5   4  -6   99.79    9.10
   5   4  -6   95.59   10.30
  -5   4   6  103.09    7.60
   5   4  -6  107.99    8.90
   5   5   6   59.89    5.40
  -5   5  -6   71.09    7.30
   5  -5  -6   53.69   10.90
  -5  -5  -6   48.00    9.20
   5   5  -6   50.29    7.20
   5   5  -6   53.29    6.90
   5  -5   6   62.29    6.40
  -5  -6   6    0.60    5.10
   5  -6  -6    0.60    4.40
  -5   6  -6    0.70    4.70
   5  -6  -6    9.00    6.60
   5  -6  -6    0.70    8.90
  -5  -6  -6    4.80    4.40
   5   6  -6   -1.60    3.50
   5  -6   6    2.00    4.90
  -5   6   6   14.70    4.80
  -5  -6  -6   -0.30    5.20
   5  -6   6    0.90    2.60
  -5  -7   6    4.50    5.70
   5  -7  -6   11.10    7.40
   5  -7  -6    7.60    5.80
   5  -7  -6    4.50    5.80
  -5  -7   6   10.10    4.20
   5  -7   6    3.90    3.20
   5   7  -6    7.20    3.70
   5  -7   6    1.90    5.20
  -5  -7  -6   12.50    6.70
  -5  -7  -6    0.10    4.10
  -5  -8   6  351.46   23.90
  -5  -8   6  367.06   28.60
   5  -8  -6  331.07   31.00
   5  -8  -6  379.16   28.80
   5  -8  -6  344.67   29.30
  -5  -8  -6  355.36   29.70
   5  -8   6  361.16   29.40
  -5  -8  -6  377.66   27.60
   5   8  -6  368.76   26.10
  -5  -9   6  176.18   17.80
  -5  -9   6  187.98   21.70
   5  -9  -6  160.78   20.60
   5  -9  -6  205.58   18.20
   5  -9   6  175.98   18.80
  -5  -9  -6  161.88   16.00
  -5  -9  -6  163.38   18.90
  -5 -10   6   14.00    7.10
  -5 -10   6   13.80    9.50
   5 -10  -6   16.90    9.20
   5 -10  -6    4.40    5.80
   5 -10   6    5.90    6.40
  -5 -10  -6    0.00    4.90
  -5 -10  -6   10.20    7.10
   5 -11  -6   70.89   17.10
  -5 -11   6   87.89   13.90
  -5 -11   6   65.19   10.50
  -5 -11  -6   69.69   11.10
   5 -11   6   77.19   10.80
   5 -12  -6   -2.60    4.10
   5 -12  -6   -0.20    3.40
  -5 -12   6    4.30    3.80
   5 -12   6    4.30    4.00
  -5 -12  -6    0.20    3.70
  -6   0  -6    3.40    2.40
   6   0  -6   -0.40    1.90
   6   0  -6   -0.40    1.70
   6  -1  -6   75.59    6.80
   6  -1  -6   84.99    6.60
  -6   1  -6   71.89    7.20
   6   1  -6   88.09    6.90
   6   1  -6   89.09    7.40
  -6  -1  -6   81.69    7.30
  -6  -1  -6   80.79    7.00
  -6   2  -6 1243.28   72.29
   6   2   6 1114.09   70.99
   6   2   6 1147.29   71.19
   6  -2  -6 1075.89   71.19
   6   2  -6 1205.68   71.69
  -6  -2  -6 1194.28   71.29
   6   2  -6 1245.48   72.39
   6   3   6    3.90    1.70
  -6   3  -6    0.00    3.00
   6   3  -6    2.20    2.50
   6   3  -6    2.50    2.90
   6   4   6  165.18   12.10
  -6   4  -6  188.58   14.00
   6   4   6  167.28   11.80
   6   4  -6  186.98   13.50
   6   4  -6  194.88   14.40
   6   5   6  312.97   20.40
   6  -5  -6  337.57   24.80
  -6   5  -6  313.97   22.40
  -6  -5   6  352.56   25.90
   6   5  -6  336.77   23.50
   6  -5   6  307.57   21.70
   6   5  -6  320.17   22.20
  -6  -5  -6  324.37   23.90
  -6  -5  -6  280.27   24.70
  -6   6  -6    5.30    4.20
   6  -6  -6   15.20    6.80
   6  -6  -6   12.40    5.90
  -6  -6   6   17.90    6.70
  -6   6   6    4.20    4.00
  -6  -6  -6   12.60    6.00
   6  -6   6   11.60    3.50
   6   6  -6    5.40    3.80
   6  -6   6   19.30    6.80
  -6  -6  -6   11.00    5.40
   6   6  -6    9.00    4.30
   6  -7  -6  377.66   30.30
   6  -7  -6  267.27   30.30
   6  -7   6  324.67   29.10
   6   7  -6  348.87   24.80
   6  -7   6  363.06   23.60
  -6  -7  -6  351.56   26.20
  -6  -7  -6  371.26   30.60
  -6  -8   6    5.90    6.80
  -6  -8   6    1.70    3.20
   6  -8  -6   13.50    7.20
   6  -8  -6   14.80   10.30
  -6  -8  -6   18.00    6.70
   6  -8   6    7.80    7.00
  -6  -8  -6    8.70    7.80
  -6  -9   6  848.72   56.29
   6  -9  -6  616.84   54.79
  -6  -9  -6  637.04   53.39
   6  -9   6  719.93   52.39
  -6  -9  -6  817.12   52.69
   6 -10  -6    2.90    8.10
  -6 -10   6    1.60    5.50
   6 -10  -6    1.50    5.90
  -6 -10   6    3.90    8.30
  -6 -10  -6    4.20    7.10
   6 -10   6    6.10    7.00
  -6 -11   6   64.49    9.00
   6 -11  -6   66.19    9.10
   6 -11  -6   90.39   13.40
  -6 -11   6   32.60    9.90
  -6 -11  -6   93.39   15.10
   6 -11   6   71.09   11.60
   6 -12  -6    9.10    4.80
   6 -12  -6   33.20    5.70
  -6 -12  -6   25.20    5.80
   6 -12   6   25.10    5.20
   7   0  -6  921.11   54.69
  -7   0  -6  844.52   54.29
   7   0  -6  873.31   53.99
  -7   1  -6  687.03   45.10
   7  -1  -6  692.13   45.10
   7  -1  -6  719.73   44.70
   7   1  -6  732.93   44.80
  -7  -1  -6  776.82   44.90
   7   1  -6  722.93   45.40
  -7   2  -6  261.17   17.50
   7  -2  -6  240.18   16.40
   7   2   6  228.78   16.10
   7   2   6  247.58   16.20
  -7  -2  -6  254.47   16.10
   7   2  -6  258.47   17.60
   7   2  -6  241.18   16.70
  -7   3  -6   48.70    6.40
   7   3   6   47.70    4.60
   7   3  -6   48.30    6.20
   7   3  -6   43.90    5.50
   7   4   6  106.79    8.70
   7   4   6  106.69    8.30
   7  -4  -6   96.09   14.40
  -7   4  -6  124.09   10.10
  -7  -4   6  126.99   12.80
   7  -4   6  103.89    9.70
   7   4  -6  126.69   10.80
   7   4  -6  107.09    9.70
  -7  -5   6  178.88   16.60
   7  -5  -6  130.99   17.40
   7  -5  -6  192.88   16.20
   7   5   6  164.38   12.50
  -7   5  -6  174.68   14.30
   7  -5   6  182.18   13.50
   7   5  -6  181.18   15.40
   7   5  -6  172.08   14.60
  -7  -5  -6  170.28   15.10
   7   5  -6  180.48   13.70
   7  -5   6  180.08   19.00
  -7  -5  -6  150.28   16.00
   7  -6  -6   32.00    8.40
   7  -6  -6   26.80    9.50
  -7  -6   6   22.50    7.60
  -7  -6  -6   21.80    8.10
  -7  -6  -6   26.90    6.90
   7  -6   6   23.80    6.70
   7   6  -6   25.60    5.30
   7  -6   6   28.60    5.10
   7  -7  -6   27.00   10.10
  -7  -7   6   20.50    8.20
   7  -7  -6   26.80    8.20
  -7  -7  -6   21.70    6.60
   7  -7   6   26.30    5.10
  -7  -7  -6   12.80    7.80
   7   7  -6   21.10    5.30
   7  -7   6   31.80    8.60
   7  -8  -6    3.60    6.20
   7  -8  -6    3.20    8.80
  -7  -8   6    4.90    6.70
   7  -8   6    4.00    3.40
  -7  -8  -6    5.10    7.30
  -7  -8  -6    1.30    5.00
   7  -8   6   -4.60    5.60
  -7  -9   6    7.70    8.90
   7  -9  -6    2.40    6.20
  -7  -9   6    2.70    6.10
   7  -9  -6    7.00   10.00
  -7  -9  -6   -3.20    4.70
   7  -9   6    3.60    6.40
  -7  -9  -6    6.20    7.40
   7 -10  -6    6.80    5.50
   7 -10  -6    5.90    9.50
  -7 -10   6   21.70    7.30
  -7 -10   6   17.30    9.10
   7 -10   6   12.30    6.60
  -7 -10  -6   12.50    7.50
   7 -11  -6   51.49   10.30
  -7 -11   6   39.20    9.10
  -7 -11   6   54.09    8.20
   7 -11  -6   27.70    6.70
   7 -11   6   56.19    8.50
  -7 -11  -6   82.49   10.40
  -7 -12   6    2.80    3.30
  -7 -12  -6    2.90    3.90
   7 -12   6    1.10    2.70
  -8   0  -6   10.40    3.10
   8   0  -6   12.60    3.20
   8  -1  -6  222.98   15.40
   8  -1  -6  230.78   16.10
  -8   1  -6  212.78   15.80
  -8  -1  -6  239.68   15.50
   8   1  -6  224.88   16.10
   8   1  -6  213.98   15.40
   8   2   6  223.58   15.40
   8  -2  -6  218.58   15.70
   8   2  -6  239.88   16.80
  -8  -2  -6  235.18   15.10
   8   2  -6  229.68   16.00
  -8   3  -6  349.77   23.60
  -8  -3   6  327.47   27.10
   8   3   6  312.67   22.30
   8   3  -6  351.56   22.80
   8   3  -6  359.66   23.80
   8  -3   6  326.87   26.20
   8   4   6    7.40    2.30
   8   4   6    5.80    2.30
   8  -4  -6    3.70    3.50
  -8   4  -6    4.00    3.20
  -8  -4   6    7.10    6.20
  -8  -4  -6    3.20    4.20
   8   4  -6    8.10    3.40
   8  -4   6    8.80    5.60
  -8  -4  -6    4.30    4.60
   8   4  -6    5.10    3.50
   8   4  -6    6.70    4.30
   8  -5  -6  207.08   21.70
   8   5   6  242.48   15.80
  -8   5  -6  219.58   17.80
   8  -5  -6  256.87   17.40
   8  -5  -6  245.18   20.10
  -8  -5   6  216.78   20.00
   8  -5   6  249.78   20.30
   8  -5   6  226.08   17.10
  -8  -5  -6  210.48   20.00
   8   5  -6  204.98   17.60
   8   5  -6  236.58   17.10
  -8  -5  -6  239.08   19.00
  -8   5   6  240.38   18.40
   8   5  -6  214.98   18.10
   8  -6  -6    2.00    7.00
  -8  -6   6    5.20    6.20
   8  -6  -6   13.70    6.60
  -8  -6  -6    8.00    5.70
   8  -6   6    3.80    5.20
  -8  -6  -6   12.70    5.10
   8  -6   6    4.30    3.60
   8   6  -6    7.00    3.70
   8  -7  -6   56.79   13.10
   8  -7  -6   59.59   11.10
  -8  -7   6   51.19   10.80
  -8  -7  -6   63.99   10.50
   8  -7   6   58.19   11.20
  -8  -7  -6   58.39   11.40
   8  -7   6   59.39    7.80
   8   7  -6   60.49    8.30
  -8  -8   6  187.48   14.60
   8  -8  -6  173.98   18.50
   8  -8  -6  185.28   22.50
  -8  -8   6  202.08   19.50
  -8  -8  -6  183.08   16.70
   8  -8   6  193.18   18.90
   8  -8   6  193.08   14.10
  -8  -8  -6  195.88   19.80
  -8  -9   6  120.39   15.20
  -8  -9   6  130.69   19.30
   8  -9  -6  119.69   14.30
   8  -9  -6  112.99   18.60
   8  -9   6  127.59   14.80
  -8  -9  -6  124.49   12.30
  -8  -9  -6  122.99   15.90
  -8 -10   6    2.20    6.00
  -8 -10   6    3.80    7.90
   8 -10  -6   -5.70    8.30
   8 -10  -6   -2.30    4.50
   8 -10   6   -0.10    5.60
  -8 -10  -6    9.70    6.90
   8 -11  -6   39.40    6.90
  -8 -11   6   80.99   10.50
   8 -11   6   59.49    8.00
  -8 -12   6   -1.30    2.30
   8 -12   6   -2.00    2.50
  -8 -12  -6    1.50    3.20
   9   0  -6  260.67   19.90
   9   0  -6  238.88   16.90
  -9   0  -6  242.88   17.10
  -9   1  -6   32.20    5.10
   9  -1  -6   33.10    4.70
   9  -1  -6   29.40    5.00
   9   1  -6   36.60    4.80
   9   1  -6   39.80    5.40
  -9  -1  -6   46.80    5.10
  -9  -2   6   25.70    7.90
  -9   2  -6   34.20    5.40
   9  -2  -6   32.10    6.20
   9  -2  -6   32.10    7.00
   9   2  -6   31.00    4.90
   9   2  -6   23.90    6.00
  -9  -2  -6   32.50    6.50
  -9  -2  -6   25.50    3.20
   9   2  -6   25.20    4.20
   9  -2   6   34.80    6.20
   9  -3  -6   37.40   11.10
   9   3   6   37.50    5.50
  -9   3  -6   31.80    5.70
   9   3   6   27.10    4.20
   9  -3  -6   35.00    7.00
  -9  -3   6   32.20    6.10
  -9  -3  -6   35.30    6.80
   9   3  -6   34.20    5.70
   9   3  -6   33.60    5.10
   9   3  -6   44.60    7.50
   9  -4  -6   51.29   10.70
   9   4   6   73.09    7.70
   9  -4  -6   64.39    8.50
   9  -4  -6   73.49   11.00
   9   4   6   61.79    6.10
  -9  -4   6   68.19   11.10
   9   4  -6   65.19    9.00
  -9  -4  -6   59.89   12.50
  -9  -4  -6   63.79    9.60
   9  -4   6   66.19    8.30
   9   4  -6   58.29    7.70
   9   5   6   71.29    7.00
   9  -5  -6   80.89   11.50
  -9  -5   6   81.79   12.50
   9  -5  -6   97.39   10.20
   9  -5  -6   75.89   14.00
  -9  -5  -6   73.99   10.00
   9   5  -6   63.19    9.30
   9   5  -6   85.99    8.60
   9  -5   6   79.79    8.70
  -9  -5  -6   84.99   11.20
   9  -5   6   90.19   12.60
   9  -6  -6   -4.70    6.60
  -9  -6   6   -8.90    5.20
   9  -6  -6   -5.90    4.90
   9  -6   6    4.40    8.80
  -9  -6  -6   -6.60    4.70
  -9  -6  -6    7.40    5.00
   9   6  -6    1.60    3.80
   9  -6   6    0.00    3.50
  -9  -7   6   61.79   11.50
   9  -7  -6   36.90   12.80
   9  -7  -6   56.09   10.80
  -9  -7  -6   52.99   11.30
   9  -7   6   40.80    9.50
   9  -7   6   62.19    8.20
  -9  -7  -6   62.49   10.00
  -9  -8   6  162.28   17.30
   9  -8  -6  139.29   21.30
   9  -8  -6  197.98   17.70
   9  -8   6  127.09   16.70
   9  -8   6  100.89   19.00
  -9  -8  -6  173.58   18.00
  -9  -9   6   31.90   10.80
   9  -9  -6   24.30    7.30
   9  -9  -6    7.60   10.20
  -9  -9   6   21.60    8.40
  -9  -9  -6   17.80    7.90
   9  -9   6   26.40    8.10
  -9 -10   6   22.40    8.50
   9 -10  -6   28.30    6.70
  -9 -10   6   19.90    6.90
   9 -10  -6   36.60   10.80
   9 -10   6   21.70    6.60
  -9 -10  -6   32.30    8.20
   9 -11  -6   11.20    6.90
  -9 -11   6    4.00    4.10
   9 -11  -6    1.40    3.30
   9 -11   6   -0.40    3.00
  -9 -11  -6    4.40    5.10
 -10   0  -6 3317.37  188.78
  10   0  -6 3280.27  188.78
  10   0  -6 2987.00  189.48
  10   0  -6 3067.79  190.58
  10   0  -6 2971.80  191.28
  10   0   6 3132.89  188.98
 -10   0   6 2984.30  189.28
  10   0  -6 3232.78  189.68
  10  -1  -6   -1.10    4.00
  10   1   6    1.00    2.90
  10  -1  -6    3.80    3.00
 -10   1  -6   -2.80    2.70
 -10  -1   6   -0.70    3.60
  10  -1  -6   -5.60    4.20
  10  -1  -6   -0.90    2.40
 -10  -1  -6    0.60    2.60
  10  -1   6    3.00    2.90
 -10   1   6    3.80    3.60
 -10  -1  -6   -5.60    2.80
  10   1  -6    1.10    2.70
  10   1  -6   -4.20    3.70
  10  -1   6    3.10    3.40
  10   1  -6    0.70    4.60
 -10  -1  -6   -1.40    3.30
  10   1  -6    1.00    2.60
  10  -2  -6  786.52   49.50
  10  -2  -6  784.32   50.89
 -10  -2   6  692.03   52.79
 -10   2  -6  794.12   48.50
  10   2  -6  710.33   48.70
 -10  -2  -6  758.02   49.80
  10   2  -6  795.32   47.80
 -10   2   6  733.63   48.30
  10   2  -6  792.92   48.80
  10   2  -6  673.23   49.60
  10  -2   6  746.73   49.40
  10   3   6   11.00    3.70
  10  -3  -6   10.10    6.10
  10   3   6    5.90    2.60
  10  -3  -6   12.10    5.30
 -10   3  -6    5.80    3.90
 -10  -3   6    7.60    5.40
 -10  -3   6    6.30    4.50
 -10   3   6    8.00    4.30
 -10  -3  -6   10.40    4.60
  10   3  -6    5.30    4.60
  10   3  -6    6.80    3.40
  10  -3   6    8.10    4.20
 -10   4  -6  136.79   14.00
  10  -4  -6  111.19   15.90
  10  -4  -6  184.08   16.10
 -10  -4   6  174.48   16.30
  10  -4  -6  167.28   13.70
  10   4   6  140.29   11.60
 -10  -4   6  148.19   14.10
  10   4   6  142.89   12.20
  10  -4   6  157.38   13.10
  10   4  -6  142.89   13.50
 -10  -4  -6  155.48   15.00
 -10   4   6  151.08   12.90
  10   4  -6  164.08   12.70
 -10  -4  -6  151.78   14.10
  10   5   6  138.09   11.80
  10  -5  -6  130.29   12.20
  10  -5   6  143.69   14.00
  10   5  -6  146.69   12.30
  10   5  -6  136.29   13.00
 -10  -5  -6  129.79   13.30
 -10  -5  -6  132.09   14.80
 -10  -6   6  121.49   15.40
  10  -6  -6  126.59   15.00
  10  -6  -6   95.89   17.20
  10  -6   6  103.69   10.90
  10   6  -6  117.59   11.40
 -10  -6  -6  117.49   14.60
 -10  -6  -6  125.39   12.70
  10  -6   6  134.49   13.80
  10  -7  -6  168.08   21.50
  10  -7  -6  178.18   17.90
 -10  -7   6  190.98   19.30
  10  -7   6  173.58   17.20
 -10  -7  -6  170.68   15.90
 -10  -7  -6  174.38   18.10
  10  -7   6  182.78   14.60
 -10  -8   6   14.30    7.80
  10  -8  -6   21.00    7.30
  10  -8  -6   11.40    9.70
  10  -8   6   14.90    7.30
 -10  -8  -6   14.50    7.50
 -10  -8  -6   17.80    5.50
  10  -8   6   10.20    3.70
  10  -8   6   14.50    6.90
 -10  -9   6  103.29   14.30
 -10  -9   6  115.89   16.00
  10  -9  -6  132.69   19.40
  10  -9  -6  120.49   13.60
 -10  -9  -6  124.99   14.40
  10  -9   6  121.39   13.30
 -10 -10   6   15.50    6.10
  10 -10  -6   12.20    5.30
 -10 -10   6   12.70    6.70
  10 -10  -6   19.50    9.70
  10 -10   6    7.50    4.60
 -10 -10  -6   26.60   11.60
  10 -11  -6  127.89   13.30
  10 -11  -6   82.69   10.20
 -10 -11  -6  119.79   10.90
  11   0  -6  717.13   47.00
  11   0  -6  702.53   48.00
 -11   0   6  652.63   46.40
  11   0  -6  755.32   46.10
  11   0  -6  721.13   46.80
 -11   0  -6  762.82   46.10
  11   0   6  746.33   46.30
 -11  -1   6    7.30    4.60
  11  -1  -6   -8.60    3.10
  11   1   6   -1.10    3.10
  11  -1  -6   -1.00    2.40
  11  -1  -6   -4.30    5.30
 -11   1  -6   -0.50    2.60
  11  -1   6    0.70    3.20
  11   1  -6    3.40    2.30
 -11   1   6    1.70    3.90
  11   1  -6    3.70    2.40
  11   1  -6   -3.50    3.90
 -11  -1  -6    4.20    3.40
  11  -1   6    4.50    3.40
  11   1  -6   -1.20    4.10
  11   2   6    6.10    3.50
  11  -2  -6    5.90    4.80
  11  -2  -6    4.20    5.30
 -11   2  -6   -3.10    3.40
 -11  -2   6   -0.10    5.20
 -11  -2   6    5.50    4.60
 -11  -2  -6   -0.90    3.30
  11   2  -6    3.80    3.30
  11   2  -6    1.10    4.00
  11  -2   6    0.60    4.20
  11   2  -6   -1.90    2.50
 -11  -2  -6    5.30    4.50
 -11   2   6    4.10    4.00
  11  -2   6    5.70    3.40
  11   2  -6   -3.30    4.20
 -11   3  -6  257.87   18.60
  11  -3  -6  236.08   18.80
 -11  -3   6  224.88   17.90
  11   3   6  222.28   17.30
 -11  -3   6  227.28   20.50
  11  -3  -6  228.08   20.30
 -11  -3  -6  249.68   19.30
  11  -3   6  219.08   16.90
 -11   3   6  230.38   17.90
  11   3  -6  236.08   19.70
  11   3  -6  243.58   17.30
  11   3  -6  230.38   18.40
  11  -3   6  230.08   18.00
  11  -4  -6   19.20    5.70
  11  -4  -6   29.20    9.10
  11   4   6   29.20    5.60
 -11  -4   6   38.10    9.20
  11  -4  -6   19.00    8.90
 -11  -4   6   36.80    6.30
  11   4   6   27.10    4.70
 -11   4   6   29.40    6.20
 -11  -4  -6   42.20    8.50
 -11  -4  -6   37.20    7.80
  11   4  -6   27.50    5.40
  11   4  -6   35.30    6.70
  11  -4   6   24.90    6.70
 -11  -5   6  148.39   16.10
  11  -5  -6   90.39   16.70
  11   5   6  140.99   12.20
  11  -5  -6  139.69   15.90
  11  -5  -6  154.88   13.40
 -11  -5  -6  150.88   14.10
  11  -5   6  120.09   20.60
 -11   5   6  147.59   19.90
  11   5  -6  134.29   13.30
 -11  -5  -6  148.09   15.20
  11  -5   6  139.29   12.90
  11   6   6   89.49    9.10
  11  -6  -6  101.49   13.80
  11  -6  -6   93.99    9.70
  11  -6  -6   77.09   15.90
 -11  -6   6   95.79   14.60
  11  -6   6   91.29   10.50
 -11  -6  -6   85.29   11.50
  11  -6   6   88.79   11.80
 -11  -6  -6   90.89   13.30
  11  -7  -6   24.00   11.50
  11  -7  -6   26.40    8.80
 -11  -7   6   18.60    8.80
  11  -7   6   23.10    8.60
  11  -7   6   29.00    6.50
 -11  -7  -6   27.80    8.60
  11  -8  -6   -6.90    8.90
  11  -8  -6    3.00    6.40
 -11  -8   6    1.40    6.70
  11  -8   6    7.10    5.70
  11  -8   6    3.40    3.00
 -11  -8  -6    6.60    7.00
  11  -8   6   -1.40    6.10
 -11  -8  -6    9.90    6.30
 -11  -9   6    9.30    7.30
  11  -9  -6   -3.40    8.50
 -11  -9   6    2.10    6.20
  11  -9  -6   10.40    6.10
 -11   9  -6    3.00    3.20
  11  -9   6    6.40    5.30
 -11  -9  -6   13.40    6.90
 -11 -10   6   60.19    8.70
  11 -10  -6   42.00    7.60
 -11 -10   6   31.00    7.50
  11 -10  -6   63.09   11.40
 -11 -10  -6   66.89    9.30
  11 -10   6   49.80    6.80
  11 -11  -6   72.79    8.40
  11 -11  -6   38.50    5.50
 -11 -11   6   47.50    5.80
  12   0  -6 1631.34   98.49
  12   0  -6 1637.54  100.49
  12   0   6 1663.53   98.69
 -12   0  -6 1655.83   98.39
  12   0   6 1578.14   99.69
  12   0  -6 1507.25   99.39
  12   0  -6 1563.64   98.99
 -12   0   6 1537.25   98.89
 -12   1  -6   34.90    9.30
  12   1   6   46.60    7.00
  12  -1  -6   42.40    6.20
  12  -1  -6   37.60    9.20
  12  -1  -6   34.30    8.00
 -12  -1   6   47.90    7.80
  12   1   6   53.19    8.10
  12   1  -6   59.59    8.50
  12  -1   6   46.50    6.90
  12   1  -6   37.10    6.90
 -12   1   6   41.90    7.30
  12  -1   6   46.00    7.50
 -12  -1  -6   57.99    7.20
  12   1  -6   38.40    8.10
  12   1  -6   39.00    6.10
  12  -2  -6   -1.90    4.90
 -12   2  -6   -0.50    3.80
 -12  -2   6   -2.30    4.00
  12   2   6    6.20    4.00
  12  -2  -6    3.10    5.80
  12   2  -6   18.20    5.70
  12  -2   6    7.00    3.70
  12  -2   6    5.30    4.30
  12   2  -6    8.70    3.10
 -12   2   6    4.40    4.30
 -12  -2  -6    4.00    3.50
  12   2  -6   12.10    5.60
 -12  -3   6  104.89   13.50
  12  -3  -6   77.19   18.20
 -12  -3   6   97.59   10.60
  12   3   6  105.19    9.80
 -12   3   6   94.19   10.30
 -12  -3  -6   94.39   11.70
  12   3  -6   88.79    9.20
  12   3  -6   90.59   12.70
  12  -3   6   88.09    9.20
  12  -4  -6   37.90   11.00
 -12  -4   6   66.79   11.50
  12  -4  -6   48.30   10.40
  12  -4  -6   51.99    9.20
  12   4   6   47.40    7.10
  12   4  -6   53.19    7.20
 -12  -4  -6   63.49   10.00
  12  -4   6   64.99    9.00
 -12   4   6   64.09    8.90
  12   4  -6   44.90    8.30
 -12  -5   6   21.70    8.90
  12  -5  -6   16.20    8.50
  12   5   6   18.60    5.00
  12  -5  -6   21.80    6.20
  12  -5  -6   13.40    9.50
  12  -5   6    8.60    8.90
 -12   5   6   12.40    5.00
  12  -5   6   22.60    6.00
  12   5  -6   21.50    6.80
 -12  -5  -6   17.10    7.20
 -12  -5  -6   20.10    6.50
  12   6   6    1.40    3.60
  12  -6  -6   -0.70    3.80
 -12  -6   6    5.80    7.30
  12  -6  -6    6.50    7.00
  12  -6  -6    7.60    9.30
  12  -6   6   -0.50    4.30
 -12  -6  -6    2.00    6.50
  12  -6   6    1.10    5.80
 -12  -6  -6    3.60    5.20
 -12  -7   6    2.50    7.10
  12   7   6    1.20    3.50
  12  -7  -6   13.30    7.50
  12  -7  -6    8.70   10.10
  12  -7   6    8.10    5.60
  12  -7   6    9.60    4.70
 -12  -7  -6    9.20    7.10
  12  -8  -6   74.89   15.00
 -12  -8   6   67.99   11.70
  12  -8  -6   93.09   12.00
 -12   8  -6   97.19    9.00
  12  -8   6   58.79   12.30
  12  -8   6   74.59   10.30
 -12  -8  -6  104.09   13.00
  12  -9  -6   10.90    6.60
  12  -9  -6    5.80    9.00
 -12   9  -6    3.20    3.00
 -12  -9   6    1.10    6.10
 -12  -9   6    3.90    6.90
 -12  -9  -6   24.30    8.50
  12  -9   6    5.00    4.50
 -12 -10   6    1.40    3.90
  12 -10  -6   -0.10    3.90
  12 -10  -6    2.70    6.30
 -12 -10  -6   10.30    4.80
  12 -10   6    0.10    2.60
  13   0   6  440.86   31.50
  13   0  -6  410.46   30.00
  13   0  -6  481.05   34.30
  13   0  -6  433.76   30.90
 -13   0  -6  496.15   34.00
  13  -1  -6   40.10    6.70
 -13   1  -6   67.89   12.20
  13  -1  -6   65.19   14.10
  13  -1  -6   74.09   14.30
  13   1   6   61.99   11.10
  13   1   6   73.59   10.10
  13   1  -6   51.59    7.00
  13   1  -6   50.79    9.50
 -13  -1  -6   57.69    7.50
  13  -2  -6   51.49    9.40
 -13  -2   6   52.99    8.40
  13  -2  -6   54.19   11.00
  13   2   6   62.69    8.30
 -13  -2  -6   42.80    6.60
  13   2  -6   61.69    9.10
  13   2  -6   40.90    6.50
 -13   2   6   38.50    7.20
  13  -2   6   61.79    9.10
  13  -2   6   60.19    8.10
  13  -3  -6    1.90    6.80
 -13  -3   6    1.80    4.90
  13  -3  -6   -0.30    5.10
  13   3   6   -2.00    3.60
 -13   3   6    1.90    4.50
  13   3  -6    4.50    4.30
  13   3  -6    7.80    5.40
  13  -3   6    1.30    4.10
  13   3  -6    2.50    5.60
  13  -3   6    2.90    3.70
  13  -4  -6   43.60    8.10
 -13  -4   6   44.80   10.50
 -13  -4   6   39.10    6.70
  13   4   6   55.59    8.10
  13  -4  -6   24.70   10.50
  13  -4  -6   47.80   10.40
  13  -4   6   48.30    8.20
 -13   4   6   44.90    7.90
  13   4  -6   44.00    8.50
  13  -5  -6  369.86   29.10
 -13  -5   6  356.46   28.90
  13   5   6  361.86   25.30
  13  -5  -6  299.57   30.20
  13  -5  -6  382.36   26.00
 -13  -5  -6  345.57   27.00
 -13   5   6  346.77   25.50
  13  -5   6  361.46   25.90
  13   6   6   14.20    5.50
  13  -6  -6   20.80    9.90
  13  -6  -6   12.50    4.70
  13  -6  -6   16.30   14.10
 -13  -6  -6   32.40    8.40
 -13   6   6   12.30    5.00
  13  -6   6   10.20    5.50
 -13  -7   6   75.39   12.50
  13   7   6   63.29    8.30
  13  -7  -6   63.39   13.60
  13  -7  -6   80.29   12.30
 -13   7  -6   90.79    8.90
 -13   7   6   93.49   14.20
 -13  -7  -6   77.89   11.50
  13  -7   6   77.29    8.60
  13  -7   6   46.30    9.00
 -13  -8   6    6.40    6.20
 -13  -8   6    5.00    3.90
  13  -8  -6    2.90    8.50
  13  -8  -6    9.40    6.80
 -13  -8  -6    4.10    5.90
  13  -8   6   10.50   11.20
  13  -8   6    2.50    4.80
 -13   9  -6   57.29    6.60
  13  -9  -6   46.70   10.70
  13  -9  -6   34.70    6.80
 -13  -9   6   30.30    7.30
 -13  -9  -6   46.50    7.40
  13  -9   6   26.00    5.80
  13 -10  -6    7.20    6.00
  13 -10  -6    5.10    4.50
 -13 -10   6    1.40    2.90
 -13 -10  -6    3.10    3.80
  14   0   6   20.80    5.80
 -14   0  -6    8.90    4.40
  14   0   6   25.80    7.00
 -14   0   6   22.10    6.30
  14   0  -6   26.20    7.50
  14   1   6   12.80    5.00
  14  -1  -6    9.40    6.20
  14   1   6    6.60    4.60
 -14   1  -6   10.20    5.30
 -14  -1   6   15.40    6.10
  14   1  -6   -1.00    3.50
 -14   1   6    7.00    5.30
  14   1  -6    5.30    5.20
  14  -1   6   12.10    4.60
  14  -1   6   15.90    6.60
 -14  -1  -6    9.20    4.90
  14   1  -6   13.40    6.70
  14  -2  -6  572.64   40.60
 -14   2  -6  599.54   37.10
  14   2   6  548.75   37.20
  14  -2  -6  609.44   39.20
 -14  -2   6  526.15   37.30
  14  -2   6  541.05   38.20
  14   2  -6  521.45   36.90
  14   2  -6  529.95   38.90
  14   2  -6  530.85   37.70
  14  -2   6  523.65   36.50
 -14   2   6  555.44   37.50
 -14  -2  -6  600.74   36.60
  14  -3  -6    5.00    5.70
 -14  -3   6   -1.40    4.90
 -14   3  -6   -3.20    4.70
  14   3   6    6.10    4.70
  14  -3  -6    3.60    7.40
 -14   3   6    3.90    4.90
  14   3  -6    6.20    5.20
  14  -3   6    1.90    3.70
  14   3  -6    8.10    5.30
  14  -3   6    3.80    5.20
 -14   4  -6    6.20    4.60
  14  -4  -6    1.70    7.70
  14  -4  -6   -1.40    4.60
  14   4   6   -2.10    4.20
  14  -4  -6    7.80    7.90
  14  -4   6   -1.40    5.30
  14   4  -6   -4.20    5.00
 -14   4   6    2.30    4.70
  14  -5  -6    3.20    7.90
  14  -5  -6   10.30   10.20
  14   5   6    7.70    6.10
 -14   5   6    7.50    5.70
 -14  -5  -6    8.10    6.70
 -14  -6   6  405.66   31.80
 -14   6  -6  415.56   28.60
  14  -6  -6  440.06   32.40
  14   6   6  430.66   29.10
  14  -6  -6  399.76   27.70
  14  -6   6  435.16   29.40
 -14   6   6  426.06   29.20
 -14  -6  -6  428.26   30.50
  14  -7  -6   21.90    9.90
  14   7   6   40.80    6.20
  14  -7  -6   26.30    8.30
 -14   7  -6   43.50    6.50
 -14  -7   6   39.60    9.20
 -14  -7  -6   35.20    7.30
  14  -7   6   36.60    6.00
  14  -7   6   46.00    8.50
 -14   7   6   32.30    9.80
 -14   8  -6    0.10    3.10
  14   8   6   -4.30    3.10
 -14  -8   6    0.90    2.50
  14  -8  -6    4.90    5.70
  14  -8  -6    8.00    9.70
  14  -8   6   -2.10    6.70
 -14  -8  -6    5.40    5.40
  14  -9  -6   63.59   10.40
  14  -9  -6   68.59    8.70
 -14   9  -6   58.19    6.00
 -14  -9  -6   70.39    8.20
 -15   0  -6  530.65   33.80
  15   0   6  499.95   35.50
  15   0  -6  488.85   36.00
  15   0   6  501.75   34.10
 -15   0   6  478.35   34.50
  15   1   6   11.20    5.10
  15  -1  -6   28.00    7.90
  15   1   6   13.90    5.90
 -15  -1   6   21.60    6.60
 -15   1  -6   12.60    5.00
  15   1  -6   30.40    8.40
 -15  -1  -6   14.60    5.30
  15  -1   6    9.70    6.50
 -15   1   6   12.80    6.30
  15  -1   6   23.50    5.50
 -15   2  -6    7.70    5.30
  15  -2  -6    8.90    6.20
  15   2   6    9.90    5.00
 -15  -2   6   11.00    5.40
  15   2  -6    8.70    6.00
 -15   2   6   16.80    6.50
  15  -2   6   17.70    6.60
  15   2  -6   10.50    5.60
 -15  -2  -6   27.00    5.50
  15  -2   6    5.20    4.50
  15  -3  -6   -2.90    6.60
  15  -3  -6    4.00    5.90
  15  -3  -6    7.90    7.70
  15   3   6    2.80    4.70
 -15   3  -6    6.20    5.10
 -15  -3   6   -3.40    4.90
 -15   3   6    2.20    5.20
  15   3  -6    2.70    5.30
  15   3  -6   16.50    6.00
  15  -3   6    5.90    5.40
  15  -4  -6   38.40   11.70
  15  -4  -6   23.30    6.70
  15  -4  -6   19.30    9.70
  15   4   6   45.40   11.00
 -15   4   6   27.70    7.80
  15  -4   6   34.10    9.20
  15  -5  -6    4.20    8.50
  15  -5  -6    1.80    7.10
  15  -5  -6   10.10    5.70
  15   5   6    5.20    4.40
 -15   5  -6    6.40    4.90
 -15   5   6    9.60    5.30
  15  -5   6    9.60    5.10
 -15   6  -6   -1.30    3.90
  15  -6  -6   -4.00    5.80
  15   6   6    1.70    4.00
  15  -6  -6    1.50    8.10
  15  -6   6   -3.80    3.90
 -15  -6  -6    3.20    5.10
 -15   6   6    5.10    4.80
 -15   7  -6    0.30    3.80
  15  -7  -6   -0.50    5.50
  15  -7  -6   -5.00    7.50
  15   7   6   -1.20    3.90
  15  -7   6    2.70    3.90
 -15   7   6  -11.10    3.20
 -15  -7  -6    2.20    4.40
 -15   8  -6   56.09    5.90
 -15  -8   6   55.69    8.70
  15  -8  -6   42.90    7.70
  15   8   6   41.40    6.40
  15  -8  -6   48.20   10.10
  15  -8   6   42.70    9.20
 -15  -8  -6   44.40    6.40
  15  -9  -6    7.60    6.90
 -15  -9   6   14.30    4.30
  15  -9  -6   10.80    4.20
  16   0   6  217.68   17.60
  16   0  -6  221.18   20.00
 -16   0  -6  247.08   17.70
 -16   0   6  212.88   18.20
  16   0   6  212.38   19.10
  16   1   6    3.60    4.80
 -16   1  -6    7.80    4.90
 -16  -1   6    5.40    5.10
  16  -1  -6    4.80    6.20
 -16   1   6    4.20    5.80
  16  -1   6    6.40    6.00
  16   1  -6    0.10    5.80
  16  -1   6   -0.60    4.10
  16   2   6   -9.50    7.30
 -16  -2   6   29.20   11.00
  16  -2  -6    4.80    6.70
  16  -2   6   10.80    4.60
  16   2  -6    6.20    6.80
  16  -3  -6   49.60   10.50
 -16  -3   6   42.60    7.00
  16   3   6   58.49    8.90
 -16   3  -6   59.49    8.50
  16  -3  -6   51.09   10.80
  16  -3  -6   63.19    9.70
 -16   3   6   67.89    9.70
  16   3  -6   75.59   10.80
  16  -3   6   63.19    9.60
  16  -4  -6   51.09   10.90
 -16   4  -6   63.69    8.30
  16  -4  -6   73.69    9.80
  16   4   6   48.80    7.80
  16  -4  -6   48.40   11.30
  16   4  -6   66.59   10.10
 -16   4   6   50.19    8.50
  16  -4   6   54.99    9.00
  16  -5  -6   34.10    9.80
  16  -5  -6   31.30    6.40
 -16   5  -6   21.00    5.50
  16  -5  -6   25.80    8.40
  16   5   6   24.20    6.30
  16  -5   6   18.00    5.80
 -16   5   6   17.20    5.40
  16   6   6    1.60    5.20
  16  -6  -6    3.20    7.60
  16  -6  -6    2.20    5.90
 -16   6  -6   -2.50    3.70
 -16   6   6    0.00    4.10
  16  -6   6    3.40    4.20
  16   7   6   98.89    8.80
 -16   7  -6  111.99    9.00
  16  -7  -6   91.59   13.90
  16  -7  -6   99.29   11.40
 -16   7   6   99.79   10.20
  16  -7   6   76.29    7.40
  16  -8  -6   21.90    5.30
 -16   8  -6   29.60    3.80
  16  -8  -6   34.00    8.20
  16  -8   6   16.40    5.80
 -17   0  -6   11.30    4.70
  17   0  -6    5.80    6.00
 -17   0   6   11.00    5.50
  17   0   6    6.10    5.30
  17   0   6    5.10    4.60
  17   1   6    6.80    5.20
 -17   1  -6   17.80    5.70
 -17  -1   6   14.40    5.70
  17   1   6   10.80    5.40
  17  -1  -6    5.90    6.10
  17  -1   6   10.80    4.50
 -17   1   6   12.50    5.90
  17  -1   6   13.90    6.10
  17   1  -6   18.80    6.90
 -17  -1  -6    7.70    4.60
  17   2   6   56.49    9.20
 -17  -2   6   29.00    6.80
  17   2   6   57.19    8.50
  17  -2  -6   38.10    9.30
  17  -2  -6   62.79    9.70
 -17   2  -6   52.19    7.60
  17  -2   6   54.29    9.20
  17   2  -6   38.20    8.50
 -17   2   6   39.40    7.90
  17   3   6   99.09   10.80
 -17  -3   6   93.99    9.30
 -17   3  -6   91.69   10.00
  17  -3  -6   63.09   12.20
  17  -3  -6   86.99   11.30
  17   3  -6   69.49   10.90
  17  -3   6  111.39   11.70
 -17   3   6  105.59   11.50
 -17   4  -6   90.09    9.60
  17  -4  -6   58.09   12.00
  17  -4  -6   61.09    8.70
  17   4   6   68.59    8.80
  17  -4   6   72.39    9.60
  17   4  -6   83.99   15.50
 -17   4   6   94.99   10.40
  17  -5  -6  169.68   15.80
 -17   5  -6  151.78   12.80
  17  -5  -6  149.39   21.00
  17   5   6  148.39   13.20
 -17   5   6  169.18   16.10
  17  -5   6  154.98   13.80
  17   6   6    8.00    4.60
  17  -6  -6    3.90    5.10
  17  -6  -6    9.70    7.50
 -17   6  -6   10.90    4.10
  17  -6   6   11.90    4.30
 -17   6   6    1.30    3.80
  17   7   6   15.90    3.80
 -17   7  -6    8.30    3.10
  17  -7  -6    6.10    6.10
 -17   7   6    9.50    3.10
  17  -7   6    1.90    5.00
  17  -8  -6    2.60    3.40
 -18   0   6   60.89    8.30
  18   0   6   59.99    8.60
  18   0  -6   36.00    8.50
  18   0   6   73.69   10.70
 -18   0  -6   64.29    7.90
 -18  -1   6   79.79    9.10
 -18   1  -6   63.59    7.80
  18   1   6   55.49    9.00
  18   1   6   77.79    9.30
  18  -1  -6   64.89    9.90
 -18   1   6   56.79    8.30
 -18  -1  -6   45.60    6.40
  18  -1   6   86.29   10.90
  18   1  -6   50.69    9.40
  18  -1   6   73.49    8.30
  18  -2  -6   47.00    8.80
  18  -2  -6   54.49    9.90
 -18  -2   6   67.39    7.90
 -18   2  -6   48.50    7.20
  18   2   6   68.79    9.00
  18   2   6   89.39   14.00
 -18   2   6   41.40    7.70
  18   2  -6   79.79   11.00
  18  -2   6   76.69   10.00
  18   3   6   10.80    5.10
 -18   3  -6   12.20    4.70
  18  -3  -6   18.80    7.10
  18  -3  -6   11.50    6.10
  18   3  -6   18.30    6.30
  18  -3   6    9.40    5.40
 -18   3   6   13.00    6.10
  18  -4  -6    3.70    5.20
  18   4   6    3.20    4.30
  18  -4  -6   10.80    6.90
 -18   4  -6    4.60    4.50
  18  -4   6    3.70    4.80
 -18   4   6   -8.60    7.70
  18  -5  -6  174.68   13.10
 -18   5  -6  207.08   14.40
  18  -5  -6  156.08   17.20
  18   5   6  198.18   14.70
  18  -5   6  204.98   14.90
 -18   5   6  196.18   14.70
  18   6   6   13.70    4.10
  18  -6  -6    7.80    5.60
 -18   6  -6    4.90    2.90
  18  -6   6   16.10    5.00
  18  -7  -6   18.80    4.90
 -18   7  -6   19.60    3.00
  18   7   6   19.90    3.50
  18  -7   6   23.00    4.90
 -19   0  -6   -0.30    3.70
 -19   0   6    0.40    4.30
  19   0   6    8.20    8.30
  19   0  -6   -4.30    4.80
  19   0   6    2.40    4.50
  19   1   6    4.40    5.10
  19   1   6    4.50    4.50
 -19   1  -6   11.10    5.50
  19  -1  -6    8.90    5.50
 -19  -1   6   13.70    7.10
  19  -1   6   12.00    7.20
 -19   1   6    8.40    5.10
  19   1  -6   10.30    7.20
  19  -1   6    3.50    3.80
  19   2   6   34.40    9.00
  19  -2  -6   15.60    7.10
 -19   2  -6   22.00    5.90
  19   2   6   16.20    5.70
 -19  -2   6   20.90    4.30
  19   2  -6   27.30    6.60
 -19   2   6   19.20    5.60
 -19   3  -6    7.10    4.00
  19  -3  -6    5.10    4.50
  19   3   6    2.40    4.20
  19  -3   6    3.80    4.60
  19   3  -6    7.20    4.50
 -19   3   6    0.20    4.30
  19   4   6   76.49    8.20
 -19   4  -6   85.19    8.00
  19  -4  -6   66.39    7.70
  19  -4   6   71.29    8.70
 -19   4   6   77.39    8.60
 -19   5  -6    8.80    3.30
  19   5   6   12.70    4.20
  19  -5  -6    5.10    4.10
 -19   5   6    4.60    3.40
  19  -5   6    4.80    3.30
  19   6   6   -0.80    2.50
 -19   6  -6    3.00    2.30
  19  -6   6    1.00    3.80
 -19   6   6   11.10    3.90
  20   0  -6   65.19    8.40
  20   0   6   69.19    7.00
 -20   0   6   69.49    7.60
  20   0   6   75.29    9.10
  20  -1  -6    5.00    4.50
  20   1   6    1.60    3.00
 -20   1  -6    6.60    3.30
 -20  -1   6   -1.30    3.30
  20   1   6    4.70    4.10
  20   1  -6   -1.50    4.10
 -20   1   6    3.30    4.20
  20  -1   6   -6.70    3.70
  20  -2  -6   46.20    6.90
 -20   2  -6   65.19    6.80
  20   2   6   53.99    7.00
  20   2  -6   65.09    8.20
  20  -2   6   67.09    8.60
 -20   2   6   71.09    7.50
  20  -3  -6    5.00    3.90
  20   3   6   -2.80    3.30
 -20   3  -6    0.70    3.30
  20  -3   6   -3.00    3.90
  20   3  -6   -1.90    3.40
 -20   3   6    4.40    3.80
 -20   4  -6    1.70    3.30
  20   4   6    2.60    3.00
  20  -4  -6    1.30    3.40
 -20   4   6    7.60    4.40
  20  -4   6    3.70    4.40
  20   5   6   55.99    5.60
 -20   5  -6   54.09    5.50
 -20   5   6   56.19    5.60
  21   0   6   29.30    5.20
 -21   0   6   46.30    4.70
  21   0  -6   35.30    5.50
  21  -1  -6    3.50    3.60
  21   1   6   13.60    5.40
  21   1   6    4.60    2.70
  21  -1   6    0.20    4.40
 -21   1   6    2.70    3.90
  21   1  -6    2.60    3.40
 -21   2  -6   -7.40    2.30
  21   2   6    1.00    2.50
  21  -2  -6   -3.20    3.30
 -21   2   6   -0.70    3.20
  21  -2   6   -4.60    3.80
  21   2  -6    3.70    3.20
  21   3   6    7.00    2.60
  21  -3  -6    2.40    2.50
 -21   3  -6    2.70    2.00
  21  -3   6    4.60    2.50
 -21   3   6   10.50    3.10
   0   0  -7    0.80    1.30
   0   0  -7    3.10    2.90
   0   0   7    0.40    2.20
   0   0  -7    0.10    1.40
   0   1  -7    0.30    1.90
   0   1  -7   -1.60    2.70
   0   1   7    0.00    2.20
   0   2  -7 1083.89   62.99
   0   2   7 1012.40   62.79
   0   2  -7  981.50   63.09
   0   3  -7    1.70    2.60
   0   3  -7    1.50    2.80
   0   4  -7 1816.52  107.69
   0   4  -7 1719.23  108.49
   0   5  -7   -0.10    4.10
   0   5  -7   -1.80    3.00
   0  -6  -7   84.69   11.50
   0  -6  -7   91.09   12.30
   0   6  -7   86.29    9.00
   0   6  -7   84.69   10.20
   0   6  -7   83.49    8.20
   0  -6   7   99.69   11.10
   0   7  -7   -2.50    3.40
   0   7  -7    1.30    3.40
   0  -7   7   -4.90    6.20
   0  -7   7    1.00    2.70
   0  -7  -7    0.10    5.80
   0  -7  -7    2.70    5.40
   0   8  -7   64.09    9.70
   0  -8   7   46.70   12.10
   0  -8  -7   54.69   11.50
   0  -8   7   55.09    6.30
   0  -8  -7   60.99   12.40
   0  -9   7   -2.60    6.60
   0  -9  -7   -4.00    5.50
   0  -9  -7   -4.20    6.20
   0 -10  -7  808.82   52.69
   0 -10   7  682.03   53.09
   0 -10  -7  779.32   53.09
   0 -11   7    1.20    5.90
   0 -11  -7    5.20    9.50
  -1   0  -7   -0.10    1.40
   1   0  -7    0.50    1.30
   1   0   7   -2.10    1.90
  -1   0  -7   -0.40    2.50
   1   0  -7   -0.40    1.40
  -1   0   7    3.20    2.30
   1   1   7    2.90    2.30
  -1   1  -7    5.00    2.40
   1   1  -7    1.70    2.10
   1   1  -7    5.00    2.30
  -1   1   7    0.10    2.10
  -1  -1  -7    4.20    0.70
   1   1  -7    5.00    2.00
   1   2   7   37.10    3.90
  -1   2  -7   35.90    4.60
   1   2  -7   27.40    3.80
   1   2  -7   27.20    4.10
   1   2  -7   29.20    4.20
  -1   3  -7   14.00    3.50
  -1   3  -7   12.80    3.50
   1   3  -7    8.50    3.30
   1   3  -7   13.90    3.40
   1   3  -7   16.60    3.50
  -1   4  -7   69.99    7.00
  -1   4  -7   72.59    8.10
   1   4  -7   72.59    8.00
   1   4  -7   62.79    7.00
   1   4  -7   73.19    7.00
  -1   5  -7  145.99   11.40
  -1   5  -7  127.69   12.40
   1   5  -7  145.49   12.70
   1   5  -7  165.78   11.60
   1   5  -7  126.09   11.10
   1  -6  -7  180.18   18.10
   1  -6  -7  201.18   17.80
   1   6   7  192.38   13.40
  -1   6  -7  176.88   16.10
  -1   6  -7  206.88   14.70
  -1  -6  -7  173.38   16.80
   1   6  -7  174.38   15.90
   1  -6   7  225.98   25.90
   1   6  -7  182.78   14.90
  -1  -6  -7  163.98   17.70
   1   6  -7  216.68   14.60
  -1   7  -7   32.80    6.30
  -1  -7   7   57.99   11.80
   1  -7  -7   43.50    9.80
   1  -7  -7   37.50    9.80
  -1   7  -7   28.30    5.70
  -1  -7   7   45.10    5.80
   1  -7   7   65.49   12.00
   1   7  -7   31.70    6.20
  -1   7   7   52.89    7.00
   1  -7   7   55.89    6.20
  -1  -7  -7   39.90    8.60
   1   7  -7   33.00    5.40
  -1  -7  -7   37.40    9.50
   1  -8  -7    7.70    7.00
   1  -8  -7    9.50    7.60
  -1  -8   7    3.00    7.90
  -1  -8   7    8.90    3.10
   1  -8   7    8.10    7.70
  -1  -8  -7    5.20    6.80
  -1  -8  -7    7.30    6.40
   1  -8   7    0.00    2.50
   1  -9  -7   24.20    9.00
   1  -9  -7   20.20    9.30
  -1  -9   7   21.00   10.70
   1  -9   7   32.10   10.60
  -1  -9  -7   20.30    8.00
  -1  -9  -7   29.10   10.00
   1 -10  -7  612.64   42.60
  -1 -10   7  595.24   43.80
   1 -10  -7  598.44   42.60
   1 -10   7  509.85   42.30
  -1 -10  -7  602.04   41.50
  -1 -10  -7  561.64   42.20
   1 -11  -7    8.20    8.70
  -1 -11   7    2.60    6.40
   1 -11  -7    7.10    8.30
  -1 -11  -7    1.50    5.90
   1 -11   7   -2.00    5.60
  -1 -11  -7    6.00    6.50
  -1 -12   7    6.10    5.30
  -1 -12  -7    2.00    5.60
   1 -12   7   -0.50    4.20
   2   0  -7    0.80    1.50
   2   0   7    0.60    2.20
  -2   0  -7    0.50    2.50
   2   0  -7   -0.30    1.30
  -2   1  -7    1.70    2.60
   2   1   7    2.80    2.00
   2  -1  -7    2.40    0.90
   2  -1  -7    1.90    0.90
   2   1  -7    1.20    1.80
  -2  -1  -7    0.10    0.80
   2   1  -7    1.90    2.10
  -2  -1  -7    1.20    2.40
  -2  -1  -7    0.20    0.80
  -2   2  -7    1.70    2.60
   2   2   7   -0.80    1.60
   2   2  -7    1.80    2.10
   2   2  -7    0.50    2.20
   2   2  -7    1.90    2.30
  -2   3  -7   43.80    5.50
   2   3  -7   43.90    5.30
   2   3  -7   50.09    6.20
   2   3  -7   44.40    5.30
  -2   4  -7  163.88   12.20
   2   4  -7  157.58   12.30
   2   4  -7  158.78   13.10
   2   4  -7  158.18   12.00
  -2   5  -7  499.15   35.90
  -2   5  -7  560.74   34.90
   2   5  -7  532.75   34.40
   2   5  -7  545.75   36.00
   2   5  -7  541.45   34.90
  -2   6  -7  659.93   40.30
   2  -6  -7  544.25   42.90
   2  -6  -7  579.14   43.50
  -2  -6   7  661.63   40.20
  -2   6  -7  626.64   41.90
  -2  -6  -7  588.14   42.30
  -2  -6  -7  592.84   43.70
   2   6  -7  606.44   40.20
   2  -6   7  587.94   41.50
   2   6  -7  691.93   39.90
   2   6  -7  636.94   41.80
   2  -7  -7   -1.60    6.00
   2  -7  -7    0.60    4.70
  -2  -7   7    0.60    2.60
   2  -7  -7    6.00    6.30
  -2  -7   7    5.90    6.00
  -2   7  -7    6.20    3.80
  -2  -7  -7    3.40    5.00
  -2   7   7    8.80    3.40
   2  -7   7    4.00    5.80
  -2  -7  -7    9.00    6.20
   2   7  -7   -5.50    3.00
   2  -7   7    6.90    2.80
   2   7  -7    0.90    3.30
   2  -8  -7   98.09   15.80
   2  -8  -7  107.59   16.50
  -2  -8   7  118.49   18.20
  -2  -8   7   99.09    9.00
   2  -8  -7  116.39   13.40
   2  -8   7   99.19    9.00
  -2  -8  -7   98.09   13.00
   2  -8   7  131.99   17.70
  -2  -8  -7  116.09   16.60
   2   8  -7  107.19   13.60
   2  -9  -7   80.39   11.00
   2  -9  -7  116.09   16.00
   2  -9  -7  100.79   16.00
  -2  -9   7   71.29   14.70
  -2  -9  -7   79.59   12.50
  -2  -9  -7  103.09   16.00
   2  -9   7   99.39   15.90
   2 -10  -7  360.06   28.00
  -2 -10   7  300.77   27.60
   2 -10  -7  317.77   26.80
   2 -10  -7  273.67   23.70
  -2 -10  -7  318.57   26.90
   2 -10   7  290.17   26.50
  -2 -10  -7  369.46   26.30
   2 -11  -7  212.88   26.60
   2 -11  -7  160.28   16.10
  -2 -11   7  158.08   17.90
  -2 -11  -7  188.18   15.80
  -2 -11  -7  190.98   18.00
   2 -11   7  174.78   17.60
   2 -12  -7  320.67   21.60
  -2 -12   7  288.27   23.20
  -3   0  -7    4.50    1.50
  -3   0  -7    3.40    2.60
   3   0  -7    1.40    1.50
   3   0  -7    2.30    1.50
   3   0   7    0.40    1.80
   3   1   7    4.00    2.00
   3  -1  -7    6.20    1.30
   3  -1  -7    4.50    1.30
  -3   1  -7    7.40    2.90
  -3  -1  -7    4.30    2.50
   3   1  -7    5.80    2.20
   3   1  -7    1.90    1.80
  -3   2  -7  470.85   29.30
   3   2   7  465.25   28.70
  -3  -2  -7  418.06   27.60
   3   2  -7  458.35   29.30
   3   2  -7  477.35   28.80
  -3   3  -7  684.43   40.10
   3   3  -7  609.64   40.20
   3   3  -7  627.14   39.60
   3   3  -7  607.34   39.60
  -3   4  -7   59.19    6.30
   3   4  -7   63.19    7.60
   3   4  -7   64.49    6.80
   3   4  -7   66.59    6.40
  -3   5  -7   36.40    5.60
   3  -5  -7   29.50    8.30
   3   5  -7   34.90    4.90
  -3  -5  -7   28.30    7.30
   3   5  -7   29.20    5.60
  -3  -5  -7   36.80    8.30
   3   5  -7   21.20    4.80
   3  -6  -7  169.48   17.10
  -3   6  -7  189.18   14.10
   3  -6  -7  158.98   17.60
  -3  -6   7  181.48   13.60
  -3   6  -7  160.38   15.20
  -3  -6   7  203.68   17.90
   3   6  -7  181.18   14.10
  -3  -6  -7  160.08   15.60
  -3  -6  -7  165.58   17.50
   3   6  -7  179.08   13.20
   3  -6   7  149.59   17.00
   3   6  -7  179.48   15.40
   3  -6   7  176.38   13.00
   3  -7  -7   16.50    8.30
  -3  -7   7   24.30    4.70
   3  -7  -7   26.70    7.10
   3  -7  -7   27.70    8.60
  -3  -7   7   23.40    7.50
   3  -7   7   21.90    4.40
  -3  -7  -7   25.10    8.60
  -3   7   7   18.80    6.30
  -3  -7  -7   22.40    7.00
   3  -7   7   19.00    7.80
   3   7  -7   17.70    4.80
  -3  -8   7    0.20    3.10
  -3  -8   7    3.70    5.60
   3  -8  -7   -9.70    6.40
   3  -8  -7    2.70    5.50
  -3  -8   7   -2.70    6.90
   3  -8  -7    3.70    7.20
  -3  -8  -7   -0.20    5.30
   3  -8   7    1.70    6.60
   3  -8   7    4.90    2.90
   3   8  -7    2.00    4.60
  -3  -8  -7   -0.40    6.70
  -3  -9   7   84.19   11.00
  -3  -9   7   96.59   17.10
   3  -9  -7   77.39   11.70
   3  -9  -7   67.59   12.70
   3  -9  -7   70.69   14.00
  -3  -9  -7   84.59   14.70
   3  -9   7   68.89   13.10
  -3  -9  -7   78.39   12.60
   3 -10  -7   64.09   13.00
  -3 -10   7   57.39   12.90
   3 -10  -7   43.20   10.20
   3 -10  -7   40.60    8.30
  -3 -10  -7   61.69   11.80
   3 -10   7   27.80    9.20
  -3 -10  -7   49.70    9.10
  -3 -11   7   -3.10    6.10
   3 -11  -7   -1.50    4.50
   3 -11   7    2.90    6.30
  -3 -11  -7   -3.30    4.60
  -3 -11  -7    6.40    6.60
   3 -12  -7   -0.90    3.90
  -3 -12   7    5.30    5.00
   3 -12   7    3.90    3.60
  -3 -12  -7    3.10    4.40
  -4   0  -7   -0.10    1.30
  -4   0   7    0.00    1.50
   4   0  -7   -1.40    1.50
  -4   0  -7   -0.60    2.30
   4   0  -7    1.70    1.70
  -4   1  -7  584.24   38.10
   4  -1  -7  624.64   37.40
   4  -1  -7  614.94   37.10
   4   1  -7  597.24   37.50
  -4  -1  -7  610.54   38.00
  -4  -1  -7  617.64   37.50
   4   1  -7  602.24   38.00
  -4   2  -7  132.69   10.10
   4   2  -7  132.69   10.00
   4   2  -7  115.79    9.30
  -4   2   7  121.99    8.60
  -4  -2  -7  125.49    8.60
  -4   3  -7   35.00    4.90
   4   3   7   37.70    4.00
   4   3  -7   35.50    5.20
  -4   3   7   35.40    3.20
  -4   4  -7    7.70    3.60
   4   4  -7   10.90    3.70
   4   4  -7   10.50    3.70
  -4   4   7    8.20    1.20
  -4   5  -7  713.63   39.40
   4  -5  -7  511.05   41.70
  -4  -5  -7  579.24   40.60
   4   5  -7  610.74   40.00
   4  -5   7  635.24   38.50
  -4  -5  -7  545.15   41.70
   4   5  -7  602.14   38.90
   4  -6  -7  138.59   13.40
   4  -6  -7  107.49   14.20
  -4  -6   7  134.69   13.80
  -4   6  -7  126.59   12.10
   4  -6  -7  100.09   14.20
  -4  -6  -7  108.09   12.40
   4   6  -7  113.69   11.60
   4  -6   7  119.39   10.00
  -4  -6  -7  118.09   14.60
   4   6  -7  112.89   12.50
   4  -6   7  136.19   14.10
  -4  -7   7   18.00    4.60
   4  -7  -7   19.70    7.70
   4  -7  -7   20.50    7.10
   4  -7  -7   14.30    8.60
  -4  -7   7   11.10    6.60
   4   7  -7   17.90    4.80
  -4  -7  -7   13.60    5.80
  -4  -7  -7   18.50    8.10
   4  -7   7   27.50    8.20
   4  -7   7   27.90    4.70
  -4  -8   7   68.59   15.10
  -4  -8   7   61.79    7.10
  -4  -8   7   71.49   11.90
   4  -8  -7   75.99   13.80
   4  -8  -7   54.89   10.10
   4  -8  -7   69.09   14.80
   4   8  -7   58.89    8.80
   4  -8   7   71.09   13.50
   4  -8   7   75.99    7.20
  -4  -8  -7   66.09   10.70
  -4  -8  -7   53.39   12.30
   4  -9  -7   22.90    9.30
  -4  -9   7    8.60    6.80
  -4  -9   7   12.10    9.40
   4  -9  -7    6.40    8.40
   4  -9  -7   13.10    6.70
   4  -9   7   18.10    7.80
  -4  -9  -7   12.30    6.90
  -4  -9  -7    6.60    7.60
   4 -10  -7    0.70    6.60
   4 -10  -7    1.40    7.40
   4 -10  -7   -1.20    5.20
  -4 -10   7   -4.00    4.90
  -4 -10   7   -1.50    8.10
   4 -10   7    0.70    6.10
  -4 -10  -7    5.20    6.90
  -4 -10  -7    2.50    5.50
  -4 -11   7   52.29   10.60
   4 -11  -7   40.70   10.60
   4 -11  -7   39.40    7.10
   4 -11   7   53.69   10.50
  -4 -11  -7   57.59   13.00
  -4 -12   7    5.90    4.10
   4 -12  -7   11.20    5.00
  -4 -12  -7   12.00    5.60
   4 -12   7    7.50    4.10
  -5   0   7   -0.80    1.80
  -5   0  -7    0.30    1.70
   5   0  -7    0.00    1.90
   5   0  -7   -0.30    1.70
  -5   0  -7    1.20    2.50
  -5   1  -7  456.25   28.70
   5  -1  -7  432.16   27.70
   5  -1  -7  460.35   28.10
   5   1  -7  437.36   28.00
   5   1  -7  436.26   28.50
  -5  -1  -7  439.96   28.40
  -5  -1  -7  458.15   28.30
  -5   2  -7  189.88   13.90
  -5  -2  -7  183.28   13.00
   5   2  -7  202.08   14.00
   5   2  -7  203.98   13.40
  -5   2   7  177.78   12.90
   5   3   7    4.30    1.70
  -5   3  -7    2.60    2.80
  -5  -3  -7    1.10    1.60
   5   3  -7    3.40    2.90
  -5   3   7    2.30    1.50
   5   3  -7    5.70    3.10
  -5   4  -7  147.79   12.00
   5   4  -7  148.49   12.60
   5   4  -7  142.49   11.50
  -5   5  -7   32.40    5.70
   5  -5  -7   26.50    6.70
  -5  -5   7   39.80    8.50
   5   5  -7   26.50    5.40
  -5  -5  -7   28.50    7.10
   5  -5   7   41.20    7.30
  -5  -5  -7   35.90    9.50
   5   5  -7   36.40    5.70
   5  -6  -7   32.90    9.00
   5  -6  -7   30.80    7.30
  -5   6  -7   22.60    5.50
   5  -6  -7   21.10    8.60
  -5  -6   7   32.30    8.10
   5   6  -7   29.90    6.50
  -5   6   7   37.80    6.60
   5   6  -7   39.60    5.80
   5  -6   7   40.00    5.70
  -5  -6  -7   37.40    8.10
   5  -6   7   30.90    7.90
  -5  -6  -7   33.60    8.80
   5  -7  -7   49.30    9.10
   5  -7  -7   49.10   13.30
  -5  -7   7   46.50   11.40
   5  -7  -7   54.19   10.50
   5   7  -7   42.50    7.00
  -5  -7  -7   36.60   10.20
   5  -7   7   56.59   11.40
   5  -7   7   55.79    6.70
   5  -8  -7   44.50    9.30
   5  -8  -7   40.50   11.90
  -5  -8   7   32.50    5.40
  -5  -8   7   36.30    8.70
   5  -8  -7   27.80    9.80
   5  -8   7   26.60    4.60
  -5  -8  -7   32.80    9.50
  -5  -8  -7   29.50    7.80
   5  -8   7   33.20    9.40
   5  -9  -7   -6.40    6.70
  -5  -9   7    8.20   10.30
   5  -9  -7   -3.20    8.40
   5  -9  -7    0.70    6.20
  -5  -9  -7    1.30    8.50
   5  -9   7    5.50    8.60
   5 -10  -7   -4.70    7.80
  -5 -10   7   -2.40    7.50
  -5 -10   7   -1.30    5.60
   5 -10  -7    0.50    5.10
  -5 -10  -7    4.70    6.50
   5 -10   7    1.60    5.90
  -5 -10  -7    1.00    5.00
  -5 -11   7    8.10    7.80
   5 -11  -7    2.50    7.30
   5 -11  -7    5.10    4.10
   5 -11   7   13.70    6.20
  -5 -11  -7   24.70   11.90
   5 -12  -7   -5.90    3.70
  -5 -12   7    3.90    4.30
  -5 -12  -7    4.40    4.40
   5 -12   7    2.50    3.40
   6   0  -7    0.10    1.90
  -6   0  -7   -0.60    2.30
   6   0  -7   -0.40    2.00
   6  -1  -7 1977.20  121.49
   6  -1  -7 2115.19  121.09
  -6   1  -7 1943.31  121.79
   6   1  -7 1981.30  121.89
  -6  -1  -7 2104.09  121.69
   6   1  -7 1927.71  121.29
  -6   2  -7  219.08   15.70
   6   2  -7  232.18   15.90
   6   2  -7  201.18   15.40
  -6   3  -7  977.10   61.19
   6   3  -7  980.20   60.59
  -6   4  -7  201.18   15.50
  -6  -4   7  215.18   18.10
   6  -4   7  213.18   15.30
   6   4  -7  202.78   15.90
  -6  -4  -7  191.38   16.40
   6   4  -7  199.18   15.00
   6  -5  -7 1140.39   87.89
  -6   5  -7 1399.76   85.19
  -6  -5   7 1470.15   87.89
  -6  -5  -7 1360.16   86.49
   6   5  -7 1430.76   84.69
   6  -5   7 1404.06   84.39
   6   5  -7 1447.16   85.99
  -6  -5  -7 1264.37   87.39
   6  -6  -7    9.90    5.50
   6  -6  -7   10.00    6.50
  -6  -6   7    9.00    5.70
   6  -6  -7   19.00    8.50
   6  -6   7    4.80    3.30
   6   6  -7   19.40    4.50
   6  -6   7    9.70    6.30
  -6  -6  -7   13.50    5.90
  -6  -6  -7   14.10    6.70
  -6   6   7   11.20    4.80
  -6  -7   7   17.50    7.40
   6  -7  -7   24.40    7.80
   6  -7  -7    9.00    8.50
  -6  -7  -7    9.10    5.70
   6  -7   7   18.70    4.60
   6  -7   7   25.40    8.20
   6   7  -7   20.10    5.40
  -6  -7  -7    9.20    7.00
   6  -8  -7  185.18   17.90
  -6  -8   7  167.38   13.50
  -6  -8   7  161.78   17.50
   6  -8  -7  156.38   21.10
   6  -8  -7  146.09   18.10
   6  -8   7  200.98   18.50
  -6  -8  -7  153.88   18.70
   6  -8   7  171.18   12.90
  -6  -8  -7  181.98   16.70
   6  -9  -7  266.37   26.30
   6  -9  -7  290.67   23.10
  -6  -9   7  246.58   22.60
  -6  -9   7  248.78   26.60
   6  -9   7  270.47   23.40
  -6  -9  -7  266.07   24.30
  -6  -9  -7  269.57   21.90
  -6 -10   7   29.90    7.90
   6 -10  -7   11.80    9.40
   6 -10  -7   10.90    5.80
  -6 -10   7   10.00    8.20
   6 -10   7   16.00    6.50
  -6 -10  -7   19.60    6.60
  -6 -10  -7   26.10    8.80
   6 -11  -7   70.89    8.70
   6 -11  -7   76.49   11.90
   6 -11   7   68.19    9.70
  -6 -11  -7   86.59   11.40
   6 -12  -7   10.10    4.30
  -6 -12  -7   14.90    4.50
   6 -12   7    4.70    3.10
  -7   0  -7    1.60    2.60
   7   0  -7    0.70    1.90
   7   0  -7   -0.70    2.10
   7  -1  -7   58.19    6.10
   7  -1  -7   60.89    5.60
  -7   1  -7   53.49    6.40
   7   1  -7   56.69    6.30
  -7  -1  -7   59.89    6.10
   7  -2  -7  140.19   10.50
  -7   2  -7  155.78   12.70
   7   2  -7  152.88   11.80
[truncated: 534,225 more chars]
